# Supplementary material for: Application of Machine Learning in Predicting Hepatic Metastasis or Primary Site in Gastroenteropancreatic Neuroendocrine Tumors
Source: Curr Oncol. 2023 Oct 19;30(10):9244–61. doi: 10.3390/curroncol30100668 (PMC10605255; doi:10.3390/curroncol30100668)
Supplement: Supplementary file 1 [file curroncol-30-00668-s001.zip]

Archive with 2 entries (2 files):
- Padwal et al. - Supplementary Tables.xlsx
- Padwal et al., - Supplementary Figures.pptx
