# Supplementary material for: Application of Machine Learning in Predicting Hepatic Metastasis or Primary Site in Gastroenteropancreatic Neuroendocrine Tumors
Source: Curr Oncol. 2023 Oct 19;30(10):9244–61. doi: 10.3390/curroncol30100668 (PMC10605255; doi:10.3390/curroncol30100668)
Supplement: Supplementary file 1 [file curroncol-30-00668-s001.zip › Padwal et al. - Supplementary Tables.xlsx]

## Sheet: S1
Table S1: List of mRMRe-identified gene features selected in 500 rounds, for finding gene relevant to hepatic metastasis.
Ensemble ID	No. of rounds	Full Name	SYMBOL	Entrez	UNIPROT
ENSG00000163217	500	bone morphogenetic protein 10	BMP10	27302	O95393
ENSG00000163631	500	albumin	ALB	213	P02768
ENSG00000145423	500	secreted frizzled related protein 2	SFRP2	6423	A0A140VJU3
ENSG00000164532	500	T-box transcription factor 20	TBX20	57057	Q9UMR3
ENSG00000167157	500	paired related homeobox 2	PRRX2	51450	A0A140VJS2
ENSG00000138207	500	retinol binding protein 4	RBP4	5950	P02753
ENSG00000119919	500	NK2 homeobox 3	NKX2-3	159296	Q8TAU0
ENSG00000048540	500	LIM domain only 3	LMO3	55885	A0A024RAT1
ENSG00000257017	500	haptoglobin	HP	3240	P00738
ENSG00000187758	499	alcohol dehydrogenase 1A (class I), alpha polypeptide	ADH1A	124	P07327
ENSG00000164920	496	odd-skipped related transciption factor 2	OSR2	116039	Q8N2R0
ENSG00000130649	496	cytochrome P450 family 2 subfamily E member 1	CYP2E1	1571	P05181
ENSG00000113905	490	histidine rich glycoprotein	HRG	3273	P04196
ENSG00000173068	474	basonuclin 2	BNC2	54796	Q5H9S4
ENSG00000258708	469	SLC25A21 antisense RNA 1	SLC25A21-AS1	100129794	NA
ENSG00000113946	417	claudin 16	CLDN16	10686	Q9Y5I7
ENSG00000273148	368	NA	NA	NA	NA
ENSG00000241990	271	NA	NA	NA	NA
ENSG00000158747	261	NBL1, DAN family BMP antagonist	NBL1	4681	P41271
ENSG00000055955	158	inter-alpha-trypsin inhibitor heavy chain 4	ITIH4	3700	B7ZKJ8
ENSG00000162924	141	REL proto-oncogene, NF-kB subunit	REL	5966	Q04864
ENSG00000262049	132	NA	NA	NA	NA
ENSG00000267321	108	NA	NA	NA	NA
ENSG00000267272	101	long intergenic non-protein coding RNA 1140	LINC01140	339524	NA
ENSG00000171557	55	fibrinogen gamma chain	FGG	2266	A0A140VJJ6
ENSG00000106852	33	LIM homeobox 6	LHX6	26468	Q9UPM6
ENSG00000259877	17	NA	NA	NA	NA
ENSG00000188338	12	solute carrier family 38 member 3	SLC38A3	10991	Q99624
ENSG00000249307	10	long intergenic non-protein coding RNA 1088	LINC01088	100505875	NA
ENSG00000273145	9	NA	NA	NA	NA
ENSG00000229314	6	orosomucoid 1	ORM1	5004	P02763
ENSG00000198099	5	alcohol dehydrogenase 4 (class II), pi polypeptide	ADH4	127	P08319
ENSG00000184374	4	collectin subfamily member 10	COLEC10	10584	Q9Y6Z7
ENSG00000113600	2	complement C9	C9	735	P02748
ENSG00000142606	1	membrane metalloendopeptidase like 1	MMEL1	79258	B3KS82
ENSG00000116251	1	ribosomal protein L22	RPL22	6146	P35268
ENSG00000009724	1	MBL associated serine protease 2	MASP2	10747	O00187
ENSG00000116138	1	DnaJ heat shock protein family (Hsp40) member C16	DNAJC16	23341	Q9Y2G8
ENSG00000116771	1	agmatinase	AGMAT	79814	A0A024QZ78
ENSG00000197312	1	DNA damage inducible 1 homolog 2	DDI2	84301	Q5TDH0
ENSG00000065526	1	spen family transcriptional repressor	SPEN	23013	Q96T58
ENSG00000142748	1	ficolin 3	FCN3	8547	O75636
ENSG00000142920	1	antizyme inhibitor 2	AZIN2	113451	Q96A70
ENSG00000229994	1	ribosomal protein L5 pseudogene 4	RPL5P4	643343	NA
ENSG00000171812	1	collagen type VIII alpha 2 chain	COL8A2	1296	E9PP49
ENSG00000171960	1	peptidylprolyl isomerase H	PPIH	10465	O43447
ENSG00000233602	1	ERI3 intronic transcript 1	ERI3-IT1	100874278	NA
ENSG00000142937	1	ribosomal protein S8	RPS8	6202	P62241
ENSG00000187048	1	cytochrome P450 family 4 subfamily A member 11	CYP4A11	1579	Q02928
ENSG00000162365	1	cytochrome P450 family 4 subfamily A member 22	CYP4A22	284541	Q5TCH4
ENSG00000157131	1	complement C8 alpha chain	C8A	731	P07357
ENSG00000021852	1	complement C8 beta chain	C8B	732	P07358
ENSG00000213512	1	guanylate binding protein 7	GBP7	388646	Q8N8V2
ENSG00000122406	1	ribosomal protein L5	RPL5	6125	A2RUM7
ENSG00000137970	1	ribosomal protein L7 pseudogene 9	RPL7P9	653702	NA
ENSG00000134201	1	glutathione S-transferase mu 5	GSTM5	2949	P46439
ENSG00000162775	1	RNA binding motif protein 15	RBM15	64783	Q96T37
ENSG00000173947	1	primary cilia formation	PIFO	128344	Q8TCI5
ENSG00000116882	1	hydroxyacid oxidase 2	HAO2	51179	Q9NYQ3
ENSG00000168509	1	hemojuvelin BMP co-receptor	HJV	148738	Q6ZVN8
ENSG00000268043	1	NBPF member 12	NBPF12	149013	A0A087WUF1
ENSG00000283342	1	NA	NA	NA	NA
ENSG00000278811	1	long intergenic non-protein coding RNA 624	LINC00624	100289211	NA
ENSG00000143384	1	MCL1 apoptosis regulator, BCL2 family member	MCL1	4170	A0A087WT64
ENSG00000197622	1	CDC42 small effector 1	CDC42SE1	56882	Q9NRR8
ENSG00000196154	1	S100 calcium binding protein A4	S100A4	6275	P26447
ENSG00000143627	1	pyruvate kinase L/R	PKLR	5313	P30613
ENSG00000116580	1	gon-4 like	GON4L	54856	Q3T8J9
ENSG00000254726	1	mex-3 RNA binding family member A	MEX3A	92312	A1L020
ENSG00000073754	1	CD5 molecule like	CD5L	922	O43866
ENSG00000225670	1	NA	NA	NA	NA
ENSG00000213088	1	atypical chemokine receptor 1 (Duffy blood group)	ACKR1	2532	Q16570
ENSG00000132703	1	amyloid P component, serum	APCS	325	P02743
ENSG00000132693	1	C-reactive protein	CRP	1401	P02741
ENSG00000158874	1	apolipoprotein A2	APOA2	336	P02652
ENSG00000143257	1	nuclear receptor subfamily 1 group I member 3	NR1I3	9970	Q14994
ENSG00000174175	1	selectin P	SELP	6403	A0A024R8Y9
ENSG00000000460	1	chromosome 1 open reading frame 112	C1orf112	55732	A0A024R922
ENSG00000116132	1	paired related homeobox 1	PRRX1	5396	P54821
ENSG00000117523	1	proline rich coiled-coil 2C	PRRC2C	23215	Q9Y520
ENSG00000117601	1	serpin family C member 1	SERPINC1	462	A0A024R944
ENSG00000121454	1	LIM homeobox 4	LHX4	89884	A0A0S2Z5S4
ENSG00000116785	1	complement factor H related 3	CFHR3	10878	Q02985
ENSG00000244414	1	complement factor H related 1	CFHR1	3078	Q03591
ENSG00000134365	1	complement factor H related 4	CFHR4	10877	Q92496
ENSG00000080910	1	complement factor H related 2	CFHR2	3080	P36980
ENSG00000134389	1	complement factor H related 5	CFHR5	81494	Q9BXR6
ENSG00000143278	1	coagulation factor XIII B chain	F13B	2165	P05160
ENSG00000230623	1	NA	NA	NA	NA
ENSG00000162702	1	zinc finger protein 281	ZNF281	23528	Q9Y2X9
ENSG00000163431	1	leiomodin 1	LMOD1	25802	P29536
ENSG00000133067	1	leucine rich repeat containing G protein-coupled receptor 6	LGR6	59352	Q9HBX8
ENSG00000183155	1	RAB interacting factor	RABIF	5877	P47224
ENSG00000257315	1	zinc finger BED-type containing 6	ZBED6	100381270	P86452
ENSG00000123843	1	complement component 4 binding protein beta	C4BPB	725	P20851
ENSG00000123838	1	complement component 4 binding protein alpha	C4BPA	722	P04003
ENSG00000082482	1	potassium two pore domain channel subfamily K member 2	KCNK2	3776	O95069
ENSG00000143751	1	SDE2 telomere maintenance homolog	SDE2	163859	Q6IQ49
ENSG00000280587	1	NA	NA	NA	NA
ENSG00000143702	1	centrosomal protein 170	CEP170	9859	Q5SW79
ENSG00000115705	1	thyroid peroxidase	TPO	7173	P07202
ENSG00000118004	1	collectin subfamily member 11	COLEC11	78989	Q9BWP8
ENSG00000132031	1	matrilin 3	MATN3	4148	O15232
ENSG00000269976	1	NA	NA	NA	NA
ENSG00000231948	1	HS1BP3 intronic transcript 1	HS1BP3-IT1	100874343	NA
ENSG00000261012	1	NA	NA	NA	NA
ENSG00000084674	1	apolipoprotein B	APOB	338	P04114
ENSG00000084734	1	glucokinase regulator	GCKR	2646	A0A0C4DFN2
ENSG00000235997	1	NA	NA	NA	NA
ENSG00000115760	1	baculoviral IAP repeat containing 6	BIRC6	57448	Q9NR09
ENSG00000152133	1	G-patch domain containing 11	GPATCH11	253635	Q8N954
ENSG00000229692	1	NA	NA	NA	NA
ENSG00000138081	1	F-box protein 11	FBXO11	80204	Q86XK2
ENSG00000119865	1	cannabinoid receptor interacting protein 1	CNRIP1	25927	Q96F85
ENSG00000144035	1	N-acetyltransferase 8 (putative)	NAT8	9027	Q9UHE5
ENSG00000163017	1	actin gamma 2, smooth muscle	ACTG2	72	P63267
ENSG00000235499	1	NA	NA	NA	NA
ENSG00000187605	1	tet methylcytosine dioxygenase 3	TET3	200424	O43151
ENSG00000115486	1	gamma-glutamyl carboxylase	GGCX	2677	P38435
ENSG00000163586	1	fatty acid binding protein 1	FABP1	2168	P07148
ENSG00000071082	1	ribosomal protein L31	RPL31	6160	P62899
ENSG00000115718	1	protein C, inactivator of coagulation factors Va and VIIIa	PROC	5624	P04070
ENSG00000197927	1	neurobeachin pseudogene 2	NBEAP2	100418881	NA
ENSG00000115263	1	glucagon	GCG	2641	P01275
ENSG00000073734	1	ATP binding cassette subfamily B member 11	ABCB11	8647	O95342
ENSG00000071967	1	cytochrome b reductase 1	CYBRD1	79901	Q53TN4
ENSG00000175879	1	homeobox D8	HOXD8	3234	P13378
ENSG00000155760	1	frizzled class receptor 7	FZD7	8324	O75084
ENSG00000144426	1	neurobeachin like 1	NBEAL1	65065	Q6ZS30
ENSG00000021826	1	carbamoyl-phosphate synthase 1	CPS1	1373	P31327
ENSG00000197756	1	ribosomal protein L37a	RPL37A	6168	P61513
ENSG00000175084	1	desmin	DES	1674	P17661
ENSG00000241119	1	UDP glucuronosyltransferase family 1 member A9	UGT1A9	54600	O60656
ENSG00000244474	1	UDP glucuronosyltransferase family 1 member A4	UGT1A4	54657	P22310
ENSG00000144481	1	transient receptor potential cation channel subfamily M member 8	TRPM8	79054	Q7Z2W7
ENSG00000072080	1	secreted phosphoprotein 2	SPP2	6694	Q13103
ENSG00000172428	1	COP9 signalosome subunit 9	COPS9	150678	Q8WXC6
ENSG00000172482	1	alanine--glyoxylate and serine--pyruvate aminotransferase	AGXT	189	P21549
ENSG00000241553	1	actin related protein 2/3 complex subunit 4	ARPC4	10093	P59998
ENSG00000232287	1	SLC6A1 antisense RNA 1	SLC6A1-AS1	100874090	NA
ENSG00000144713	1	ribosomal protein L32	RPL32	6161	A0A024R2G7
ENSG00000287059	1	NA	NA	NA	NA
ENSG00000170876	1	transmembrane protein 43	TMEM43	79188	A0A024R2F9
ENSG00000174748	1	ribosomal protein L15	RPL15	6138	A0A024R2Q4
ENSG00000188846	1	ribosomal protein L14	RPL14	9045	P50914
ENSG00000180432	1	cytochrome P450 family 8 subfamily B member 1	CYP8B1	1582	Q9UNU6
ENSG00000163825	1	receptor transporter protein 3	RTP3	83597	Q9BQQ7
ENSG00000232112	1	translation machinery associated 7 homolog	TMA7	51372	A0A024R306
ENSG00000023330	1	5'-aminolevulinate synthase 1	ALAS1	211	P13196
ENSG00000055957	1	inter-alpha-trypsin inhibitor heavy chain 1	ITIH1	3697	P19827
ENSG00000162267	1	inter-alpha-trypsin inhibitor heavy chain 3	ITIH3	3699	Q06033
ENSG00000243696	1	NA	NA	NA	NA
ENSG00000163687	1	deoxyribonuclease 1 like 3	DNASE1L3	1776	Q13609
ENSG00000187098	1	melanocyte inducing transcription factor	MITF	4286	O75030
ENSG00000154175	1	ABI family member 3 binding protein	ABI3BP	25890	Q7Z7G0
ENSG00000173193	1	poly(ADP-ribose) polymerase family member 14	PARP14	54625	Q460N5
ENSG00000144908	1	aldehyde dehydrogenase 1 family member L1	ALDH1L1	10840	O75891
ENSG00000159650	1	urocanate hydratase 1	UROC1	131669	Q96N76
ENSG00000180767	1	carbohydrate sulfotransferase 13	CHST13	166012	Q8NET6
ENSG00000091513	1	transferrin	TF	7018	A0PJA6
ENSG00000244062	1	NA	NA	NA	NA
ENSG00000243818	1	uncharacterized LOC100507389	LOC100507389	100507389	NA
ENSG00000188582	1	progestin and adipoQ receptor family member 9	PAQR9	344838	Q6ZVX9
ENSG00000174944	1	purinergic receptor P2Y14	P2RY14	9934	A5JUU3
ENSG00000114771	1	arylacetamide deacetylase	AADAC	13	P22760
ENSG00000272990	1	NA	NA	NA	NA
ENSG00000113810	1	structural maintenance of chromosomes 4	SMC4	10051	Q58F29
ENSG00000163581	1	solute carrier family 2 member 2	SLC2A2	6514	P11168
ENSG00000228221	1	long intergenic non-protein coding RNA 578	LINC00578	100505566	NA
ENSG00000231574	1	long intergenic non-protein coding RNA 2015	LINC02015	102724550	NA
ENSG00000090534	1	thrombopoietin	THPO	7066	P40225
ENSG00000113838	1	TBCC domain containing 1	TBCCD1	55171	Q9NVR7
ENSG00000145192	1	alpha 2-HS glycoprotein	AHSG	197	P02765
ENSG00000090512	1	fetuin B	FETUB	26998	Q9UGM5
ENSG00000113889	1	kininogen 1	KNG1	3827	P01042
ENSG00000127241	1	MBL associated serine protease 1	MASP1	5648	P48740
ENSG00000163347	1	claudin 1	CLDN1	9076	A5JSJ9
ENSG00000178772	1	carboxypeptidase N subunit 2	CPN2	1370	P22792
ENSG00000163945	1	UV stimulated scaffold protein A	UVSSA	57654	Q2YD98
ENSG00000109758	1	HGF activator	HGFAC	3083	D6RAR4
ENSG00000109705	1	NK3 homeobox 2	NKX3-2	579	P78367
ENSG00000169299	1	phosphoglucomutase 2	PGM2	55276	Q96G03
ENSG00000078177	1	NEDD4 binding protein 2	N4BP2	55728	B2ZZ87
ENSG00000270147	1	NA	NA	NA	NA
ENSG00000109181	1	UDP glucuronosyltransferase family 2 member B10	UGT2B10	7365	P36537
ENSG00000081041	1	C-X-C motif chemokine ligand 2	CXCL2	2920	A0A024RDD9
ENSG00000250334	1	long intergenic non-protein coding RNA 989	LINC00989	100506035	NA
ENSG00000152785	1	bone morphogenetic protein 3	BMP3	651	P12645
ENSG00000272677	1	HNRNPD divergent transcript	HNRNPD-DT	101928963	NA
ENSG00000170509	1	hydroxysteroid 17-beta dehydrogenase 13	HSD17B13	345275	Q7Z5P4
ENSG00000152583	1	SPARC like 1	SPARCL1	8404	A0A024RDE1
ENSG00000248144	1	alcohol dehydrogenase 1C (class I), gamma polypeptide	ADH1C	126	P00326
ENSG00000286242	1	NA	NA	NA	NA
ENSG00000109475	1	ribosomal protein L34	RPL34	6164	A0A024RDH8
ENSG00000164089	1	ethanolamine-phosphate phospho-lyase	ETNPPL	64850	Q8TBG4
ENSG00000173376	1	neuron derived neurotrophic factor	NDNF	79625	Q8TB73
ENSG00000171560	1	fibrinogen alpha chain	FGA	2243	P02671
ENSG00000287770	1	NA	NA	NA	NA
ENSG00000151790	1	tryptophan 2,3-dioxygenase	TDO2	6999	P48775
ENSG00000038295	1	tolloid like 1	TLL1	7092	O43897
ENSG00000249173	1	long intergenic non-protein coding RNA 1093	LINC01093	100506229	NA
ENSG00000250971	1	NA	NA	NA	NA
ENSG00000248994	1	uncharacterized LOC105374618	LOC105374618	105374618	NA
ENSG00000154124	1	OTU deubiquitinase with linear linkage specificity	OTULIN	90268	Q96BN8
ENSG00000113492	1	alanine--glyoxylate aminotransferase 2	AGXT2	64902	Q9BYV1
ENSG00000145626	1	UDP glycosyltransferase family 3 member A1	UGT3A1	133688	A0A024R085
ENSG00000070193	1	fibroblast growth factor 10	FGF10	2255	O15520
ENSG00000145692	1	betaine--homocysteine S-methyltransferase	BHMT	635	Q93088
ENSG00000113296	1	thrombospondin 4	THBS4	7060	E7ES19
ENSG00000145681	1	hyaluronan and proteoglycan link protein 1	HAPLN1	1404	A0A024RAK9
ENSG00000248709	1	NA	NA	NA	NA
ENSG00000185641	1	NA	NA	NA	NA
ENSG00000113083	1	lysyl oxidase	LOX	4015	B7ZAJ4
ENSG00000164406	1	liver enriched antimicrobial peptide 2	LEAP2	116842	Q969E1
ENSG00000072364	1	AF4/FMR2 family member 4	AFF4	27125	Q9UHB7
ENSG00000113615	1	SEC24 homolog A, COPII coat complex component	SEC24A	10802	B4E205
ENSG00000145826	1	leukocyte cell derived chemotaxin 2	LECT2	3950	O14960
ENSG00000274721	1	NA	NA	NA	NA
ENSG00000230551	1	NA	NA	NA	NA
ENSG00000254211	1	long intergenic non-protein coding RNA 1485	LINC01485	101928154	NA
ENSG00000112293	1	glycosylphosphatidylinositol specific phospholipase D1	GPLD1	2822	P80108
ENSG00000243649	1	complement factor B	CFB	629	A0A1U9X7H8
ENSG00000231500	1	ribosomal protein S18	RPS18	6222	P62269
ENSG00000137204	1	solute carrier family 22 member 7	SLC22A7	10864	Q9Y694
ENSG00000244067	1	glutathione S-transferase alpha 2	GSTA2	2939	A0A140VKE2
ENSG00000112214	1	four and a half LIM domains 5	FHL5	9457	Q5TD97
ENSG00000112769	1	laminin subunit alpha 4	LAMA4	3910	A0A0A0MQS9
ENSG00000198523	1	phospholamban	PLN	5350	P26678
ENSG00000079950	1	syntaxin 7	STX7	8417	O15400
ENSG00000118514	1	aldehyde dehydrogenase 8 family member A1	ALDH8A1	64577	Q9H2A2
ENSG00000169976	1	splicing factor 3b subunit 5	SF3B5	83443	Q9BWJ5
ENSG00000278899	1	uncharacterized LOC645967	LOC645967	645967	NA
ENSG00000009765	1	iodotyrosine deiodinase	IYD	389434	Q6PHW0
ENSG00000215712	1	transmembrane protein 242	TMEM242	729515	Q9NWH2
ENSG00000175003	1	solute carrier family 22 member 1	SLC22A1	6580	O15245
ENSG00000198670	1	lipoprotein(a)	LPA	4018	NA
ENSG00000122194	1	plasminogen	PLG	5340	P00747
ENSG00000112562	1	SPARC related modular calcium binding 2	SMOC2	64094	Q9H3U7
ENSG00000106511	1	mesenchyme homeobox 2	MEOX2	4223	P50222
ENSG00000154678	1	phosphodiesterase 1C	PDE1C	5137	Q14123
ENSG00000146678	1	insulin like growth factor binding protein 1	IGFBP1	3484	P08833
ENSG00000160868	1	cytochrome P450 family 3 subfamily A member 4	CYP3A4	1576	P08684
ENSG00000021461	1	cytochrome P450 family 3 subfamily A member 43	CYP3A43	64816	Q9HB55
ENSG00000066923	1	stromal antigen 3	STAG3	10734	Q9UJ98
ENSG00000106327	1	transferrin receptor 2	TFR2	7036	Q9UP52
ENSG00000229196	1	uncharacterized LOC100128325	LOC100128325	100128325	NA
ENSG00000128585	1	muskelin 1	MKLN1	4289	B4DG30
ENSG00000122787	1	aldo-keto reductase family 1 member D1	AKR1D1	6718	P51857
ENSG00000243433	1	NA	NA	NA	NA
ENSG00000036473	1	ornithine transcarbamylase	OTC	5009	P00480
ENSG00000101938	1	chordin like 1	CHRDL1	91851	Q9BU40
ENSG00000198918	1	ribosomal protein L39	RPL39	6170	P62891
ENSG00000232412	1	uncharacterized LOC101928402	LOC101928402	101928402	NA
ENSG00000214748	1	NA	NA	NA	NA
ENSG00000101981	1	coagulation factor IX	F9	2158	P00740
ENSG00000147400	1	centrin 2	CETN2	1069	P41208
ENSG00000071859	1	family with sequence similarity 50 member A	FAM50A	9130	Q14320
ENSG00000136574	1	GATA binding protein 4	GATA4	2626	B3KUF4
ENSG00000255394	1	long intergenic non-protein coding RNA 2905	LINC02905	606553	NA
ENSG00000104760	1	fibrinogen like 1	FGL1	2267	Q08830
ENSG00000104635	1	solute carrier family 39 member 14	SLC39A14	23516	Q15043
ENSG00000120907	1	adrenoceptor alpha 1A	ADRA1A	148	P35348
ENSG00000259366	1	NA	NA	NA	NA
ENSG00000167910	1	cytochrome P450 family 7 subfamily A member 1	CYP7A1	1581	P22680
ENSG00000137561	1	alpha tocopherol transfer protein	TTPA	7274	P49638
ENSG00000137573	1	sulfatase 1	SULF1	23213	A0A024R809
ENSG00000251867	1	NA	NA	NA	NA
ENSG00000147647	1	dihydropyrimidinase	DPYS	1807	Q14117
ENSG00000136999	1	cellular communication network factor 3	CCN3	4856	A0A024R9J4
ENSG00000253716	1	MYC-induced long non-coding RNA	MINCR	100507316	NA
ENSG00000167701	1	glutamic--pyruvic transaminase	GPT	2875	P24298
ENSG00000270547	1	long intergenic non-protein coding RNA 1235	LINC01235	401492	NA
ENSG00000147872	1	perilipin 2	PLIN2	123	Q6FHZ7
ENSG00000273226	1	NA	NA	NA	NA
ENSG00000137154	1	ribosomal protein S6	RPS6	6194	A2A3R6
ENSG00000136881	1	bile acid-CoA:amino acid N-acyltransferase	BAAT	570	Q14032
ENSG00000106927	1	alpha-1-microglobulin/bikunin precursor	AMBP	259	P02760
ENSG00000228278	1	orosomucoid 2	ORM2	5005	P19652
ENSG00000106689	1	LIM homeobox 2	LHX2	9355	B3KNJ5
ENSG00000136942	1	ribosomal protein L35	RPL35	11224	P42766
ENSG00000197958	1	ribosomal protein L12	RPL12	6136	P30050
ENSG00000050555	1	laminin subunit gamma 3	LAMC3	10319	Q8N2D6
ENSG00000196990	1	family with sequence similarity 163 member B	FAM163B	642968	P0C2L3
ENSG00000123454	1	dopamine beta-hydroxylase	DBH	1621	P09172
ENSG00000273249	1	NA	NA	NA	NA
ENSG00000160339	1	ficolin 2	FCN2	2220	Q15485
ENSG00000107281	1	neural proliferation, differentiation and control 1	NPDC1	56654	Q9NQX5
ENSG00000176978	1	dipeptidyl peptidase 7	DPP7	29952	Q9UHL4
ENSG00000177600	1	ribosomal protein lateral stalk subunit P2	RPLP2	6181	A0A024RCA7
ENSG00000177697	1	CD151 molecule (Raph blood group)	CD151	977	A0A024RCB3
ENSG00000205866	1	family with sequence similarity 99 member A	FAM99A	387742	NA
ENSG00000223756	1	tumor suppressing subtransferable candidate 2 (pseudogene)	TSSC2	650368	NA
ENSG00000110169	1	hemopexin	HPX	3263	P02790
ENSG00000134339	1	serum amyloid A2	SAA2	6289	P0DJI9
ENSG00000173432	1	serum amyloid A1	SAA1	6288	P0DJI8
ENSG00000244313	1	NA	NA	NA	NA
ENSG00000180210	1	coagulation factor II, thrombin	F2	2147	P00734
ENSG00000256746	1	MADD antisense RNA 1	MADD-AS1	101928943	NA
ENSG00000149124	1	glycine-N-acyltransferase	GLYAT	10249	Q6IB77
ENSG00000255008	1	NA	NA	NA	NA
ENSG00000166889	1	PAT1 homolog 1, processing body mRNA decay factor	PATL1	219988	Q86TB9
ENSG00000196600	1	solute carrier family 22 member 25	SLC22A25	387601	Q6T423
ENSG00000245156	1	NA	NA	NA	NA
ENSG00000248643	1	RBM14-RBM4 readthrough	RBM14-RBM4	100526737	Q96PK6
ENSG00000172935	1	MAS related GPR family member F	MRGPRF	116535	A0A024R5F0
ENSG00000227615	1	NA	NA	NA	NA
ENSG00000261578	1	NA	NA	NA	NA
ENSG00000151365	1	thyroid hormone responsive	THRSP	7069	Q92748
ENSG00000082175	1	progesterone receptor	PGR	5241	P06401
ENSG00000204403	1	caspase 12 (gene/pseudogene)	CASP12	100506742	Q6UXS9
ENSG00000204381	1	layilin	LAYN	143903	Q6UX15
ENSG00000137713	1	protein phosphatase 2 scaffold subunit Abeta	PPP2R1B	5519	P30154
ENSG00000254990	1	NA	NA	NA	NA
ENSG00000110243	1	apolipoprotein A5	APOA5	116519	A0A0B4RUS7
ENSG00000110245	1	apolipoprotein C3	APOC3	345	A3KPE2
ENSG00000118137	1	apolipoprotein A1	APOA1	335	A0A024R3E3
ENSG00000235910	1	APOA1 antisense RNA	APOA1-AS	104326055	NA
ENSG00000177098	1	sodium voltage-gated channel beta subunit 4	SCN4B	6330	Q8IWT1
ENSG00000255248	1	mir-100-let-7a-2-mir-125b-1 cluster host gene	MIR100HG	399959	NA
ENSG00000134917	1	ADAM metallopeptidase with thrombospondin type 1 motif 8	ADAMTS8	11095	Q5FWF1
ENSG00000264006	1	aldo-keto reductase family 1 member C8, pseudogene	AKR1C8P	340811	NA
ENSG00000123243	1	inter-alpha-trypsin inhibitor heavy chain 5	ITIH5	80760	G5E9D8
ENSG00000151655	1	inter-alpha-trypsin inhibitor heavy chain 2	ITIH2	3698	P19823
ENSG00000181192	1	dehydrogenase E1 and transketolase domain containing 1	DHTKD1	55526	Q96HY7
ENSG00000165997	1	ADP ribosylation factor like GTPase 5B	ARL5B	221079	B0YIW9
ENSG00000263761	1	growth differentiation factor 2	GDF2	2658	B2RC63
ENSG00000165471	1	mannose binding lectin 2	MBL2	4153	P11226
ENSG00000237949	1	NA	NA	NA	NA
ENSG00000213609	1	ribosomal protein L7a pseudogene 50	RPL7AP50	87688	NA
ENSG00000197467	1	collagen type XIII alpha 1 chain	COL13A1	1305	Q5TAT6
ENSG00000138315	1	oncoprotein induced transcript 3	OIT3	170392	Q8WWZ8
ENSG00000279088	1	NA	NA	NA	NA
ENSG00000138326	1	ribosomal protein S24	RPS24	6229	P62847
ENSG00000151224	1	methionine adenosyltransferase 1A	MAT1A	4143	Q00266
ENSG00000108242	1	cytochrome P450 family 2 subfamily C member 18	CYP2C18	1562	P33260
ENSG00000138109	1	cytochrome P450 family 2 subfamily C member 9	CYP2C9	1559	P11712
ENSG00000233377	1	NA	NA	NA	NA
ENSG00000138115	1	cytochrome P450 family 2 subfamily C member 8	CYP2C8	1558	P10632
ENSG00000172987	1	heparanase 2 (inactive)	HPSE2	60495	Q8WWQ2
ENSG00000023839	1	ATP binding cassette subfamily C member 2	ABCC2	1244	Q92887
ENSG00000119927	1	glycerol-3-phosphate acyltransferase, mitochondrial	GPAM	57678	Q86T70
ENSG00000286289	1	uncharacterized LOC107984270	LOC107984270	107984270	NA
ENSG00000148908	1	regulator of G protein signaling 10	RGS10	6001	O43665
ENSG00000121898	1	carboxypeptidase X, M14 family member 2	CPXM2	119587	Q8N436
ENSG00000111181	1	solute carrier family 6 member 12	SLC6A12	6539	P48065
ENSG00000111678	1	chromosome 12 open reading frame 57	C12orf57	113246	Q99622
ENSG00000197614	1	microfibril associated protein 5	MFAP5	8076	B3KW70
ENSG00000256937	1	NA	NA	NA	NA
ENSG00000126838	1	PZP alpha-2-macroglobulin like	PZP	5858	NA
ENSG00000165682	1	C-type lectin domain family 1 member B	CLEC1B	51266	Q9P126
ENSG00000111341	1	matrix Gla protein	MGP	4256	A0A024RAX0
ENSG00000134533	1	RAS like estrogen regulated growth inhibitor	RERG	85004	Q96A58
ENSG00000111700	1	solute carrier organic anion transporter family member 1B3	SLCO1B3	28234	B3KP78
ENSG00000134538	1	solute carrier organic anion transporter family member 1B1	SLCO1B1	10599	A0A024RAU7
ENSG00000278743	1	NA	NA	NA	NA
ENSG00000167548	1	lysine methyltransferase 2D	KMT2D	8085	O14686
ENSG00000139567	1	activin A receptor like type 1	ACVRL1	94	A0A0S2Z310
ENSG00000167779	1	insulin like growth factor binding protein 6	IGFBP6	3489	P24592
ENSG00000175336	1	apolipoprotein F	APOF	319	Q13790
ENSG00000241217	1	RNA, 7SL, cytoplasmic 809, pseudogene	RN7SL809P	106479516	NA
ENSG00000025423	1	hydroxysteroid 17-beta dehydrogenase 6	HSD17B6	8630	A0A024RB43
ENSG00000139547	1	retinol dehydrogenase 16	RDH16	8608	Q59FX7
ENSG00000166856	1	G protein-coupled receptor 182	GPR182	11318	O15218
ENSG00000175189	1	inhibin subunit beta C	INHBC	3626	P55103
ENSG00000279530	1	NA	NA	NA	NA
ENSG00000139329	1	lumican	LUM	4060	P51884
ENSG00000120868	1	apoptotic peptidase activating factor 1	APAF1	317	O14727
ENSG00000111647	1	UHRF1 binding protein 1 like	UHRF1BP1L	23074	A0JNW5
ENSG00000257489	1	NA	NA	NA	NA
ENSG00000012504	1	nuclear receptor subfamily 1 group H member 4	NR1H4	9971	F1DAL1
ENSG00000136011	1	stabilin 2	STAB2	55576	Q8WWQ8
ENSG00000110887	1	D-amino acid oxidase	DAO	1610	A0A024RBI1
ENSG00000111249	1	cut like homeobox 2	CUX2	23316	O14529
ENSG00000135094	1	serine dehydratase	SDS	10993	P20132
ENSG00000286067	1	NA	NA	NA	NA
ENSG00000158104	1	4-hydroxyphenylpyruvate dioxygenase	HPD	3242	P32754
ENSG00000256092	1	NA	NA	NA	NA
ENSG00000280287	1	NA	NA	NA	NA
ENSG00000279700	1	NA	NA	NA	NA
ENSG00000172458	1	interleukin 17D	IL17D	53342	Q8TAD2
ENSG00000213411	1	NA	NA	NA	NA
ENSG00000133112	1	tumor protein, translationally-controlled 1	TPT1	7178	A0A0B4J2C3
ENSG00000080618	1	carboxypeptidase B2	CPB2	1361	A0A087WSY5
ENSG00000188243	1	COMM domain containing 6	COMMD6	170622	Q7Z4G1
ENSG00000136160	1	endothelin receptor type B	EDNRB	1910	P24530
ENSG00000276957	1	NA	NA	NA	NA
ENSG00000126231	1	protein Z, vitamin K dependent plasma glycoprotein	PROZ	8858	P22891
ENSG00000179636	1	tubulin polymerization promoting protein family member 2	TPPP2	122664	P59282
ENSG00000258604	1	NA	NA	NA	NA
ENSG00000129559	1	NEDD8 ubiquitin like modifier	NEDD8	4738	Q15843
ENSG00000271075	1	NA	NA	NA	NA
ENSG00000131981	1	galectin 3	LGALS3	3958	A0A024R693
ENSG00000274015	1	uncharacterized LOC105370532	LOC105370532	105370532	NA
ENSG00000100652	1	solute carrier family 10 member 1	SLC10A1	6554	B2RA41
ENSG00000100665	1	serpin family A member 4	SERPINA4	5267	P29622
ENSG00000188488	1	serpin family A member 5	SERPINA5	5104	A0A024R6N9
ENSG00000196136	1	serpin family A member 3	SERPINA3	12	A0A024R6P0
ENSG00000232573	1	ribosomal protein L3 pseudogene 4	RPL3P4	326307	NA
ENSG00000140107	1	solute carrier family 25 member 47	SLC25A47	283600	A0A024R6H7
ENSG00000188277	1	chromosome 15 open reading frame 62	C15orf62	643338	A8K5M9
ENSG00000103978	1	transmembrane protein 87A	TMEM87A	25963	Q8NBN3
ENSG00000275580	1	NA	NA	NA	NA
ENSG00000140285	1	fibroblast growth factor 7	FGF7	2252	P21781
ENSG00000259709	1	NA	NA	NA	NA
ENSG00000137876	1	ribosomal L24 domain containing 1	RSL24D1	51187	A0A024R5U8
ENSG00000103569	1	aquaporin 9	AQP9	366	H0YK62
ENSG00000166035	1	lipase C, hepatic type	LIPC	3990	A6H8L5
ENSG00000174444	1	ribosomal protein L4	RPL4	6124	P36578
ENSG00000137818	1	ribosomal protein lateral stalk subunit P1	RPLP1	6176	A0A024R608
ENSG00000129009	1	immunoglobulin superfamily containing leucine rich repeat	ISLR	3671	A0A146E5L3
ENSG00000140465	1	cytochrome P450 family 1 subfamily A member 1	CYP1A1	1543	A0N0X8
ENSG00000140505	1	cytochrome P450 family 1 subfamily A member 2	CYP1A2	1544	P05177
ENSG00000156222	1	solute carrier family 28 member 1	SLC28A1	9154	B7Z3L6
ENSG00000184056	1	VPS33B late endosome and lysosome associated	VPS33B	26276	B7Z1N4
ENSG00000185442	1	family with sequence similarity 174 member B	FAM174B	400451	Q3ZCQ3
ENSG00000182175	1	repulsive guidance molecule BMP co-receptor a	RGMA	56963	A0A0A0MTQ4
ENSG00000184254	1	aldehyde dehydrogenase 1 family member A3	ALDH1A3	220	A0A024RC95
ENSG00000103024	1	NME/NM23 nucleoside diphosphate kinase 3	NME3	4832	Q13232
ENSG00000260260	1	small nucleolar RNA host gene 19	SNHG19	100507303	NA
ENSG00000279520	1	NA	NA	NA	NA
ENSG00000280063	1	NA	NA	NA	NA
ENSG00000153446	1	chromosome 16 open reading frame 89	C16orf89	146556	Q6UX73
ENSG00000134419	1	ribosomal protein S15a	RPS15A	6210	B2R4W8
ENSG00000183549	1	acyl-CoA synthetase medium chain family member 5	ACSM5	54988	Q6NUN0
ENSG00000183747	1	acyl-CoA synthetase medium chain family member 2A	ACSM2A	123876	B7Z530
ENSG00000066813	1	acyl-CoA synthetase medium chain family member 2B	ACSM2B	348158	Q68CK6
ENSG00000260625	1	NA	NA	NA	NA
ENSG00000155330	1	chromosome 16 open reading frame 87	C16orf87	388272	Q6PH81
ENSG00000166123	1	glutamic--pyruvic transaminase 2	GPT2	84706	Q8TD30
ENSG00000198650	1	tyrosine aminotransferase	TAT	6898	A0A140VKB7
ENSG00000261701	1	haptoglobin-related protein	HPR	3250	P00739
ENSG00000065427	1	lysyl-tRNA synthetase 1	KARS1	3735	Q15046
ENSG00000260816	1	NA	NA	NA	NA
ENSG00000131143	1	cytochrome c oxidase subunit 4I1	COX4I1	1327	P13073
ENSG00000270006	1	C16orf95 divergent transcript	C16orf95-DT	101928659	NA
ENSG00000167515	1	trafficking protein particle complex subunit 2L	TRAPPC2L	51693	A0A0B4J294
ENSG00000167526	1	ribosomal protein L13	RPL13	6137	A8K4C8
ENSG00000141485	1	solute carrier family 13 member 5	SLC13A5	284111	Q68D44
ENSG00000161944	1	asialoglycoprotein receptor 2	ASGR2	433	P07307
ENSG00000129214	1	sex hormone binding globulin	SHBG	6462	B0FWH2
ENSG00000161970	1	ribosomal protein L26	RPL26	6154	P61254
ENSG00000109099	1	peripheral myelin protein 22	PMP22	5376	Q01453
ENSG00000142494	1	solute carrier family 47 member 1	SLC47A1	55244	Q96FL8
ENSG00000275152	1	C-C motif chemokine ligand 16	CCL16	6360	O15467
ENSG00000125691	1	ribosomal protein L23	RPL23	9349	A0A024R1Q8
ENSG00000108298	1	ribosomal protein L19	RPL19	6143	P84098
ENSG00000131482	1	glucose-6-phosphatase catalytic subunit 1	G6PC1	2538	P35575
ENSG00000260027	1	homeobox B7	HOXB7	3217	P09629
ENSG00000272006	1	NA	NA	NA	NA
ENSG00000280407	1	NA	NA	NA	NA
ENSG00000158270	1	collectin subfamily member 12	COLEC12	81035	Q5KU26
ENSG00000154864	1	piezo type mechanosensitive ion channel component 2	PIEZO2	63895	Q9H5I5
ENSG00000134760	1	desmoglein 1	DSG1	1828	Q02413
ENSG00000267391	1	MIR122 host gene	MIR122HG	112441433	NA
ENSG00000150656	1	carnosine dipeptidase 1	CNDP1	84735	Q96KN2
ENSG00000230010	1	NA	NA	NA	NA
ENSG00000235065	1	RPL24 pseudogene 2	RPL24P2	140760	NA
ENSG00000129988	1	lipopolysaccharide binding protein	LBP	3929	P18428
ENSG00000226648	1	PLCG1 antisense RNA 1	PLCG1-AS1	101927117	NA
ENSG00000229005	1	HNF4A antisense RNA 1	HNF4A-AS1	101927219	NA
ENSG00000232043	1	NA	NA	NA	NA
ENSG00000124091	1	glucosaminyl (N-acetyl) transferase family member 7	GCNT7	140687	F2Z6J8
ENSG00000270951	1	NA	NA	NA	NA
ENSG00000232442	1	melanoma highly expressed competing endogenous lncRNA for miR-425 and miR-489	MHENCR	100505771	NA
ENSG00000197766	1	complement factor D	CFD	1675	A6XNE2
ENSG00000267141	1	NA	NA	NA	NA
ENSG00000268670	1	NA	NA	NA	NA
ENSG00000060566	1	cAMP responsive element binding protein 3 like 3	CREB3L3	84699	Q68CJ9
ENSG00000171236	1	leucine rich alpha-2-glycoprotein 1	LRG1	116844	P02750
ENSG00000276980	1	NA	NA	NA	NA
ENSG00000182566	1	C-type lectin domain family 4 member G	CLEC4G	339390	B7ZKQ2
ENSG00000104938	1	C-type lectin domain family 4 member M	CLEC4M	10332	B4E2Z5
ENSG00000167775	1	CD320 molecule	CD320	51293	Q9NPF0
ENSG00000167798	1	complement component 3 precursor pseudogene	C3P1	388503	NA
ENSG00000130812	1	angiopoietin like 6	ANGPTL6	83854	A0A024R7A9
ENSG00000267100	1	ILF3 divergent transcript	ILF3-DT	147727	NA
ENSG00000130173	1	angiopoietin like 8	ANGPTL8	55908	Q6UXH0
ENSG00000132000	1	podocan like 1	PODNL1	79883	B7Z3M0
ENSG00000161031	1	peptidoglycan recognition protein 2	PGLYRP2	114770	Q96PD5
ENSG00000167461	1	RAB8A, member RAS oncogene family	RAB8A	4218	A0A024R7I3
ENSG00000266910	1	NA	NA	NA	NA
ENSG00000271366	1	NA	NA	NA	NA
ENSG00000105697	1	hepcidin antimicrobial peptide	HAMP	57817	P81172
ENSG00000207631	1	microRNA 641	MIR641	693226	NA
ENSG00000255974	1	cytochrome P450 family 2 subfamily A member 6	CYP2A6	1548	P11509
ENSG00000198077	1	cytochrome P450 family 2 subfamily A member 7	CYP2A7	1549	P20853
ENSG00000197408	1	cytochrome P450 family 2 subfamily B member 6	CYP2B6	1555	P20813
ENSG00000216588	1	immunoglobulin superfamily member 23	IGSF23	147710	A1L1A6
ENSG00000130208	1	apolipoprotein C1	APOC1	341	A0A024R0T8
ENSG00000214855	1	apolipoprotein C1 pseudogene 1	APOC1P1	342	NA
ENSG00000105398	1	sulfotransferase family 2A member 1	SULT2A1	6822	A8K015
ENSG00000105550	1	fibroblast growth factor 21	FGF21	26291	Q9NSA1
ENSG00000160318	1	claudin domain containing 2	CLDND2	125875	Q8NHS1
ENSG00000182902	1	solute carrier family 25 member 18	SLC25A18	83733	A0A024R0W0
ENSG00000100211	1	chibby family member 1, beta catenin antagonist	CBY1	25776	A0A087WUW0
ENSG00000100197	1	cytochrome P450 family 2 subfamily D member 6	CYP2D6	1565	C1ID52
ENSG00000205702	1	cytochrome P450 family 2 subfamily D member 7 (gene/pseudogene)	CYP2D7	1564	A0A087X1C5
ENSG00000077942	1	fibulin 1	FBLN1	2192	P23142
ENSG00000231711	1	NA	NA	NA	NA
ENSG00000159261	1	claudin 14	CLDN14	23562	O95500

## Sheet: S2
Table S2: Feature combination sets, comprising 2 to 9 genes in each set, for hepatic metastasis model.
Set No.	Set_Gene features
1	BMP,ALB
2	BMP,SFRP2
3	BMP,TBX20
4	BMP,PRRX2
5	BMP,RBP4
6	BMP,NKX2-3
7	BMP,LMO3
8	BMP,HP
9	ALB,SFRP2
10	ALB,TBX20
11	ALB,PRRX2
12	ALB,RBP4
13	ALB,NKX2-3
14	ALB,LMO3
15	ALB,HP
16	SFRP2,TBX20
17	SFRP2,PRRX2
18	SFRP2,RBP4
19	SFRP2,NKX2-3
20	SFRP2,LMO3
21	SFRP2,HP
22	TBX20,PRRX2
23	TBX20,RBP4
24	TBX20,NKX2-3
25	TBX20,LMO3
26	TBX20,HP
27	PRRX2,RBP4
28	PRRX2,NKX2-3
29	PRRX2,LMO3
30	PRRX2,HP
31	RBP4,NKX2-3
32	RBP4,LMO3
33	RBP4,HP
34	NKX2-3,LMO3
35	NKX2-3,HP
36	LMO3,HP
37	BMP,ALB,SFRP2
38	BMP,ALB,TBX20
39	BMP,ALB,PRRX2
40	BMP,ALB,RBP4
41	BMP,ALB,NKX2-3
42	BMP,ALB,LMO3
43	BMP,ALB,HP
44	BMP,SFRP2,TBX20
45	BMP,SFRP2,PRRX2
46	BMP,SFRP2,RBP4
47	BMP,SFRP2,NKX2-3
48	BMP,SFRP2,LMO3
49	BMP,SFRP2,HP
50	BMP,TBX20,PRRX2
51	BMP,TBX20,RBP4
52	BMP,TBX20,NKX2-3
53	BMP,TBX20,LMO3
54	BMP,TBX20,HP
55	BMP,PRRX2,RBP4
56	BMP,PRRX2,NKX2-3
57	BMP,PRRX2,LMO3
58	BMP,PRRX2,HP
59	BMP,RBP4,NKX2-3
60	BMP,RBP4,LMO3
61	BMP,RBP4,HP
62	BMP,NKX2-3,LMO3
63	BMP,NKX2-3,HP
64	BMP,LMO3,HP
65	ALB,SFRP2,TBX20
66	ALB,SFRP2,PRRX2
67	ALB,SFRP2,RBP4
68	ALB,SFRP2,NKX2-3
69	ALB,SFRP2,LMO3
70	ALB,SFRP2,HP
71	ALB,TBX20,PRRX2
72	ALB,TBX20,RBP4
73	ALB,TBX20,NKX2-3
74	ALB,TBX20,LMO3
75	ALB,TBX20,HP
76	ALB,PRRX2,RBP4
77	ALB,PRRX2,NKX2-3
78	ALB,PRRX2,LMO3
79	ALB,PRRX2,HP
80	ALB,RBP4,NKX2-3
81	ALB,RBP4,LMO3
82	ALB,RBP4,HP
83	ALB,NKX2-3,LMO3
84	ALB,NKX2-3,HP
85	ALB,LMO3,HP
86	SFRP2,TBX20,PRRX2
87	SFRP2,TBX20,RBP4
88	SFRP2,TBX20,NKX2-3
89	SFRP2,TBX20,LMO3
90	SFRP2,TBX20,HP
91	SFRP2,PRRX2,RBP4
92	SFRP2,PRRX2,NKX2-3
93	SFRP2,PRRX2,LMO3
94	SFRP2,PRRX2,HP
95	SFRP2,RBP4,NKX2-3
96	SFRP2,RBP4,LMO3
97	SFRP2,RBP4,HP
98	SFRP2,NKX2-3,LMO3
99	SFRP2,NKX2-3,HP
100	SFRP2,LMO3,HP
101	TBX20,PRRX2,RBP4
102	TBX20,PRRX2,NKX2-3
103	TBX20,PRRX2,LMO3
104	TBX20,PRRX2,HP
105	TBX20,RBP4,NKX2-3
106	TBX20,RBP4,LMO3
107	TBX20,RBP4,HP
108	TBX20,NKX2-3,LMO3
109	TBX20,NKX2-3,HP
110	TBX20,LMO3,HP
111	PRRX2,RBP4,NKX2-3
112	PRRX2,RBP4,LMO3
113	PRRX2,RBP4,HP
114	PRRX2,NKX2-3,LMO3
115	PRRX2,NKX2-3,HP
116	PRRX2,LMO3,HP
117	RBP4,NKX2-3,LMO3
118	RBP4,NKX2-3,HP
119	RBP4,LMO3,HP
120	NKX2-3,LMO3,HP
121	BMP,ALB,SFRP2,TBX20
122	BMP,ALB,SFRP2,PRRX2
123	BMP,ALB,SFRP2,RBP4
124	BMP,ALB,SFRP2,NKX2-3
125	BMP,ALB,SFRP2,LMO3
126	BMP,ALB,SFRP2,HP
127	BMP,ALB,TBX20,PRRX2
128	BMP,ALB,TBX20,RBP4
129	BMP,ALB,TBX20,NKX2-3
130	BMP,ALB,TBX20,LMO3
131	BMP,ALB,TBX20,HP
132	BMP,ALB,PRRX2,RBP4
133	BMP,ALB,PRRX2,NKX2-3
134	BMP,ALB,PRRX2,LMO3
135	BMP,ALB,PRRX2,HP
136	BMP,ALB,RBP4,NKX2-3
137	BMP,ALB,RBP4,LMO3
138	BMP,ALB,RBP4,HP
139	BMP,ALB,NKX2-3,LMO3
140	BMP,ALB,NKX2-3,HP
141	BMP,ALB,LMO3,HP
142	BMP,SFRP2,TBX20,PRRX2
143	BMP,SFRP2,TBX20,RBP4
144	BMP,SFRP2,TBX20,NKX2-3
145	BMP,SFRP2,TBX20,LMO3
146	BMP,SFRP2,TBX20,HP
147	BMP,SFRP2,PRRX2,RBP4
148	BMP,SFRP2,PRRX2,NKX2-3
149	BMP,SFRP2,PRRX2,LMO3
150	BMP,SFRP2,PRRX2,HP
151	BMP,SFRP2,RBP4,NKX2-3
152	BMP,SFRP2,RBP4,LMO3
153	BMP,SFRP2,RBP4,HP
154	BMP,SFRP2,NKX2-3,LMO3
155	BMP,SFRP2,NKX2-3,HP
156	BMP,SFRP2,LMO3,HP
157	BMP,TBX20,PRRX2,RBP4
158	BMP,TBX20,PRRX2,NKX2-3
159	BMP,TBX20,PRRX2,LMO3
160	BMP,TBX20,PRRX2,HP
161	BMP,TBX20,RBP4,NKX2-3
162	BMP,TBX20,RBP4,LMO3
163	BMP,TBX20,RBP4,HP
164	BMP,TBX20,NKX2-3,LMO3
165	BMP,TBX20,NKX2-3,HP
166	BMP,TBX20,LMO3,HP
167	BMP,PRRX2,RBP4,NKX2-3
168	BMP,PRRX2,RBP4,LMO3
169	BMP,PRRX2,RBP4,HP
170	BMP,PRRX2,NKX2-3,LMO3
171	BMP,PRRX2,NKX2-3,HP
172	BMP,PRRX2,LMO3,HP
173	BMP,RBP4,NKX2-3,LMO3
174	BMP,RBP4,NKX2-3,HP
175	BMP,RBP4,LMO3,HP
176	BMP,NKX2-3,LMO3,HP
177	ALB,SFRP2,TBX20,PRRX2
178	ALB,SFRP2,TBX20,RBP4
179	ALB,SFRP2,TBX20,NKX2-3
180	ALB,SFRP2,TBX20,LMO3
181	ALB,SFRP2,TBX20,HP
182	ALB,SFRP2,PRRX2,RBP4
183	ALB,SFRP2,PRRX2,NKX2-3
184	ALB,SFRP2,PRRX2,LMO3
185	ALB,SFRP2,PRRX2,HP
186	ALB,SFRP2,RBP4,NKX2-3
187	ALB,SFRP2,RBP4,LMO3
188	ALB,SFRP2,RBP4,HP
189	ALB,SFRP2,NKX2-3,LMO3
190	ALB,SFRP2,NKX2-3,HP
191	ALB,SFRP2,LMO3,HP
192	ALB,TBX20,PRRX2,RBP4
193	ALB,TBX20,PRRX2,NKX2-3
194	ALB,TBX20,PRRX2,LMO3
195	ALB,TBX20,PRRX2,HP
196	ALB,TBX20,RBP4,NKX2-3
197	ALB,TBX20,RBP4,LMO3
198	ALB,TBX20,RBP4,HP
199	ALB,TBX20,NKX2-3,LMO3
200	ALB,TBX20,NKX2-3,HP
201	ALB,TBX20,LMO3,HP
202	ALB,PRRX2,RBP4,NKX2-3
203	ALB,PRRX2,RBP4,LMO3
204	ALB,PRRX2,RBP4,HP
205	ALB,PRRX2,NKX2-3,LMO3
206	ALB,PRRX2,NKX2-3,HP
207	ALB,PRRX2,LMO3,HP
208	ALB,RBP4,NKX2-3,LMO3
209	ALB,RBP4,NKX2-3,HP
210	ALB,RBP4,LMO3,HP
211	ALB,NKX2-3,LMO3,HP
212	SFRP2,TBX20,PRRX2,RBP4
213	SFRP2,TBX20,PRRX2,NKX2-3
214	SFRP2,TBX20,PRRX2,LMO3
215	SFRP2,TBX20,PRRX2,HP
216	SFRP2,TBX20,RBP4,NKX2-3
217	SFRP2,TBX20,RBP4,LMO3
218	SFRP2,TBX20,RBP4,HP
219	SFRP2,TBX20,NKX2-3,LMO3
220	SFRP2,TBX20,NKX2-3,HP
221	SFRP2,TBX20,LMO3,HP
222	SFRP2,PRRX2,RBP4,NKX2-3
223	SFRP2,PRRX2,RBP4,LMO3
224	SFRP2,PRRX2,RBP4,HP
225	SFRP2,PRRX2,NKX2-3,LMO3
226	SFRP2,PRRX2,NKX2-3,HP
227	SFRP2,PRRX2,LMO3,HP
228	SFRP2,RBP4,NKX2-3,LMO3
229	SFRP2,RBP4,NKX2-3,HP
230	SFRP2,RBP4,LMO3,HP
231	SFRP2,NKX2-3,LMO3,HP
232	TBX20,PRRX2,RBP4,NKX2-3
233	TBX20,PRRX2,RBP4,LMO3
234	TBX20,PRRX2,RBP4,HP
235	TBX20,PRRX2,NKX2-3,LMO3
236	TBX20,PRRX2,NKX2-3,HP
237	TBX20,PRRX2,LMO3,HP
238	TBX20,RBP4,NKX2-3,LMO3
239	TBX20,RBP4,NKX2-3,HP
240	TBX20,RBP4,LMO3,HP
241	TBX20,NKX2-3,LMO3,HP
242	PRRX2,RBP4,NKX2-3,LMO3
243	PRRX2,RBP4,NKX2-3,HP
244	PRRX2,RBP4,LMO3,HP
245	PRRX2,NKX2-3,LMO3,HP
246	RBP4,NKX2-3,LMO3,HP
247	BMP,ALB,SFRP2,TBX20,PRRX2
248	BMP,ALB,SFRP2,TBX20,RBP4
249	BMP,ALB,SFRP2,TBX20,NKX2-3
250	BMP,ALB,SFRP2,TBX20,LMO3
251	BMP,ALB,SFRP2,TBX20,HP
252	BMP,ALB,SFRP2,PRRX2,RBP4
253	BMP,ALB,SFRP2,PRRX2,NKX2-3
254	BMP,ALB,SFRP2,PRRX2,LMO3
255	BMP,ALB,SFRP2,PRRX2,HP
256	BMP,ALB,SFRP2,RBP4,NKX2-3
257	BMP,ALB,SFRP2,RBP4,LMO3
258	BMP,ALB,SFRP2,RBP4,HP
259	BMP,ALB,SFRP2,NKX2-3,LMO3
260	BMP,ALB,SFRP2,NKX2-3,HP
261	BMP,ALB,SFRP2,LMO3,HP
262	BMP,ALB,TBX20,PRRX2,RBP4
263	BMP,ALB,TBX20,PRRX2,NKX2-3
264	BMP,ALB,TBX20,PRRX2,LMO3
265	BMP,ALB,TBX20,PRRX2,HP
266	BMP,ALB,TBX20,RBP4,NKX2-3
267	BMP,ALB,TBX20,RBP4,LMO3
268	BMP,ALB,TBX20,RBP4,HP
269	BMP,ALB,TBX20,NKX2-3,LMO3
270	BMP,ALB,TBX20,NKX2-3,HP
271	BMP,ALB,TBX20,LMO3,HP
272	BMP,ALB,PRRX2,RBP4,NKX2-3
273	BMP,ALB,PRRX2,RBP4,LMO3
274	BMP,ALB,PRRX2,RBP4,HP
275	BMP,ALB,PRRX2,NKX2-3,LMO3
276	BMP,ALB,PRRX2,NKX2-3,HP
277	BMP,ALB,PRRX2,LMO3,HP
278	BMP,ALB,RBP4,NKX2-3,LMO3
279	BMP,ALB,RBP4,NKX2-3,HP
280	BMP,ALB,RBP4,LMO3,HP
281	BMP,ALB,NKX2-3,LMO3,HP
282	BMP,SFRP2,TBX20,PRRX2,RBP4
283	BMP,SFRP2,TBX20,PRRX2,NKX2-3
284	BMP,SFRP2,TBX20,PRRX2,LMO3
285	BMP,SFRP2,TBX20,PRRX2,HP
286	BMP,SFRP2,TBX20,RBP4,NKX2-3
287	BMP,SFRP2,TBX20,RBP4,LMO3
288	BMP,SFRP2,TBX20,RBP4,HP
289	BMP,SFRP2,TBX20,NKX2-3,LMO3
290	BMP,SFRP2,TBX20,NKX2-3,HP
291	BMP,SFRP2,TBX20,LMO3,HP
292	BMP,SFRP2,PRRX2,RBP4,NKX2-3
293	BMP,SFRP2,PRRX2,RBP4,LMO3
294	BMP,SFRP2,PRRX2,RBP4,HP
295	BMP,SFRP2,PRRX2,NKX2-3,LMO3
296	BMP,SFRP2,PRRX2,NKX2-3,HP
297	BMP,SFRP2,PRRX2,LMO3,HP
298	BMP,SFRP2,RBP4,NKX2-3,LMO3
299	BMP,SFRP2,RBP4,NKX2-3,HP
300	BMP,SFRP2,RBP4,LMO3,HP
301	BMP,SFRP2,NKX2-3,LMO3,HP
302	BMP,TBX20,PRRX2,RBP4,NKX2-3
303	BMP,TBX20,PRRX2,RBP4,LMO3
304	BMP,TBX20,PRRX2,RBP4,HP
305	BMP,TBX20,PRRX2,NKX2-3,LMO3
306	BMP,TBX20,PRRX2,NKX2-3,HP
307	BMP,TBX20,PRRX2,LMO3,HP
308	BMP,TBX20,RBP4,NKX2-3,LMO3
309	BMP,TBX20,RBP4,NKX2-3,HP
310	BMP,TBX20,RBP4,LMO3,HP
311	BMP,TBX20,NKX2-3,LMO3,HP
312	BMP,PRRX2,RBP4,NKX2-3,LMO3
313	BMP,PRRX2,RBP4,NKX2-3,HP
314	BMP,PRRX2,RBP4,LMO3,HP
315	BMP,PRRX2,NKX2-3,LMO3,HP
316	BMP,RBP4,NKX2-3,LMO3,HP
317	ALB,SFRP2,TBX20,PRRX2,RBP4
318	ALB,SFRP2,TBX20,PRRX2,NKX2-3
319	ALB,SFRP2,TBX20,PRRX2,LMO3
320	ALB,SFRP2,TBX20,PRRX2,HP
321	ALB,SFRP2,TBX20,RBP4,NKX2-3
322	ALB,SFRP2,TBX20,RBP4,LMO3
323	ALB,SFRP2,TBX20,RBP4,HP
324	ALB,SFRP2,TBX20,NKX2-3,LMO3
325	ALB,SFRP2,TBX20,NKX2-3,HP
326	ALB,SFRP2,TBX20,LMO3,HP
327	ALB,SFRP2,PRRX2,RBP4,NKX2-3
328	ALB,SFRP2,PRRX2,RBP4,LMO3
329	ALB,SFRP2,PRRX2,RBP4,HP
330	ALB,SFRP2,PRRX2,NKX2-3,LMO3
331	ALB,SFRP2,PRRX2,NKX2-3,HP
332	ALB,SFRP2,PRRX2,LMO3,HP
333	ALB,SFRP2,RBP4,NKX2-3,LMO3
334	ALB,SFRP2,RBP4,NKX2-3,HP
335	ALB,SFRP2,RBP4,LMO3,HP
336	ALB,SFRP2,NKX2-3,LMO3,HP
337	ALB,TBX20,PRRX2,RBP4,NKX2-3
338	ALB,TBX20,PRRX2,RBP4,LMO3
339	ALB,TBX20,PRRX2,RBP4,HP
340	ALB,TBX20,PRRX2,NKX2-3,LMO3
341	ALB,TBX20,PRRX2,NKX2-3,HP
342	ALB,TBX20,PRRX2,LMO3,HP
343	ALB,TBX20,RBP4,NKX2-3,LMO3
344	ALB,TBX20,RBP4,NKX2-3,HP
345	ALB,TBX20,RBP4,LMO3,HP
346	ALB,TBX20,NKX2-3,LMO3,HP
347	ALB,PRRX2,RBP4,NKX2-3,LMO3
348	ALB,PRRX2,RBP4,NKX2-3,HP
349	ALB,PRRX2,RBP4,LMO3,HP
350	ALB,PRRX2,NKX2-3,LMO3,HP
351	ALB,RBP4,NKX2-3,LMO3,HP
352	SFRP2,TBX20,PRRX2,RBP4,NKX2-3
353	SFRP2,TBX20,PRRX2,RBP4,LMO3
354	SFRP2,TBX20,PRRX2,RBP4,HP
355	SFRP2,TBX20,PRRX2,NKX2-3,LMO3
356	SFRP2,TBX20,PRRX2,NKX2-3,HP
357	SFRP2,TBX20,PRRX2,LMO3,HP
358	SFRP2,TBX20,RBP4,NKX2-3,LMO3
359	SFRP2,TBX20,RBP4,NKX2-3,HP
360	SFRP2,TBX20,RBP4,LMO3,HP
361	SFRP2,TBX20,NKX2-3,LMO3,HP
362	SFRP2,PRRX2,RBP4,NKX2-3,LMO3
363	SFRP2,PRRX2,RBP4,NKX2-3,HP
364	SFRP2,PRRX2,RBP4,LMO3,HP
365	SFRP2,PRRX2,NKX2-3,LMO3,HP
366	SFRP2,RBP4,NKX2-3,LMO3,HP
367	TBX20,PRRX2,RBP4,NKX2-3,LMO3
368	TBX20,PRRX2,RBP4,NKX2-3,HP
369	TBX20,PRRX2,RBP4,LMO3,HP
370	TBX20,PRRX2,NKX2-3,LMO3,HP
371	TBX20,RBP4,NKX2-3,LMO3,HP
372	PRRX2,RBP4,NKX2-3,LMO3,HP
373	BMP,ALB,SFRP2,TBX20,PRRX2,RBP4
374	BMP,ALB,SFRP2,TBX20,PRRX2,NKX2-3
375	BMP,ALB,SFRP2,TBX20,PRRX2,LMO3
376	BMP,ALB,SFRP2,TBX20,PRRX2,HP
377	BMP,ALB,SFRP2,TBX20,RBP4,NKX2-3
378	BMP,ALB,SFRP2,TBX20,RBP4,LMO3
379	BMP,ALB,SFRP2,TBX20,RBP4,HP
380	BMP,ALB,SFRP2,TBX20,NKX2-3,LMO3
381	BMP,ALB,SFRP2,TBX20,NKX2-3,HP
382	BMP,ALB,SFRP2,TBX20,LMO3,HP
383	BMP,ALB,SFRP2,PRRX2,RBP4,NKX2-3
384	BMP,ALB,SFRP2,PRRX2,RBP4,LMO3
385	BMP,ALB,SFRP2,PRRX2,RBP4,HP
386	BMP,ALB,SFRP2,PRRX2,NKX2-3,LMO3
387	BMP,ALB,SFRP2,PRRX2,NKX2-3,HP
388	BMP,ALB,SFRP2,PRRX2,LMO3,HP
389	BMP,ALB,SFRP2,RBP4,NKX2-3,LMO3
390	BMP,ALB,SFRP2,RBP4,NKX2-3,HP
391	BMP,ALB,SFRP2,RBP4,LMO3,HP
392	BMP,ALB,SFRP2,NKX2-3,LMO3,HP
393	BMP,ALB,TBX20,PRRX2,RBP4,NKX2-3
394	BMP,ALB,TBX20,PRRX2,RBP4,LMO3
395	BMP,ALB,TBX20,PRRX2,RBP4,HP
396	BMP,ALB,TBX20,PRRX2,NKX2-3,LMO3
397	BMP,ALB,TBX20,PRRX2,NKX2-3,HP
398	BMP,ALB,TBX20,PRRX2,LMO3,HP
399	BMP,ALB,TBX20,RBP4,NKX2-3,LMO3
400	BMP,ALB,TBX20,RBP4,NKX2-3,HP
401	BMP,ALB,TBX20,RBP4,LMO3,HP
402	BMP,ALB,TBX20,NKX2-3,LMO3,HP
403	BMP,ALB,PRRX2,RBP4,NKX2-3,LMO3
404	BMP,ALB,PRRX2,RBP4,NKX2-3,HP
405	BMP,ALB,PRRX2,RBP4,LMO3,HP
406	BMP,ALB,PRRX2,NKX2-3,LMO3,HP
407	BMP,ALB,RBP4,NKX2-3,LMO3,HP
408	BMP,SFRP2,TBX20,PRRX2,RBP4,NKX2-3
409	BMP,SFRP2,TBX20,PRRX2,RBP4,LMO3
410	BMP,SFRP2,TBX20,PRRX2,RBP4,HP
411	BMP,SFRP2,TBX20,PRRX2,NKX2-3,LMO3
412	BMP,SFRP2,TBX20,PRRX2,NKX2-3,HP
413	BMP,SFRP2,TBX20,PRRX2,LMO3,HP
414	BMP,SFRP2,TBX20,RBP4,NKX2-3,LMO3
415	BMP,SFRP2,TBX20,RBP4,NKX2-3,HP
416	BMP,SFRP2,TBX20,RBP4,LMO3,HP
417	BMP,SFRP2,TBX20,NKX2-3,LMO3,HP
418	BMP,SFRP2,PRRX2,RBP4,NKX2-3,LMO3
419	BMP,SFRP2,PRRX2,RBP4,NKX2-3,HP
420	BMP,SFRP2,PRRX2,RBP4,LMO3,HP
421	BMP,SFRP2,PRRX2,NKX2-3,LMO3,HP
422	BMP,SFRP2,RBP4,NKX2-3,LMO3,HP
423	BMP,TBX20,PRRX2,RBP4,NKX2-3,LMO3
424	BMP,TBX20,PRRX2,RBP4,NKX2-3,HP
425	BMP,TBX20,PRRX2,RBP4,LMO3,HP
426	BMP,TBX20,PRRX2,NKX2-3,LMO3,HP
427	BMP,TBX20,RBP4,NKX2-3,LMO3,HP
428	BMP,PRRX2,RBP4,NKX2-3,LMO3,HP
429	ALB,SFRP2,TBX20,PRRX2,RBP4,NKX2-3
430	ALB,SFRP2,TBX20,PRRX2,RBP4,LMO3
431	ALB,SFRP2,TBX20,PRRX2,RBP4,HP
432	ALB,SFRP2,TBX20,PRRX2,NKX2-3,LMO3
433	ALB,SFRP2,TBX20,PRRX2,NKX2-3,HP
434	ALB,SFRP2,TBX20,PRRX2,LMO3,HP
435	ALB,SFRP2,TBX20,RBP4,NKX2-3,LMO3
436	ALB,SFRP2,TBX20,RBP4,NKX2-3,HP
437	ALB,SFRP2,TBX20,RBP4,LMO3,HP
438	ALB,SFRP2,TBX20,NKX2-3,LMO3,HP
439	ALB,SFRP2,PRRX2,RBP4,NKX2-3,LMO3
440	ALB,SFRP2,PRRX2,RBP4,NKX2-3,HP
441	ALB,SFRP2,PRRX2,RBP4,LMO3,HP
442	ALB,SFRP2,PRRX2,NKX2-3,LMO3,HP
443	ALB,SFRP2,RBP4,NKX2-3,LMO3,HP
444	ALB,TBX20,PRRX2,RBP4,NKX2-3,LMO3
445	ALB,TBX20,PRRX2,RBP4,NKX2-3,HP
446	ALB,TBX20,PRRX2,RBP4,LMO3,HP
447	ALB,TBX20,PRRX2,NKX2-3,LMO3,HP
448	ALB,TBX20,RBP4,NKX2-3,LMO3,HP
449	ALB,PRRX2,RBP4,NKX2-3,LMO3,HP
450	SFRP2,TBX20,PRRX2,RBP4,NKX2-3,LMO3
451	SFRP2,TBX20,PRRX2,RBP4,NKX2-3,HP
452	SFRP2,TBX20,PRRX2,RBP4,LMO3,HP
453	SFRP2,TBX20,PRRX2,NKX2-3,LMO3,HP
454	SFRP2,TBX20,RBP4,NKX2-3,LMO3,HP
455	SFRP2,PRRX2,RBP4,NKX2-3,LMO3,HP
456	TBX20,PRRX2,RBP4,NKX2-3,LMO3,HP
457	BMP,ALB,SFRP2,TBX20,PRRX2,RBP4,NKX2-3
458	BMP,ALB,SFRP2,TBX20,PRRX2,RBP4,LMO3
459	BMP,ALB,SFRP2,TBX20,PRRX2,RBP4,HP
460	BMP,ALB,SFRP2,TBX20,PRRX2,NKX2-3,LMO3
461	BMP,ALB,SFRP2,TBX20,PRRX2,NKX2-3,HP
462	BMP,ALB,SFRP2,TBX20,PRRX2,LMO3,HP
463	BMP,ALB,SFRP2,TBX20,RBP4,NKX2-3,LMO3
464	BMP,ALB,SFRP2,TBX20,RBP4,NKX2-3,HP
465	BMP,ALB,SFRP2,TBX20,RBP4,LMO3,HP
466	BMP,ALB,SFRP2,TBX20,NKX2-3,LMO3,HP
467	BMP,ALB,SFRP2,PRRX2,RBP4,NKX2-3,LMO3
468	BMP,ALB,SFRP2,PRRX2,RBP4,NKX2-3,HP
469	BMP,ALB,SFRP2,PRRX2,RBP4,LMO3,HP
470	BMP,ALB,SFRP2,PRRX2,NKX2-3,LMO3,HP
471	BMP,ALB,SFRP2,RBP4,NKX2-3,LMO3,HP
472	BMP,ALB,TBX20,PRRX2,RBP4,NKX2-3,LMO3
473	BMP,ALB,TBX20,PRRX2,RBP4,NKX2-3,HP
474	BMP,ALB,TBX20,PRRX2,RBP4,LMO3,HP
475	BMP,ALB,TBX20,PRRX2,NKX2-3,LMO3,HP
476	BMP,ALB,TBX20,RBP4,NKX2-3,LMO3,HP
477	BMP,ALB,PRRX2,RBP4,NKX2-3,LMO3,HP
478	BMP,SFRP2,TBX20,PRRX2,RBP4,NKX2-3,LMO3
479	BMP,SFRP2,TBX20,PRRX2,RBP4,NKX2-3,HP
480	BMP,SFRP2,TBX20,PRRX2,RBP4,LMO3,HP
481	BMP,SFRP2,TBX20,PRRX2,NKX2-3,LMO3,HP
482	BMP,SFRP2,TBX20,RBP4,NKX2-3,LMO3,HP
483	BMP,SFRP2,PRRX2,RBP4,NKX2-3,LMO3,HP
484	BMP,TBX20,PRRX2,RBP4,NKX2-3,LMO3,HP
485	ALB,SFRP2,TBX20,PRRX2,RBP4,NKX2-3,LMO3
486	ALB,SFRP2,TBX20,PRRX2,RBP4,NKX2-3,HP
487	ALB,SFRP2,TBX20,PRRX2,RBP4,LMO3,HP
488	ALB,SFRP2,TBX20,PRRX2,NKX2-3,LMO3,HP
489	ALB,SFRP2,TBX20,RBP4,NKX2-3,LMO3,HP
490	ALB,SFRP2,PRRX2,RBP4,NKX2-3,LMO3,HP
491	ALB,TBX20,PRRX2,RBP4,NKX2-3,LMO3,HP
492	SFRP2,TBX20,PRRX2,RBP4,NKX2-3,LMO3,HP
493	BMP,ALB,SFRP2,TBX20,PRRX2,RBP4,NKX2-3,LMO3
494	BMP,ALB,SFRP2,TBX20,PRRX2,RBP4,NKX2-3,HP
495	BMP,ALB,SFRP2,TBX20,PRRX2,RBP4,LMO3,HP
496	BMP,ALB,SFRP2,TBX20,PRRX2,NKX2-3,LMO3,HP
497	BMP,ALB,SFRP2,TBX20,RBP4,NKX2-3,LMO3,HP
498	BMP,ALB,SFRP2,PRRX2,RBP4,NKX2-3,LMO3,HP
499	BMP,ALB,TBX20,PRRX2,RBP4,NKX2-3,LMO3,HP
500	BMP,SFRP2,TBX20,PRRX2,RBP4,NKX2-3,LMO3,HP
501	ALB,SFRP2,TBX20,PRRX2,RBP4,NKX2-3,LMO3,HP
502	BMP,ALB,SFRP2,TBX20,PRRX2,RBP4,NKX2-3,LMO3,HP

## Sheet: S3
Table S3: Sensitivity, Accuracy and specificity matrix for 7 ML models generated from 502 feature combination sets for hepatic metastasis model.
Feature Set No.	RF_train_acc	RF_train_spc	RF_train_sens	RF_test_acc	RF_test_spc	RF_test_sens	XGBOOST_train_acc	XGBOOST_train_spc	XGBOOST_train_sens	XGBOOST_test_acc	XGBOOST_test_spc	XGBOOST_test_sens	LDA_train_acc	LDA_train_spc	LDA_train_sens	LDA_test_acc	LDA_test_spc	LDA_test_sens	k-NN_train_acc	k-NN_train_spc	k-NN_train_sens	k-NN_test_acc	k-NN_test_spc	k-NN_test_sens	GBM_train_acc	GBM_train_spc	GBM_train_sens	GBM_test_acc	GBM_test_spc	GBM_test_sens	SVM_train_acc	SVM_train_spc	SVM_train_sens	SVM_test_acc	SVM_test_spc	SVM_test_sens	CART_train_accu	CART_train_spc	CART_train_sens	CART_test_acc	CART_test_spc	CART_test_sens
1	1	1	1	0.90566	0.945946	0.8125	0.945736	0.977528	0.875	0.924528	0.945946	0.875	0.891473	0.977528	0.7	0.90566	0.972973	0.75	0.891473	0.966292	0.725	0.90566	0.945946	0.8125	0.906977	0.966292	0.775	0.886792	0.945946	0.75	0.922481	0.988764	0.775	0.867925	0.918919	0.75	0.891473	0.955056	0.75	0.886792	0.945946	0.75
2	1	1	1	0.924528	0.945946	0.875	0.968992	0.988764	0.925	0.90566	0.918919	0.875	0.899225	0.966292	0.75	0.924528	0.945946	0.875	0.899225	0.977528	0.725	0.924528	0.945946	0.875	0.976744	0.988764	0.95	0.924528	0.945946	0.875	0.906977	0.977528	0.75	0.943396	0.972973	0.875	0.899225	0.910112	0.875	0.886792	0.918919	0.8125
3	1	1	1	0.867925	0.945946	0.6875	0.922481	0.955056	0.85	0.849057	0.945946	0.625	0.899225	0.977528	0.725	0.849057	0.945946	0.625	0.906977	0.966292	0.775	0.830189	0.945946	0.5625	0.899225	0.94382	0.8	0.867925	0.918919	0.75	0.930233	0.977528	0.825	0.811321	0.891892	0.625	0.899225	0.955056	0.775	0.811321	0.918919	0.5625
4	1	1	1	0.886792	0.972973	0.6875	0.953488	0.977528	0.9	0.886792	1	0.625	0.883721	0.966292	0.7	0.90566	0.972973	0.75	0.906977	0.955056	0.8	0.867925	0.972973	0.625	0.914729	0.955056	0.825	0.90566	0.972973	0.75	0.906977	0.966292	0.775	0.886792	0.972973	0.6875	0.875969	0.977528	0.65	0.849057	0.945946	0.625
5	1	1	1	0.867925	0.945946	0.6875	0.937984	0.966292	0.875	0.849057	0.918919	0.6875	0.891473	0.977528	0.7	0.849057	0.945946	0.625	0.899225	0.977528	0.725	0.867925	0.945946	0.6875	0.984496	0.988764	0.975	0.830189	0.891892	0.6875	0.899225	0.988764	0.7	0.849057	0.945946	0.625	0.899225	0.955056	0.775	0.830189	0.918919	0.625
6	1	1	1	0.924528	0.945946	0.875	0.945736	0.977528	0.875	0.943396	0.945946	0.9375	0.891473	0.966292	0.725	0.943396	0.972973	0.875	0.906977	0.966292	0.775	0.943396	0.945946	0.9375	0.906977	0.966292	0.775	0.943396	0.945946	0.9375	0.891473	0.977528	0.7	0.924528	0.945946	0.875	0.875969	0.921348	0.775	0.962264	0.945946	1
7	1	1	1	0.90566	0.891892	0.9375	0.937984	0.977528	0.85	0.943396	0.972973	0.875	0.875969	0.94382	0.725	0.90566	0.972973	0.75	0.883721	0.966292	0.7	0.943396	1	0.8125	0.914729	0.94382	0.85	0.886792	0.891892	0.875	0.906977	0.932584	0.85	0.849057	0.837838	0.875	0.914729	0.966292	0.8	0.867925	0.864865	0.875
8	1	1	1	0.849057	0.918919	0.6875	0.945736	0.966292	0.9	0.867925	0.945946	0.6875	0.891473	0.966292	0.725	0.886792	0.972973	0.6875	0.914729	0.966292	0.8	0.867925	0.945946	0.6875	0.945736	0.955056	0.925	0.867925	0.945946	0.6875	0.937984	0.988764	0.825	0.886792	0.945946	0.75	0.930233	0.977528	0.825	0.867925	0.945946	0.6875
9	1	1	1	0.924528	0.972973	0.8125	0.96124	0.977528	0.925	0.943396	0.972973	0.875	0.930233	0.966292	0.85	0.943396	0.972973	0.875	0.930233	0.966292	0.85	0.924528	0.972973	0.8125	0.937984	0.977528	0.85	0.943396	0.972973	0.875	0.922481	0.966292	0.825	0.924528	0.972973	0.8125	0.914729	0.932584	0.875	0.943396	0.945946	0.9375
10	1	1	1	0.924528	1	0.75	0.937984	0.977528	0.85	0.924528	0.972973	0.8125	0.906977	0.977528	0.75	0.943396	0.972973	0.875	0.906977	0.966292	0.775	0.943396	0.972973	0.875	0.922481	0.977528	0.8	0.924528	0.972973	0.8125	0.922481	0.966292	0.825	0.924528	0.945946	0.875	0.899225	0.955056	0.775	0.811321	0.918919	0.5625
11	1	1	1	0.886792	0.972973	0.6875	0.937984	0.966292	0.875	0.886792	0.972973	0.6875	0.899225	0.94382	0.8	0.90566	0.972973	0.75	0.906977	0.955056	0.8	0.886792	0.972973	0.6875	0.930233	0.966292	0.85	0.924528	1	0.75	0.906977	0.955056	0.8	0.886792	1	0.625	0.906977	0.921348	0.875	0.886792	0.918919	0.8125
12	1	1	1	0.811321	0.891892	0.625	0.937984	0.966292	0.875	0.830189	0.891892	0.6875	0.891473	0.94382	0.775	0.90566	0.972973	0.75	0.883721	0.932584	0.775	0.90566	0.972973	0.75	0.930233	0.955056	0.875	0.849057	0.945946	0.625	0.891473	0.94382	0.775	0.867925	0.972973	0.625	0.891473	0.955056	0.75	0.886792	0.945946	0.75
13	1	1	1	0.924528	0.945946	0.875	0.922481	0.955056	0.85	0.962264	0.972973	0.9375	0.914729	0.955056	0.825	0.943396	0.972973	0.875	0.906977	0.966292	0.775	0.924528	0.972973	0.8125	0.922481	0.966292	0.825	0.943396	0.972973	0.875	0.914729	0.966292	0.8	0.943396	0.972973	0.875	0.891473	0.955056	0.75	0.886792	0.945946	0.75
14	1	1	1	0.90566	0.945946	0.8125	0.96124	0.977528	0.925	0.90566	0.945946	0.8125	0.906977	0.966292	0.775	0.924528	1	0.75	0.891473	0.955056	0.75	0.924528	1	0.75	0.922481	0.966292	0.825	0.924528	1	0.75	0.899225	0.966292	0.75	0.90566	1	0.6875	0.891473	0.955056	0.75	0.886792	0.945946	0.75
15	1	1	1	0.867925	0.891892	0.8125	0.945736	0.966292	0.9	0.849057	0.891892	0.75	0.883721	0.932584	0.775	0.90566	0.972973	0.75	0.891473	0.898876	0.875	0.886792	0.918919	0.8125	0.899225	0.921348	0.85	0.90566	0.945946	0.8125	0.906977	0.921348	0.875	0.90566	0.945946	0.8125	0.891473	0.88764	0.9	0.867925	0.918919	0.75
16	1	1	1	0.867925	0.918919	0.75	0.945736	0.966292	0.9	0.90566	0.918919	0.875	0.899225	0.94382	0.8	0.867925	0.945946	0.6875	0.875969	0.932584	0.75	0.924528	0.972973	0.8125	0.937984	0.955056	0.9	0.90566	0.918919	0.875	0.914729	0.94382	0.85	0.90566	0.945946	0.8125	0.914729	0.921348	0.9	0.90566	0.891892	0.9375
17	1	1	1	0.830189	0.918919	0.625	0.945736	0.955056	0.925	0.754717	0.891892	0.4375	0.837209	0.853933	0.8	0.849057	0.945946	0.625	0.837209	0.898876	0.7	0.830189	0.945946	0.5625	0.875969	0.910112	0.8	0.811321	0.945946	0.5	0.852713	0.910112	0.725	0.811321	0.945946	0.5	0.875969	0.910112	0.8	0.830189	0.918919	0.625
18	1	1	1	0.886792	0.972973	0.6875	0.953488	0.977528	0.9	0.886792	0.972973	0.6875	0.914729	0.932584	0.875	0.90566	0.945946	0.8125	0.914729	0.966292	0.8	0.90566	1	0.6875	0.984496	0.988764	0.975	0.849057	0.918919	0.6875	0.906977	0.955056	0.8	0.90566	1	0.6875	0.906977	0.932584	0.85	0.886792	0.945946	0.75
19	1	1	1	0.962264	0.945946	1	0.953488	0.955056	0.95	1	1	1	0.883721	0.898876	0.85	1	1	1	0.883721	0.898876	0.85	0.981132	0.972973	1	0.891473	0.932584	0.8	1	1	1	0.860465	0.898876	0.775	1	1	1	0.875969	0.921348	0.775	0.962264	0.945946	1
20	1	1	1	0.811321	0.837838	0.75	0.914729	0.932584	0.875	0.830189	0.918919	0.625	0.837209	0.876404	0.75	0.849057	0.918919	0.6875	0.852713	0.910112	0.725	0.886792	0.945946	0.75	0.852713	0.898876	0.75	0.867925	0.918919	0.75	0.852713	0.921348	0.7	0.867925	0.972973	0.625	0.883721	0.921348	0.8	0.811321	0.837838	0.75
21	1	1	1	0.90566	0.945946	0.8125	0.945736	0.955056	0.925	0.943396	1	0.8125	0.906977	0.94382	0.825	0.90566	0.972973	0.75	0.899225	0.932584	0.825	0.867925	0.918919	0.75	0.922481	0.94382	0.875	0.943396	1	0.8125	0.914729	0.955056	0.825	0.886792	1	0.625	0.914729	0.94382	0.85	0.90566	0.972973	0.75
22	1	1	1	0.811321	0.891892	0.625	0.937984	0.955056	0.9	0.849057	0.918919	0.6875	0.891473	0.932584	0.8	0.830189	0.945946	0.5625	0.891473	0.932584	0.8	0.830189	0.945946	0.5625	0.899225	0.932584	0.825	0.830189	0.918919	0.625	0.891473	0.932584	0.8	0.830189	0.945946	0.5625	0.899225	0.955056	0.775	0.811321	0.918919	0.5625
23	1	1	1	0.886792	1	0.625	0.945736	0.988764	0.85	0.90566	1	0.6875	0.899225	0.966292	0.75	0.849057	0.945946	0.625	0.899225	0.94382	0.8	0.867925	1	0.5625	0.922481	0.955056	0.85	0.886792	1	0.625	0.906977	0.955056	0.8	0.886792	1	0.625	0.899225	0.955056	0.775	0.811321	0.918919	0.5625
24	1	1	1	0.849057	0.918919	0.6875	0.937984	0.955056	0.9	0.90566	0.945946	0.8125	0.906977	0.94382	0.825	0.867925	0.891892	0.8125	0.883721	0.898876	0.85	0.962264	0.945946	1	0.906977	0.94382	0.825	0.924528	0.918919	0.9375	0.899225	0.94382	0.8	0.90566	0.918919	0.875	0.899225	0.955056	0.775	0.811321	0.918919	0.5625
25	1	1	1	0.867925	0.891892	0.8125	0.945736	0.966292	0.9	0.811321	0.891892	0.625	0.891473	0.94382	0.775	0.830189	0.891892	0.6875	0.899225	0.955056	0.775	0.886792	0.972973	0.6875	0.922481	0.966292	0.825	0.830189	0.891892	0.6875	0.906977	0.966292	0.775	0.830189	0.891892	0.6875	0.899225	0.955056	0.775	0.811321	0.918919	0.5625
26	1	1	1	0.867925	1	0.5625	0.945736	0.966292	0.9	0.90566	0.972973	0.75	0.891473	0.955056	0.75	0.90566	0.972973	0.75	0.914729	0.932584	0.875	0.924528	0.972973	0.8125	0.937984	0.966292	0.875	0.924528	1	0.75	0.930233	0.955056	0.875	0.886792	0.945946	0.75	0.937984	0.966292	0.875	0.90566	1	0.6875
27	1	1	1	0.792453	0.972973	0.375	0.937984	0.955056	0.9	0.811321	0.972973	0.4375	0.922481	0.932584	0.9	0.830189	0.972973	0.5	0.899225	0.955056	0.775	0.830189	0.972973	0.5	0.922481	0.955056	0.85	0.811321	0.972973	0.4375	0.914729	0.966292	0.8	0.830189	1	0.4375	0.922481	0.955056	0.85	0.811321	0.972973	0.4375
28	1	1	1	0.90566	0.972973	0.75	0.937984	0.966292	0.875	0.886792	0.972973	0.6875	0.875969	0.910112	0.8	0.962264	1	0.875	0.875969	0.910112	0.8	0.962264	1	0.875	0.899225	0.94382	0.8	0.886792	1	0.625	0.899225	0.94382	0.8	0.886792	1	0.625	0.899225	0.910112	0.875	0.849057	0.972973	0.5625
29	1	1	1	0.754717	0.864865	0.5	0.945736	0.955056	0.925	0.754717	0.864865	0.5	0.844961	0.88764	0.75	0.811321	0.918919	0.5625	0.829457	0.910112	0.65	0.792453	0.918919	0.5	0.914729	0.94382	0.85	0.754717	0.918919	0.375	0.837209	0.921348	0.65	0.773585	0.918919	0.4375	0.875969	0.955056	0.7	0.773585	0.918919	0.4375
30	1	1	1	0.886792	0.945946	0.75	0.953488	0.977528	0.9	0.924528	1	0.75	0.899225	0.921348	0.85	0.90566	1	0.6875	0.906977	0.932584	0.85	0.886792	0.945946	0.75	0.922481	0.94382	0.875	0.90566	1	0.6875	0.906977	0.94382	0.825	0.886792	1	0.625	0.914729	0.94382	0.85	0.886792	1	0.625
31	1	1	1	0.830189	0.891892	0.6875	0.930233	0.94382	0.9	0.886792	0.918919	0.8125	0.883721	0.910112	0.825	0.90566	0.945946	0.8125	0.891473	0.932584	0.8	0.90566	0.945946	0.8125	0.891473	0.932584	0.8	0.90566	0.945946	0.8125	0.883721	0.94382	0.75	0.886792	0.945946	0.75	0.891473	0.88764	0.9	0.924528	0.891892	1
32	1	1	1	0.849057	0.891892	0.75	0.96124	0.966292	0.95	0.849057	0.891892	0.75	0.914729	0.94382	0.85	0.849057	0.891892	0.75	0.906977	0.94382	0.825	0.867925	0.918919	0.75	0.914729	0.955056	0.825	0.849057	0.891892	0.75	0.914729	0.966292	0.8	0.867925	0.918919	0.75	0.891473	0.977528	0.7	0.830189	0.945946	0.5625
33	1	1	1	0.830189	0.918919	0.625	0.96124	0.966292	0.95	0.867925	0.945946	0.6875	0.883721	0.932584	0.775	0.886792	0.945946	0.75	0.899225	0.910112	0.875	0.867925	0.918919	0.75	0.992248	0.988764	1	0.830189	0.918919	0.625	0.899225	0.932584	0.825	0.849057	0.945946	0.625	0.914729	0.977528	0.775	0.773585	0.918919	0.4375
34	1	1	1	0.886792	0.864865	0.9375	0.930233	0.955056	0.875	0.943396	0.945946	0.9375	0.883721	0.921348	0.8	0.924528	0.945946	0.875	0.875969	0.932584	0.75	0.924528	0.945946	0.875	0.891473	0.94382	0.775	0.924528	0.945946	0.875	0.868217	0.932584	0.725	0.924528	0.945946	0.875	0.875969	0.921348	0.775	0.962264	0.945946	1
35	1	1	1	0.886792	0.918919	0.8125	0.945736	0.955056	0.925	0.943396	1	0.8125	0.899225	0.932584	0.825	0.90566	0.972973	0.75	0.899225	0.932584	0.825	0.90566	0.972973	0.75	0.937984	0.966292	0.875	0.943396	0.972973	0.875	0.906977	0.94382	0.825	0.90566	0.972973	0.75	0.914729	0.988764	0.75	0.924528	1	0.75
36	1	1	1	0.830189	0.891892	0.6875	0.930233	0.94382	0.9	0.90566	0.972973	0.75	0.906977	0.94382	0.825	0.886792	0.972973	0.6875	0.906977	0.94382	0.825	0.886792	0.972973	0.6875	0.930233	0.94382	0.9	0.90566	0.972973	0.75	0.914729	0.955056	0.825	0.886792	0.972973	0.6875	0.914729	0.955056	0.825	0.867925	0.972973	0.625
37	1	1	1	0.962264	0.972973	0.9375	0.968992	0.988764	0.925	0.962264	0.972973	0.9375	0.937984	0.977528	0.85	0.924528	0.972973	0.8125	0.922481	0.966292	0.825	0.924528	0.972973	0.8125	0.976744	0.988764	0.95	0.962264	0.972973	0.9375	0.930233	0.966292	0.85	0.90566	0.972973	0.75	0.891473	0.955056	0.75	0.886792	0.945946	0.75
38	1	1	1	0.924528	0.945946	0.875	0.945736	0.966292	0.9	0.90566	0.945946	0.8125	0.922481	0.977528	0.8	0.924528	0.972973	0.8125	0.899225	0.966292	0.75	0.924528	0.972973	0.8125	0.922481	0.966292	0.825	0.924528	0.945946	0.875	0.937984	0.977528	0.85	0.90566	0.918919	0.875	0.899225	0.955056	0.775	0.811321	0.918919	0.5625
39	1	1	1	0.924528	0.972973	0.8125	0.96124	0.977528	0.925	0.90566	0.972973	0.75	0.930233	0.988764	0.8	0.886792	0.972973	0.6875	0.906977	0.955056	0.8	0.886792	0.972973	0.6875	0.930233	0.977528	0.825	0.924528	0.972973	0.8125	0.937984	0.977528	0.85	0.886792	0.972973	0.6875	0.906977	0.921348	0.875	0.886792	0.918919	0.8125
40	1	1	1	0.886792	0.918919	0.8125	0.96124	0.988764	0.9	0.90566	0.972973	0.75	0.914729	0.977528	0.775	0.886792	0.972973	0.6875	0.891473	0.955056	0.75	0.886792	0.972973	0.6875	0.992248	1	0.975	0.867925	0.918919	0.75	0.922481	1	0.75	0.886792	0.972973	0.6875	0.914729	0.921348	0.9	0.867925	0.891892	0.8125
41	1	1	1	0.924528	0.945946	0.875	0.930233	0.977528	0.825	0.981132	0.972973	1	0.899225	0.955056	0.775	0.924528	0.972973	0.8125	0.899225	0.966292	0.75	0.924528	0.972973	0.8125	0.922481	0.966292	0.825	0.962264	0.972973	0.9375	0.922481	0.977528	0.8	0.90566	0.945946	0.8125	0.891473	0.955056	0.75	0.886792	0.945946	0.75
42	1	1	1	0.886792	0.918919	0.8125	0.968992	0.988764	0.925	0.962264	0.972973	0.9375	0.922481	0.977528	0.8	0.924528	0.972973	0.8125	0.899225	0.966292	0.75	0.924528	1	0.75	0.930233	0.977528	0.825	0.943396	0.972973	0.875	0.937984	1	0.8	0.924528	0.972973	0.8125	0.891473	0.955056	0.75	0.886792	0.945946	0.75
43	1	1	1	0.886792	0.918919	0.8125	0.96124	0.977528	0.925	0.886792	0.918919	0.8125	0.899225	0.966292	0.75	0.886792	0.972973	0.6875	0.883721	0.932584	0.775	0.90566	0.972973	0.75	0.930233	0.966292	0.85	0.886792	0.945946	0.75	0.930233	0.966292	0.85	0.867925	0.945946	0.6875	0.930233	0.977528	0.825	0.867925	0.945946	0.6875
44	1	1	1	0.981132	0.972973	1	0.96124	0.966292	0.95	0.943396	0.945946	0.9375	0.930233	0.977528	0.825	0.943396	0.972973	0.875	0.922481	0.977528	0.8	0.924528	0.945946	0.875	0.992248	1	0.975	0.962264	0.972973	0.9375	0.922481	0.955056	0.85	0.962264	0.945946	1	0.922481	0.910112	0.95	0.943396	0.918919	1
45	1	1	1	0.943396	0.972973	0.875	0.953488	0.977528	0.9	0.924528	0.945946	0.875	0.922481	0.977528	0.8	0.943396	0.972973	0.875	0.937984	0.988764	0.825	0.924528	1	0.75	0.945736	0.977528	0.875	0.943396	0.972973	0.875	0.922481	0.977528	0.8	0.886792	0.945946	0.75	0.899225	0.910112	0.875	0.886792	0.918919	0.8125
46	1	1	1	0.924528	0.972973	0.8125	0.976744	0.988764	0.95	0.943396	0.972973	0.875	0.914729	0.955056	0.825	0.924528	0.972973	0.8125	0.930233	0.966292	0.85	0.90566	0.972973	0.75	0.984496	0.988764	0.975	0.924528	0.972973	0.8125	0.914729	0.955056	0.825	0.90566	0.972973	0.75	0.899225	0.910112	0.875	0.886792	0.918919	0.8125
47	1	1	1	0.962264	0.972973	0.9375	0.968992	0.988764	0.925	0.943396	0.945946	0.9375	0.914729	0.94382	0.85	0.943396	0.972973	0.875	0.883721	0.932584	0.775	0.924528	0.945946	0.875	0.945736	0.977528	0.875	0.962264	0.972973	0.9375	0.922481	0.977528	0.8	0.943396	0.972973	0.875	0.875969	0.921348	0.775	0.962264	0.945946	1
48	1	1	1	0.924528	0.918919	0.9375	0.968992	0.988764	0.925	0.886792	0.891892	0.875	0.922481	0.955056	0.85	0.962264	1	0.875	0.922481	0.977528	0.8	0.962264	1	0.875	0.992248	1	0.975	0.962264	0.972973	0.9375	0.914729	0.94382	0.85	0.962264	1	0.875	0.914729	0.966292	0.8	0.867925	0.864865	0.875
49	1	1	1	0.924528	0.972973	0.8125	0.953488	0.977528	0.9	0.943396	0.972973	0.875	0.922481	0.955056	0.85	0.924528	0.972973	0.8125	0.914729	0.955056	0.825	0.90566	0.972973	0.75	0.976744	0.988764	0.95	0.943396	0.972973	0.875	0.937984	0.966292	0.875	0.886792	0.972973	0.6875	0.930233	0.977528	0.825	0.867925	0.945946	0.6875
50	1	1	1	0.886792	0.972973	0.6875	0.96124	0.977528	0.925	0.924528	0.972973	0.8125	0.922481	0.977528	0.8	0.90566	0.972973	0.75	0.930233	0.977528	0.825	0.886792	0.972973	0.6875	0.937984	0.966292	0.875	0.90566	0.972973	0.75	0.922481	0.977528	0.8	0.867925	0.945946	0.6875	0.899225	0.955056	0.775	0.811321	0.918919	0.5625
51	1	1	1	0.867925	0.972973	0.625	0.96124	0.977528	0.925	0.849057	0.945946	0.625	0.899225	0.966292	0.75	0.886792	0.972973	0.6875	0.899225	0.977528	0.725	0.867925	1	0.5625	0.906977	0.955056	0.8	0.90566	1	0.6875	0.906977	0.966292	0.775	0.924528	1	0.75	0.899225	0.955056	0.775	0.811321	0.918919	0.5625
52	1	1	1	0.90566	0.945946	0.8125	0.937984	0.955056	0.9	0.886792	0.972973	0.6875	0.891473	0.966292	0.725	0.962264	0.972973	0.9375	0.891473	0.932584	0.8	0.924528	0.972973	0.8125	0.914729	0.955056	0.825	0.981132	0.972973	1	0.906977	0.955056	0.8	0.924528	0.891892	1	0.899225	0.955056	0.775	0.811321	0.918919	0.5625
53	1	1	1	0.90566	0.972973	0.75	0.945736	0.966292	0.9	0.943396	0.972973	0.875	0.906977	0.94382	0.825	0.924528	0.972973	0.8125	0.930233	0.977528	0.825	0.924528	0.972973	0.8125	0.922481	0.94382	0.875	0.924528	0.945946	0.875	0.922481	0.955056	0.85	0.90566	0.918919	0.875	0.899225	0.955056	0.775	0.811321	0.918919	0.5625
54	1	1	1	0.90566	0.972973	0.75	0.968992	0.977528	0.95	0.90566	0.918919	0.875	0.914729	0.966292	0.8	0.90566	0.972973	0.75	0.899225	0.955056	0.775	0.90566	0.972973	0.75	0.953488	0.977528	0.9	0.924528	0.945946	0.875	0.930233	0.966292	0.85	0.90566	0.918919	0.875	0.937984	0.966292	0.875	0.90566	1	0.6875
55	1	1	1	0.867925	0.972973	0.625	0.953488	0.966292	0.925	0.867925	0.972973	0.625	0.922481	0.977528	0.8	0.867925	0.972973	0.625	0.914729	0.988764	0.75	0.849057	0.972973	0.5625	0.930233	0.966292	0.85	0.867925	0.972973	0.625	0.922481	0.977528	0.8	0.886792	0.972973	0.6875	0.883721	0.88764	0.875	0.811321	0.837838	0.75
56	1	1	1	0.924528	0.945946	0.875	0.953488	0.977528	0.9	0.90566	0.945946	0.8125	0.914729	0.966292	0.8	0.924528	0.972973	0.8125	0.914729	0.955056	0.825	0.943396	1	0.8125	0.930233	0.966292	0.85	0.90566	0.945946	0.8125	0.914729	0.966292	0.8	0.90566	0.972973	0.75	0.875969	0.921348	0.775	0.962264	0.945946	1
57	1	1	1	0.867925	0.945946	0.6875	0.976744	0.988764	0.95	0.924528	0.972973	0.8125	0.922481	0.966292	0.825	0.943396	1	0.8125	0.922481	0.966292	0.825	0.90566	0.972973	0.75	0.930233	0.966292	0.85	0.943396	0.972973	0.875	0.930233	0.966292	0.85	0.90566	1	0.6875	0.914729	0.966292	0.8	0.867925	0.864865	0.875
58	1	1	1	0.886792	0.945946	0.75	0.953488	0.977528	0.9	0.867925	0.945946	0.6875	0.914729	0.977528	0.775	0.886792	0.972973	0.6875	0.899225	0.94382	0.8	0.867925	0.945946	0.6875	0.968992	0.988764	0.925	0.886792	0.972973	0.6875	0.922481	0.966292	0.825	0.90566	0.972973	0.75	0.930233	0.977528	0.825	0.867925	0.945946	0.6875
59	1	1	1	0.886792	0.945946	0.75	0.953488	0.966292	0.925	0.90566	0.945946	0.8125	0.906977	0.977528	0.75	0.90566	0.945946	0.8125	0.899225	0.94382	0.8	0.867925	0.918919	0.75	0.922481	0.977528	0.8	0.924528	0.945946	0.875	0.906977	0.977528	0.75	0.886792	0.945946	0.75	0.891473	0.88764	0.9	0.924528	0.891892	1
60	1	1	1	0.849057	0.891892	0.75	0.968992	0.988764	0.925	0.867925	0.918919	0.75	0.922481	0.966292	0.825	0.886792	0.945946	0.75	0.930233	0.977528	0.825	0.867925	0.918919	0.75	0.922481	0.955056	0.85	0.867925	0.918919	0.75	0.937984	0.966292	0.875	0.830189	0.864865	0.75	0.914729	0.966292	0.8	0.867925	0.864865	0.875
61	1	1	1	0.886792	0.945946	0.75	0.96124	0.977528	0.925	0.886792	0.945946	0.75	0.899225	0.966292	0.75	0.867925	0.945946	0.6875	0.906977	0.955056	0.8	0.886792	0.918919	0.8125	1	1	1	0.886792	0.945946	0.75	0.906977	0.966292	0.775	0.849057	0.945946	0.625	0.930233	0.977528	0.825	0.867925	0.945946	0.6875
62	1	1	1	0.943396	0.945946	0.9375	0.945736	0.966292	0.9	0.981132	0.972973	1	0.883721	0.932584	0.775	0.981132	1	0.9375	0.899225	0.94382	0.8	0.962264	1	0.875	0.899225	0.94382	0.8	0.943396	0.945946	0.9375	0.914729	0.955056	0.825	0.981132	1	0.9375	0.875969	0.921348	0.775	0.962264	0.945946	1
63	1	1	1	0.90566	0.945946	0.8125	0.930233	0.977528	0.825	0.924528	0.945946	0.875	0.922481	0.966292	0.825	0.886792	0.972973	0.6875	0.899225	0.932584	0.825	0.90566	0.972973	0.75	0.930233	0.966292	0.85	0.924528	0.972973	0.8125	0.930233	0.977528	0.825	0.90566	0.972973	0.75	0.930233	0.977528	0.825	0.867925	0.945946	0.6875
64	1	1	1	0.886792	0.945946	0.75	0.968992	0.966292	0.975	0.886792	0.945946	0.75	0.914729	0.955056	0.825	0.90566	0.972973	0.75	0.899225	0.94382	0.8	0.886792	0.945946	0.75	0.937984	0.977528	0.85	0.886792	0.945946	0.75	0.922481	0.966292	0.825	0.886792	0.945946	0.75	0.930233	0.977528	0.825	0.867925	0.945946	0.6875
65	1	1	1	0.962264	1	0.875	0.968992	0.988764	0.925	0.924528	0.945946	0.875	0.922481	0.955056	0.85	0.943396	0.972973	0.875	0.930233	0.966292	0.85	0.943396	0.972973	0.875	0.953488	0.988764	0.875	0.943396	0.972973	0.875	0.930233	0.955056	0.875	0.943396	0.972973	0.875	0.914729	0.910112	0.925	0.924528	0.918919	0.9375
66	1	1	1	0.924528	1	0.75	0.976744	0.988764	0.95	0.886792	0.918919	0.8125	0.922481	0.966292	0.825	0.90566	0.972973	0.75	0.922481	0.966292	0.825	0.90566	0.972973	0.75	0.968992	0.988764	0.925	0.943396	0.972973	0.875	0.922481	0.977528	0.8	0.886792	1	0.625	0.906977	0.921348	0.875	0.886792	0.918919	0.8125
67	1	1	1	0.924528	0.972973	0.8125	0.968992	0.977528	0.95	0.886792	0.972973	0.6875	0.922481	0.966292	0.825	0.943396	0.972973	0.875	0.914729	0.955056	0.825	0.90566	0.972973	0.75	0.945736	0.977528	0.875	0.924528	0.972973	0.8125	0.922481	0.977528	0.8	0.886792	0.972973	0.6875	0.922481	0.921348	0.925	0.90566	0.918919	0.875
68	1	1	1	0.943396	0.972973	0.875	0.945736	0.966292	0.9	0.981132	0.972973	1	0.922481	0.955056	0.85	0.981132	0.972973	1	0.914729	0.966292	0.8	0.924528	0.972973	0.8125	0.930233	0.955056	0.875	0.981132	0.972973	1	0.922481	0.966292	0.825	0.943396	0.972973	0.875	0.891473	0.955056	0.75	0.886792	0.945946	0.75
69	1	1	1	0.924528	0.945946	0.875	0.968992	0.988764	0.925	0.943396	0.945946	0.9375	0.930233	0.966292	0.85	0.981132	1	0.9375	0.922481	0.966292	0.825	0.943396	1	0.8125	0.930233	0.966292	0.85	0.924528	0.972973	0.8125	0.914729	0.966292	0.8	0.943396	1	0.8125	0.891473	0.955056	0.75	0.886792	0.945946	0.75
70	1	1	1	0.90566	0.918919	0.875	0.968992	0.977528	0.95	0.943396	1	0.8125	0.914729	0.955056	0.825	0.90566	0.972973	0.75	0.914729	0.94382	0.85	0.90566	0.945946	0.8125	0.953488	0.966292	0.925	0.924528	0.945946	0.875	0.930233	0.966292	0.85	0.924528	0.972973	0.8125	0.914729	0.94382	0.85	0.90566	0.972973	0.75
71	1	1	1	0.962264	1	0.875	0.945736	0.966292	0.9	0.90566	0.972973	0.75	0.914729	0.966292	0.8	0.90566	0.972973	0.75	0.914729	0.966292	0.8	0.924528	1	0.75	0.922481	0.955056	0.85	0.943396	0.972973	0.875	0.922481	0.966292	0.825	0.867925	0.972973	0.625	0.899225	0.955056	0.775	0.811321	0.918919	0.5625
72	1	1	1	0.886792	0.972973	0.6875	0.96124	0.988764	0.9	0.90566	0.972973	0.75	0.914729	0.977528	0.775	0.943396	1	0.8125	0.914729	0.977528	0.775	0.90566	0.972973	0.75	0.937984	0.977528	0.85	0.886792	1	0.625	0.922481	0.977528	0.8	0.90566	1	0.6875	0.899225	0.955056	0.775	0.811321	0.918919	0.5625
73	1	1	1	0.962264	1	0.875	0.968992	0.988764	0.925	0.962264	0.972973	0.9375	0.914729	0.955056	0.825	0.943396	0.972973	0.875	0.914729	0.966292	0.8	0.943396	0.972973	0.875	0.922481	0.94382	0.875	0.962264	0.972973	0.9375	0.930233	0.966292	0.85	0.943396	0.972973	0.875	0.899225	0.955056	0.775	0.811321	0.918919	0.5625
74	1	1	1	0.962264	1	0.875	0.976744	0.988764	0.95	0.943396	0.972973	0.875	0.906977	0.955056	0.8	0.924528	1	0.75	0.891473	0.955056	0.75	0.924528	1	0.75	0.922481	0.955056	0.85	0.962264	1	0.875	0.914729	0.955056	0.825	0.924528	1	0.75	0.899225	0.955056	0.775	0.811321	0.918919	0.5625
75	1	1	1	0.90566	1	0.6875	0.96124	0.977528	0.925	0.924528	1	0.75	0.899225	0.955056	0.775	0.90566	0.972973	0.75	0.899225	0.910112	0.875	0.90566	0.945946	0.8125	0.930233	0.966292	0.85	0.924528	1	0.75	0.930233	0.966292	0.85	0.924528	0.972973	0.8125	0.937984	0.966292	0.875	0.90566	1	0.6875
76	1	1	1	0.886792	1	0.625	0.953488	0.977528	0.9	0.849057	0.945946	0.625	0.922481	0.966292	0.825	0.90566	0.972973	0.75	0.914729	0.955056	0.825	0.886792	0.972973	0.6875	0.930233	0.966292	0.85	0.867925	0.972973	0.625	0.922481	0.966292	0.825	0.867925	0.972973	0.625	0.906977	0.921348	0.875	0.886792	0.918919	0.8125
77	1	1	1	0.962264	1	0.875	0.945736	0.955056	0.925	0.943396	1	0.8125	0.906977	0.94382	0.825	0.924528	0.972973	0.8125	0.891473	0.955056	0.75	0.924528	0.972973	0.8125	0.899225	0.921348	0.85	0.943396	1	0.8125	0.899225	0.955056	0.775	0.886792	0.972973	0.6875	0.906977	0.921348	0.875	0.886792	0.918919	0.8125
78	1	1	1	0.90566	1	0.6875	0.945736	0.966292	0.9	0.886792	0.972973	0.6875	0.922481	0.966292	0.825	0.924528	1	0.75	0.906977	0.966292	0.775	0.924528	1	0.75	0.945736	0.966292	0.9	0.90566	1	0.6875	0.914729	0.966292	0.8	0.886792	1	0.625	0.906977	0.921348	0.875	0.886792	0.918919	0.8125
79	1	1	1	0.90566	0.972973	0.75	0.945736	0.977528	0.875	0.943396	1	0.8125	0.891473	0.932584	0.8	0.90566	0.972973	0.75	0.875969	0.910112	0.8	0.924528	0.972973	0.8125	0.914729	0.955056	0.825	0.924528	1	0.75	0.914729	0.955056	0.825	0.886792	1	0.625	0.914729	0.94382	0.85	0.886792	1	0.625
80	1	1	1	0.90566	0.945946	0.8125	0.953488	0.977528	0.9	0.924528	0.945946	0.875	0.914729	0.955056	0.825	0.924528	0.972973	0.8125	0.906977	0.955056	0.8	0.924528	0.972973	0.8125	0.922481	0.955056	0.85	0.924528	0.972973	0.8125	0.906977	0.966292	0.775	0.924528	0.972973	0.8125	0.891473	0.955056	0.75	0.886792	0.945946	0.75
81	1	1	1	0.867925	0.918919	0.75	0.96124	0.988764	0.9	0.867925	0.918919	0.75	0.906977	0.966292	0.775	0.924528	1	0.75	0.930233	0.977528	0.825	0.924528	1	0.75	0.945736	0.977528	0.875	0.886792	0.945946	0.75	0.922481	0.977528	0.8	0.924528	1	0.75	0.891473	0.955056	0.75	0.886792	0.945946	0.75
82	1	1	1	0.867925	0.945946	0.6875	0.976744	0.988764	0.95	0.867925	0.918919	0.75	0.883721	0.932584	0.775	0.90566	0.972973	0.75	0.891473	0.898876	0.875	0.886792	0.918919	0.8125	1	1	1	0.830189	0.891892	0.6875	0.906977	0.932584	0.85	0.867925	0.972973	0.625	0.914729	0.977528	0.775	0.773585	0.918919	0.4375
83	1	1	1	0.962264	0.972973	0.9375	0.953488	0.977528	0.9	0.981132	1	0.9375	0.899225	0.94382	0.8	0.981132	1	0.9375	0.891473	0.955056	0.75	0.943396	1	0.8125	0.906977	0.94382	0.825	0.962264	0.972973	0.9375	0.899225	0.94382	0.8	0.981132	1	0.9375	0.891473	0.955056	0.75	0.886792	0.945946	0.75
84	1	1	1	0.924528	0.972973	0.8125	0.953488	0.977528	0.9	0.943396	0.972973	0.875	0.899225	0.932584	0.825	0.90566	0.972973	0.75	0.899225	0.932584	0.825	0.924528	0.972973	0.8125	0.937984	0.966292	0.875	0.924528	0.972973	0.8125	0.922481	0.955056	0.85	0.90566	0.972973	0.75	0.914729	0.988764	0.75	0.924528	1	0.75
85	1	1	1	0.867925	0.918919	0.75	0.96124	0.977528	0.925	0.867925	0.918919	0.75	0.906977	0.94382	0.825	0.924528	1	0.75	0.899225	0.932584	0.825	0.90566	0.972973	0.75	0.937984	0.955056	0.9	0.90566	0.972973	0.75	0.914729	0.955056	0.825	0.90566	1	0.6875	0.914729	0.955056	0.825	0.867925	0.972973	0.625
86	1	1	1	0.867925	0.918919	0.75	0.953488	0.977528	0.9	0.867925	0.918919	0.75	0.906977	0.94382	0.825	0.867925	0.945946	0.6875	0.883721	0.932584	0.775	0.830189	0.972973	0.5	0.937984	0.966292	0.875	0.886792	0.918919	0.8125	0.891473	0.94382	0.775	0.849057	0.945946	0.625	0.914729	0.921348	0.9	0.90566	0.891892	0.9375
87	1	1	1	0.943396	1	0.8125	0.968992	0.988764	0.925	0.943396	1	0.8125	0.922481	0.94382	0.875	0.981132	1	0.9375	0.914729	0.966292	0.8	0.90566	1	0.6875	0.976744	0.988764	0.95	0.962264	1	0.875	0.914729	0.955056	0.825	0.943396	1	0.8125	0.922481	0.910112	0.95	0.90566	0.918919	0.875
88	1	1	1	0.90566	0.945946	0.8125	0.96124	0.966292	0.95	0.943396	0.972973	0.875	0.906977	0.932584	0.85	0.981132	0.972973	1	0.883721	0.898876	0.85	0.981132	0.972973	1	0.953488	0.966292	0.925	0.943396	0.945946	0.9375	0.899225	0.932584	0.825	0.981132	0.972973	1	0.899225	0.955056	0.775	0.811321	0.918919	0.5625
89	1	1	1	0.924528	0.945946	0.875	0.96124	0.988764	0.9	0.90566	0.945946	0.8125	0.906977	0.955056	0.8	0.90566	0.945946	0.8125	0.914729	0.955056	0.825	0.924528	1	0.75	0.914729	0.94382	0.85	0.924528	0.945946	0.875	0.906977	0.955056	0.8	0.924528	0.945946	0.875	0.899225	0.955056	0.775	0.811321	0.918919	0.5625
90	1	1	1	0.90566	1	0.6875	0.968992	0.977528	0.95	0.962264	1	0.875	0.914729	0.94382	0.85	0.90566	0.972973	0.75	0.906977	0.94382	0.825	0.886792	0.945946	0.75	0.968992	0.988764	0.925	0.943396	0.972973	0.875	0.930233	0.955056	0.875	0.924528	0.972973	0.8125	0.937984	0.966292	0.875	0.90566	1	0.6875
91	1	1	1	0.886792	1	0.625	0.976744	0.988764	0.95	0.90566	1	0.6875	0.906977	0.910112	0.9	0.886792	0.945946	0.75	0.922481	0.977528	0.8	0.90566	1	0.6875	0.96124	0.988764	0.9	0.90566	1	0.6875	0.945736	0.988764	0.85	0.867925	1	0.5625	0.922481	0.955056	0.85	0.811321	0.972973	0.4375
92	1	1	1	0.943396	1	0.8125	0.945736	0.955056	0.925	0.943396	0.972973	0.875	0.883721	0.910112	0.825	0.981132	1	0.9375	0.883721	0.910112	0.825	0.981132	1	0.9375	0.899225	0.932584	0.825	0.943396	1	0.8125	0.899225	0.94382	0.8	0.867925	1	0.5625	0.883721	0.966292	0.7	0.867925	1	0.5625
93	1	1	1	0.811321	0.918919	0.5625	0.945736	0.966292	0.9	0.867925	0.945946	0.6875	0.875969	0.910112	0.8	0.849057	0.918919	0.6875	0.868217	0.921348	0.75	0.849057	0.945946	0.625	0.899225	0.932584	0.825	0.830189	0.945946	0.5625	0.860465	0.932584	0.7	0.811321	0.972973	0.4375	0.875969	0.910112	0.8	0.830189	0.918919	0.625
94	1	1	1	0.924528	1	0.75	0.945736	0.966292	0.9	0.924528	1	0.75	0.906977	0.94382	0.825	0.90566	0.972973	0.75	0.906977	0.94382	0.825	0.90566	0.972973	0.75	0.922481	0.955056	0.85	0.90566	1	0.6875	0.914729	0.955056	0.825	0.867925	1	0.5625	0.914729	0.94382	0.85	0.90566	0.972973	0.75
95	1	1	1	0.886792	0.945946	0.75	0.96124	0.988764	0.9	0.886792	0.945946	0.75	0.899225	0.898876	0.9	0.981132	0.972973	1	0.922481	0.955056	0.85	0.90566	1	0.6875	0.953488	0.988764	0.875	0.924528	0.972973	0.8125	0.922481	0.966292	0.825	0.943396	0.972973	0.875	0.875969	0.921348	0.775	0.962264	0.945946	1
96	1	1	1	0.886792	0.945946	0.75	0.984496	0.988764	0.975	0.886792	0.945946	0.75	0.914729	0.921348	0.9	0.886792	0.945946	0.75	0.937984	0.966292	0.875	0.886792	0.945946	0.75	1	1	1	0.886792	0.945946	0.75	0.930233	0.966292	0.85	0.90566	0.972973	0.75	0.906977	0.932584	0.85	0.886792	0.945946	0.75
97	1	1	1	0.867925	0.945946	0.6875	0.953488	0.977528	0.9	0.867925	0.945946	0.6875	0.914729	0.955056	0.825	0.924528	0.972973	0.8125	0.914729	0.932584	0.875	0.886792	0.945946	0.75	1	1	1	0.811321	0.918919	0.5625	0.930233	0.977528	0.825	0.886792	0.972973	0.6875	0.937984	0.988764	0.825	0.849057	0.945946	0.625
98	1	1	1	0.943396	0.945946	0.9375	0.96124	0.966292	0.95	0.943396	0.945946	0.9375	0.891473	0.910112	0.85	0.962264	1	0.875	0.883721	0.898876	0.85	0.962264	1	0.875	0.914729	0.932584	0.875	0.962264	0.972973	0.9375	0.891473	0.932584	0.8	0.943396	1	0.8125	0.875969	0.921348	0.775	0.962264	0.945946	1
99	1	1	1	0.90566	0.945946	0.8125	0.968992	0.966292	0.975	0.962264	1	0.875	0.914729	0.94382	0.85	0.943396	0.972973	0.875	0.906977	0.94382	0.825	0.924528	0.972973	0.8125	0.922481	0.955056	0.85	0.962264	1	0.875	0.906977	0.955056	0.8	0.924528	0.972973	0.8125	0.914729	0.988764	0.75	0.924528	1	0.75
100	1	1	1	0.90566	0.972973	0.75	0.96124	0.966292	0.95	0.943396	0.972973	0.875	0.922481	0.955056	0.85	0.962264	1	0.875	0.906977	0.94382	0.825	0.962264	1	0.875	0.96124	0.966292	0.95	0.924528	0.972973	0.8125	0.914729	0.966292	0.8	0.90566	1	0.6875	0.914729	0.955056	0.825	0.867925	0.972973	0.625
101	1	1	1	0.90566	1	0.6875	0.953488	0.977528	0.9	0.90566	1	0.6875	0.914729	0.955056	0.825	0.867925	0.972973	0.625	0.922481	0.966292	0.825	0.886792	1	0.625	0.937984	0.966292	0.875	0.886792	1	0.625	0.930233	0.966292	0.85	0.867925	1	0.5625	0.899225	0.955056	0.775	0.811321	0.918919	0.5625
102	1	1	1	0.924528	0.945946	0.875	0.945736	0.94382	0.95	0.886792	0.972973	0.6875	0.891473	0.932584	0.8	0.924528	0.945946	0.875	0.891473	0.910112	0.85	0.943396	0.972973	0.875	0.906977	0.94382	0.825	0.924528	0.945946	0.875	0.899225	0.932584	0.825	0.886792	0.945946	0.75	0.899225	0.955056	0.775	0.811321	0.918919	0.5625
103	1	1	1	0.811321	0.918919	0.5625	0.937984	0.955056	0.9	0.830189	0.945946	0.5625	0.906977	0.94382	0.825	0.849057	0.945946	0.625	0.891473	0.921348	0.825	0.849057	0.972973	0.5625	0.906977	0.94382	0.825	0.792453	0.891892	0.5625	0.906977	0.94382	0.825	0.849057	0.972973	0.5625	0.899225	0.955056	0.775	0.811321	0.918919	0.5625
104	1	1	1	0.943396	1	0.8125	0.976744	0.977528	0.975	0.924528	0.972973	0.8125	0.899225	0.955056	0.775	0.90566	0.972973	0.75	0.891473	0.921348	0.825	0.924528	1	0.75	0.953488	0.966292	0.925	0.924528	1	0.75	0.914729	0.955056	0.825	0.924528	0.972973	0.8125	0.937984	0.966292	0.875	0.90566	1	0.6875
105	1	1	1	0.886792	0.972973	0.6875	0.953488	0.977528	0.9	0.943396	1	0.8125	0.899225	0.932584	0.825	0.924528	1	0.75	0.899225	0.932584	0.825	0.943396	1	0.8125	0.930233	0.966292	0.85	0.943396	1	0.8125	0.906977	0.955056	0.8	0.924528	1	0.75	0.899225	0.955056	0.775	0.811321	0.918919	0.5625
106	1	1	1	0.924528	0.972973	0.8125	0.968992	0.988764	0.925	0.886792	0.945946	0.75	0.914729	0.955056	0.825	0.90566	0.972973	0.75	0.930233	0.977528	0.825	0.867925	0.918919	0.75	0.992248	1	0.975	0.886792	0.945946	0.75	0.945736	0.988764	0.85	0.90566	0.972973	0.75	0.899225	0.955056	0.775	0.811321	0.918919	0.5625
107	1	1	1	0.886792	0.945946	0.75	0.968992	0.988764	0.925	0.886792	0.945946	0.75	0.899225	0.955056	0.775	0.924528	1	0.75	0.906977	0.910112	0.9	0.867925	0.918919	0.75	1	1	1	0.886792	0.945946	0.75	0.937984	0.977528	0.85	0.90566	1	0.6875	0.937984	0.966292	0.875	0.90566	1	0.6875
108	1	1	1	0.90566	0.891892	0.9375	0.945736	0.966292	0.9	0.943396	0.945946	0.9375	0.906977	0.955056	0.8	0.90566	0.891892	0.9375	0.875969	0.932584	0.75	0.943396	0.972973	0.875	0.930233	0.966292	0.85	0.943396	0.945946	0.9375	0.899225	0.955056	0.775	0.90566	0.918919	0.875	0.899225	0.955056	0.775	0.811321	0.918919	0.5625
109	1	1	1	0.924528	1	0.75	0.937984	0.955056	0.9	0.924528	0.972973	0.8125	0.914729	0.955056	0.825	0.90566	0.972973	0.75	0.906977	0.932584	0.85	0.90566	0.972973	0.75	0.937984	0.955056	0.9	0.962264	1	0.875	0.930233	0.955056	0.875	0.943396	0.972973	0.875	0.937984	0.966292	0.875	0.90566	1	0.6875
110	1	1	1	0.90566	1	0.6875	0.953488	0.966292	0.925	0.924528	1	0.75	0.899225	0.932584	0.825	0.90566	1	0.6875	0.906977	0.94382	0.825	0.886792	0.972973	0.6875	0.945736	0.955056	0.925	0.943396	1	0.8125	0.922481	0.966292	0.825	0.90566	1	0.6875	0.937984	0.966292	0.875	0.90566	1	0.6875
111	1	1	1	0.90566	1	0.6875	0.953488	0.988764	0.875	0.867925	0.945946	0.6875	0.875969	0.898876	0.825	0.924528	0.972973	0.8125	0.899225	0.955056	0.775	0.886792	1	0.625	0.922481	0.955056	0.85	0.849057	0.972973	0.5625	0.914729	0.977528	0.775	0.867925	1	0.5625	0.906977	0.88764	0.95	0.943396	0.918919	1
112	1	1	1	0.867925	0.945946	0.6875	0.968992	0.988764	0.925	0.867925	0.945946	0.6875	0.891473	0.910112	0.85	0.867925	0.918919	0.75	0.922481	0.966292	0.825	0.867925	0.918919	0.75	0.937984	0.966292	0.875	0.867925	0.945946	0.6875	0.906977	0.94382	0.825	0.830189	0.945946	0.5625	0.922481	0.955056	0.85	0.811321	0.972973	0.4375
113	1	1	1	0.849057	0.972973	0.5625	0.953488	0.977528	0.9	0.830189	0.918919	0.625	0.899225	0.921348	0.85	0.886792	0.972973	0.6875	0.891473	0.910112	0.85	0.886792	0.945946	0.75	0.984496	0.988764	0.975	0.830189	0.972973	0.5	0.914729	0.955056	0.825	0.886792	1	0.625	0.914729	0.977528	0.775	0.773585	0.918919	0.4375
114	1	1	1	0.90566	0.918919	0.875	0.930233	0.966292	0.85	0.90566	0.945946	0.8125	0.875969	0.910112	0.8	0.943396	0.972973	0.875	0.883721	0.932584	0.775	0.962264	1	0.875	0.906977	0.94382	0.825	0.886792	0.945946	0.75	0.891473	0.932584	0.8	0.886792	1	0.625	0.875969	0.921348	0.775	0.962264	0.945946	1
115	1	1	1	0.943396	1	0.8125	0.937984	0.955056	0.9	0.943396	1	0.8125	0.899225	0.932584	0.825	0.924528	0.972973	0.8125	0.899225	0.932584	0.825	0.924528	0.972973	0.8125	0.922481	0.94382	0.875	0.943396	1	0.8125	0.899225	0.94382	0.8	0.90566	1	0.6875	0.914729	0.988764	0.75	0.924528	1	0.75
116	1	1	1	0.886792	0.945946	0.75	0.953488	0.966292	0.925	0.886792	0.972973	0.6875	0.930233	0.94382	0.9	0.886792	0.972973	0.6875	0.906977	0.94382	0.825	0.90566	0.972973	0.75	0.937984	0.955056	0.9	0.90566	0.972973	0.75	0.930233	0.966292	0.85	0.867925	1	0.5625	0.914729	0.955056	0.825	0.867925	0.972973	0.625
117	1	1	1	0.849057	0.891892	0.75	0.945736	0.977528	0.875	0.886792	0.918919	0.8125	0.914729	0.932584	0.875	0.90566	0.945946	0.8125	0.899225	0.921348	0.85	0.90566	0.972973	0.75	0.937984	0.977528	0.85	0.867925	0.918919	0.75	0.906977	0.94382	0.825	0.90566	0.972973	0.75	0.875969	0.921348	0.775	0.962264	0.945946	1
118	1	1	1	0.886792	0.945946	0.75	0.953488	0.977528	0.9	0.90566	0.945946	0.8125	0.914729	0.955056	0.825	0.90566	0.972973	0.75	0.906977	0.932584	0.85	0.90566	0.945946	0.8125	0.930233	0.966292	0.85	0.90566	0.945946	0.8125	0.914729	0.955056	0.825	0.886792	0.972973	0.6875	0.914729	0.988764	0.75	0.924528	1	0.75
119	1	1	1	0.867925	0.945946	0.6875	0.968992	0.988764	0.925	0.867925	0.945946	0.6875	0.922481	0.94382	0.875	0.90566	0.972973	0.75	0.922481	0.94382	0.875	0.886792	0.972973	0.6875	0.992248	1	0.975	0.867925	0.945946	0.6875	0.922481	0.966292	0.825	0.886792	0.972973	0.6875	0.937984	0.966292	0.875	0.867925	0.945946	0.6875
120	1	1	1	0.924528	0.972973	0.8125	0.96124	0.977528	0.925	0.924528	1	0.75	0.906977	0.94382	0.825	0.924528	0.972973	0.8125	0.899225	0.94382	0.8	0.90566	0.972973	0.75	0.930233	0.955056	0.875	0.924528	0.972973	0.8125	0.906977	0.94382	0.825	0.943396	1	0.8125	0.914729	0.988764	0.75	0.924528	1	0.75
121	1	1	1	0.943396	0.945946	0.9375	0.968992	0.988764	0.925	0.943396	0.945946	0.9375	0.937984	0.988764	0.825	0.90566	0.945946	0.8125	0.922481	0.966292	0.825	0.943396	0.972973	0.875	0.968992	0.988764	0.925	0.962264	0.972973	0.9375	0.953488	0.977528	0.9	0.924528	0.945946	0.875	0.922481	0.910112	0.95	0.943396	0.918919	1
122	1	1	1	0.943396	0.972973	0.875	0.976744	0.988764	0.95	0.90566	0.945946	0.8125	0.930233	0.977528	0.825	0.924528	0.972973	0.8125	0.922481	0.966292	0.825	0.90566	0.972973	0.75	0.953488	0.988764	0.875	0.943396	0.972973	0.875	0.930233	0.977528	0.825	0.90566	0.972973	0.75	0.906977	0.921348	0.875	0.886792	0.918919	0.8125
123	1	1	1	0.924528	0.972973	0.8125	0.984496	0.988764	0.975	0.90566	0.972973	0.75	0.930233	0.966292	0.85	0.924528	0.972973	0.8125	0.922481	0.966292	0.825	0.90566	0.972973	0.75	0.953488	0.977528	0.9	0.943396	0.972973	0.875	0.937984	0.977528	0.85	0.90566	0.972973	0.75	0.922481	0.921348	0.925	0.90566	0.918919	0.875
124	1	1	1	0.981132	0.972973	1	0.976744	0.988764	0.95	0.962264	0.972973	0.9375	0.930233	0.966292	0.85	0.943396	0.972973	0.875	0.914729	0.966292	0.8	0.924528	0.972973	0.8125	0.937984	0.977528	0.85	0.962264	0.972973	0.9375	0.937984	0.977528	0.85	0.962264	0.972973	0.9375	0.891473	0.955056	0.75	0.886792	0.945946	0.75
125	1	1	1	0.981132	0.972973	1	0.968992	0.988764	0.925	0.962264	0.972973	0.9375	0.930233	0.977528	0.825	0.962264	0.972973	0.9375	0.906977	0.966292	0.775	0.924528	0.972973	0.8125	0.937984	0.977528	0.85	0.962264	0.972973	0.9375	0.930233	0.977528	0.825	0.943396	0.972973	0.875	0.891473	0.955056	0.75	0.886792	0.945946	0.75
126	1	1	1	0.943396	0.972973	0.875	0.968992	0.977528	0.95	0.943396	0.972973	0.875	0.922481	0.955056	0.85	0.90566	0.972973	0.75	0.922481	0.955056	0.85	0.924528	0.972973	0.8125	0.984496	1	0.95	0.943396	0.972973	0.875	0.937984	0.966292	0.875	0.90566	0.972973	0.75	0.930233	0.977528	0.825	0.867925	0.945946	0.6875
127	1	1	1	0.962264	0.972973	0.9375	0.968992	0.988764	0.925	0.924528	0.945946	0.875	0.922481	0.977528	0.8	0.924528	0.972973	0.8125	0.922481	0.966292	0.825	0.886792	0.972973	0.6875	0.914729	0.955056	0.825	0.943396	0.972973	0.875	0.914729	0.955056	0.825	0.924528	0.972973	0.8125	0.899225	0.955056	0.775	0.811321	0.918919	0.5625
128	1	1	1	0.924528	0.972973	0.8125	0.984496	0.988764	0.975	0.943396	0.972973	0.875	0.922481	0.977528	0.8	0.924528	1	0.75	0.906977	0.977528	0.75	0.90566	0.972973	0.75	0.937984	0.966292	0.875	0.90566	0.972973	0.75	0.930233	0.977528	0.825	0.924528	0.972973	0.8125	0.899225	0.955056	0.775	0.811321	0.918919	0.5625
129	1	1	1	0.924528	0.945946	0.875	0.976744	0.988764	0.95	0.962264	0.972973	0.9375	0.899225	0.966292	0.75	0.943396	0.972973	0.875	0.906977	0.966292	0.775	0.924528	0.972973	0.8125	0.922481	0.966292	0.825	0.924528	0.945946	0.875	0.937984	0.966292	0.875	0.886792	0.891892	0.875	0.899225	0.955056	0.775	0.811321	0.918919	0.5625
130	1	1	1	0.962264	1	0.875	0.968992	0.988764	0.925	0.924528	0.945946	0.875	0.930233	0.977528	0.825	0.943396	1	0.8125	0.922481	0.977528	0.8	0.943396	1	0.8125	0.937984	0.977528	0.85	0.981132	1	0.9375	0.922481	0.955056	0.85	0.924528	0.972973	0.8125	0.899225	0.955056	0.775	0.811321	0.918919	0.5625
131	1	1	1	0.924528	0.972973	0.8125	0.968992	0.988764	0.925	0.943396	0.945946	0.9375	0.914729	0.966292	0.8	0.90566	0.972973	0.75	0.875969	0.921348	0.775	0.90566	0.972973	0.75	0.945736	0.977528	0.875	0.943396	0.972973	0.875	0.930233	0.966292	0.85	0.924528	0.945946	0.875	0.937984	0.966292	0.875	0.90566	1	0.6875
132	1	1	1	0.886792	0.972973	0.6875	0.976744	0.988764	0.95	0.886792	0.972973	0.6875	0.937984	0.988764	0.825	0.886792	0.972973	0.6875	0.914729	0.966292	0.8	0.886792	0.972973	0.6875	0.937984	0.977528	0.85	0.886792	0.972973	0.6875	0.937984	0.977528	0.85	0.886792	0.972973	0.6875	0.906977	0.921348	0.875	0.886792	0.918919	0.8125
133	1	1	1	0.943396	0.972973	0.875	0.96124	0.988764	0.9	0.943396	0.972973	0.875	0.930233	0.977528	0.825	0.924528	0.972973	0.8125	0.891473	0.955056	0.75	0.924528	0.972973	0.8125	0.914729	0.94382	0.85	0.943396	0.972973	0.875	0.922481	0.966292	0.825	0.90566	0.972973	0.75	0.906977	0.921348	0.875	0.886792	0.918919	0.8125
134	1	1	1	0.924528	0.972973	0.8125	0.968992	1	0.9	0.943396	0.972973	0.875	0.922481	0.966292	0.825	0.943396	1	0.8125	0.906977	0.966292	0.775	0.924528	1	0.75	0.930233	0.955056	0.875	0.924528	0.972973	0.8125	0.937984	0.966292	0.875	0.924528	0.972973	0.8125	0.906977	0.921348	0.875	0.886792	0.918919	0.8125
135	1	1	1	0.90566	0.972973	0.75	0.96124	0.988764	0.9	0.886792	0.972973	0.6875	0.922481	0.977528	0.8	0.886792	0.972973	0.6875	0.883721	0.921348	0.8	0.90566	0.972973	0.75	0.937984	0.977528	0.85	0.886792	0.972973	0.6875	0.937984	0.977528	0.85	0.886792	0.972973	0.6875	0.930233	0.977528	0.825	0.867925	0.945946	0.6875
136	1	1	1	0.924528	0.972973	0.8125	0.945736	0.966292	0.9	0.90566	0.972973	0.75	0.906977	0.955056	0.8	0.924528	0.972973	0.8125	0.906977	0.955056	0.8	0.924528	0.972973	0.8125	0.914729	0.955056	0.825	0.962264	0.972973	0.9375	0.914729	0.966292	0.8	0.90566	0.972973	0.75	0.891473	0.955056	0.75	0.886792	0.945946	0.75
137	1	1	1	0.886792	0.918919	0.8125	0.968992	0.988764	0.925	0.90566	0.972973	0.75	0.922481	0.977528	0.8	0.90566	0.972973	0.75	0.922481	0.977528	0.8	0.924528	1	0.75	0.937984	0.977528	0.85	0.886792	0.945946	0.75	0.922481	0.977528	0.8	0.924528	0.972973	0.8125	0.891473	0.955056	0.75	0.886792	0.945946	0.75
138	1	1	1	0.90566	0.945946	0.8125	0.96124	0.977528	0.925	0.90566	0.972973	0.75	0.891473	0.955056	0.75	0.886792	0.972973	0.6875	0.899225	0.921348	0.85	0.90566	0.945946	0.8125	1	1	1	0.867925	0.918919	0.75	0.906977	0.966292	0.775	0.886792	0.972973	0.6875	0.930233	0.977528	0.825	0.867925	0.945946	0.6875
139	1	1	1	0.962264	0.972973	0.9375	0.976744	0.988764	0.95	0.981132	0.972973	1	0.922481	0.977528	0.8	0.943396	0.972973	0.875	0.891473	0.955056	0.75	0.962264	1	0.875	0.945736	0.966292	0.9	0.962264	0.972973	0.9375	0.922481	0.977528	0.8	0.962264	0.972973	0.9375	0.891473	0.955056	0.75	0.886792	0.945946	0.75
140	1	1	1	0.924528	0.972973	0.8125	0.96124	0.988764	0.9	0.943396	0.972973	0.875	0.891473	0.955056	0.75	0.90566	0.972973	0.75	0.891473	0.921348	0.825	0.924528	0.972973	0.8125	0.930233	0.966292	0.85	0.924528	0.972973	0.8125	0.914729	0.966292	0.8	0.90566	0.972973	0.75	0.930233	0.977528	0.825	0.867925	0.945946	0.6875
141	1	1	1	0.867925	0.918919	0.75	0.976744	0.988764	0.95	0.90566	0.972973	0.75	0.906977	0.955056	0.8	0.924528	1	0.75	0.899225	0.94382	0.8	0.90566	0.972973	0.75	0.922481	0.966292	0.825	0.90566	0.972973	0.75	0.937984	0.977528	0.85	0.886792	0.945946	0.75	0.930233	0.977528	0.825	0.867925	0.945946	0.6875
142	1	1	1	0.962264	0.972973	0.9375	0.968992	0.977528	0.95	0.962264	0.972973	0.9375	0.922481	0.977528	0.8	0.924528	0.972973	0.8125	0.937984	0.966292	0.875	0.90566	0.972973	0.75	0.945736	0.966292	0.9	0.962264	0.972973	0.9375	0.922481	0.955056	0.85	0.924528	0.972973	0.8125	0.922481	0.910112	0.95	0.943396	0.918919	1
143	1	1	1	0.981132	1	0.9375	0.984496	0.988764	0.975	0.962264	0.972973	0.9375	0.945736	0.977528	0.875	0.943396	1	0.8125	0.930233	0.966292	0.85	0.943396	1	0.8125	1	1	1	0.962264	1	0.875	0.945736	0.977528	0.875	0.981132	1	0.9375	0.922481	0.910112	0.95	0.943396	0.918919	1
144	1	1	1	0.962264	0.972973	0.9375	0.984496	0.988764	0.975	0.943396	0.945946	0.9375	0.906977	0.94382	0.825	0.981132	0.972973	1	0.891473	0.932584	0.8	0.962264	0.972973	0.9375	0.922481	0.94382	0.875	0.962264	0.972973	0.9375	0.906977	0.94382	0.825	0.981132	0.972973	1	0.899225	0.955056	0.775	0.811321	0.918919	0.5625
145	1	1	1	0.981132	0.972973	1	0.976744	0.988764	0.95	0.962264	0.972973	0.9375	0.937984	0.966292	0.875	0.962264	0.972973	0.9375	0.930233	0.977528	0.825	0.962264	0.972973	0.9375	0.922481	0.94382	0.875	0.962264	0.972973	0.9375	0.937984	0.966292	0.875	0.962264	0.972973	0.9375	0.899225	0.955056	0.775	0.811321	0.918919	0.5625
146	1	1	1	0.943396	0.972973	0.875	0.976744	0.977528	0.975	0.943396	0.972973	0.875	0.930233	0.966292	0.85	0.924528	0.972973	0.8125	0.914729	0.955056	0.825	0.90566	0.972973	0.75	1	1	1	0.943396	0.945946	0.9375	0.945736	0.977528	0.875	0.924528	0.945946	0.875	0.937984	0.966292	0.875	0.90566	1	0.6875
147	1	1	1	0.90566	0.972973	0.75	0.976744	0.988764	0.95	0.924528	0.972973	0.8125	0.930233	0.966292	0.85	0.924528	0.972973	0.8125	0.922481	0.966292	0.825	0.90566	0.972973	0.75	0.945736	0.988764	0.85	0.943396	0.972973	0.875	0.930233	0.966292	0.85	0.886792	0.972973	0.6875	0.899225	0.910112	0.875	0.886792	0.918919	0.8125
148	1	1	1	0.962264	0.972973	0.9375	0.976744	0.988764	0.95	0.924528	0.945946	0.875	0.922481	0.955056	0.85	0.943396	0.972973	0.875	0.891473	0.921348	0.825	0.962264	1	0.875	0.906977	0.94382	0.825	0.962264	0.972973	0.9375	0.914729	0.94382	0.85	0.886792	0.945946	0.75	0.875969	0.921348	0.775	0.962264	0.945946	1
149	1	1	1	0.924528	0.945946	0.875	0.976744	0.988764	0.95	0.943396	0.972973	0.875	0.922481	0.955056	0.85	0.962264	1	0.875	0.922481	0.966292	0.825	0.943396	1	0.8125	0.937984	0.955056	0.9	0.943396	0.972973	0.875	0.914729	0.932584	0.875	0.943396	1	0.8125	0.914729	0.966292	0.8	0.867925	0.864865	0.875
150	1	1	1	0.90566	0.972973	0.75	0.976744	0.977528	0.975	0.90566	0.972973	0.75	0.922481	0.955056	0.85	0.90566	0.972973	0.75	0.906977	0.94382	0.825	0.886792	0.972973	0.6875	0.968992	0.988764	0.925	0.90566	0.972973	0.75	0.937984	0.977528	0.85	0.90566	0.972973	0.75	0.930233	0.977528	0.825	0.867925	0.945946	0.6875
151	1	1	1	0.943396	0.972973	0.875	0.968992	0.988764	0.925	0.943396	0.972973	0.875	0.914729	0.955056	0.825	0.943396	0.972973	0.875	0.906977	0.94382	0.825	0.90566	0.972973	0.75	0.984496	1	0.95	0.943396	0.945946	0.9375	0.922481	0.966292	0.825	0.90566	0.972973	0.75	0.875969	0.921348	0.775	0.962264	0.945946	1
152	1	1	1	0.867925	0.918919	0.75	0.976744	0.988764	0.95	0.886792	0.918919	0.8125	0.930233	0.955056	0.875	0.943396	0.972973	0.875	0.937984	0.966292	0.875	0.90566	0.972973	0.75	1	1	1	0.886792	0.918919	0.8125	0.937984	0.977528	0.85	0.924528	0.972973	0.8125	0.914729	0.966292	0.8	0.867925	0.864865	0.875
153	1	1	1	0.90566	0.972973	0.75	0.976744	0.977528	0.975	0.924528	0.972973	0.8125	0.930233	0.966292	0.85	0.90566	0.972973	0.75	0.922481	0.955056	0.85	0.886792	0.972973	0.6875	1	1	1	0.886792	0.945946	0.75	0.937984	0.977528	0.85	0.886792	0.972973	0.6875	0.930233	0.977528	0.825	0.867925	0.945946	0.6875
154	1	1	1	0.962264	0.972973	0.9375	0.968992	0.977528	0.95	0.943396	0.972973	0.875	0.914729	0.94382	0.85	0.943396	0.972973	0.875	0.891473	0.910112	0.85	0.981132	1	0.9375	0.922481	0.955056	0.85	0.962264	0.972973	0.9375	0.914729	0.932584	0.875	0.981132	1	0.9375	0.875969	0.921348	0.775	0.962264	0.945946	1
155	1	1	1	0.924528	0.972973	0.8125	0.976744	1	0.925	0.962264	0.972973	0.9375	0.914729	0.955056	0.825	0.943396	0.972973	0.875	0.914729	0.955056	0.825	0.90566	0.972973	0.75	0.976744	0.988764	0.95	0.962264	0.972973	0.9375	0.937984	0.966292	0.875	0.943396	0.972973	0.875	0.930233	0.977528	0.825	0.867925	0.945946	0.6875
156	1	1	1	0.924528	0.945946	0.875	0.984496	0.988764	0.975	0.943396	0.972973	0.875	0.914729	0.955056	0.825	0.981132	1	0.9375	0.906977	0.955056	0.8	0.90566	0.972973	0.75	0.930233	0.966292	0.85	0.924528	0.945946	0.875	0.922481	0.966292	0.825	0.924528	0.972973	0.8125	0.930233	0.977528	0.825	0.867925	0.945946	0.6875
157	1	1	1	0.90566	1	0.6875	0.976744	0.988764	0.95	0.886792	1	0.625	0.914729	0.977528	0.775	0.867925	0.972973	0.625	0.922481	0.988764	0.775	0.886792	1	0.625	0.930233	0.955056	0.875	0.867925	1	0.5625	0.906977	0.966292	0.775	0.90566	1	0.6875	0.899225	0.955056	0.775	0.811321	0.918919	0.5625
158	1	1	1	0.924528	0.945946	0.875	0.968992	0.977528	0.95	0.943396	0.972973	0.875	0.906977	0.955056	0.8	0.924528	0.972973	0.8125	0.883721	0.94382	0.75	0.90566	0.972973	0.75	0.914729	0.94382	0.85	0.943396	0.972973	0.875	0.914729	0.94382	0.85	0.924528	0.972973	0.8125	0.899225	0.955056	0.775	0.811321	0.918919	0.5625
159	1	1	1	0.924528	0.972973	0.8125	0.945736	0.955056	0.925	0.962264	0.972973	0.9375	0.922481	0.955056	0.85	0.943396	0.972973	0.875	0.945736	0.977528	0.875	0.867925	0.972973	0.625	0.906977	0.932584	0.85	0.943396	0.972973	0.875	0.922481	0.955056	0.85	0.90566	0.972973	0.75	0.899225	0.955056	0.775	0.811321	0.918919	0.5625
160	1	1	1	0.962264	1	0.875	0.976744	0.988764	0.95	0.886792	0.972973	0.6875	0.914729	0.966292	0.8	0.90566	0.972973	0.75	0.899225	0.932584	0.825	0.90566	0.972973	0.75	0.937984	0.977528	0.85	0.90566	0.972973	0.75	0.922481	0.966292	0.825	0.90566	0.972973	0.75	0.937984	0.966292	0.875	0.90566	1	0.6875
161	1	1	1	0.943396	0.972973	0.875	0.968992	0.977528	0.95	0.924528	0.972973	0.8125	0.906977	0.966292	0.775	0.924528	0.972973	0.8125	0.906977	0.94382	0.825	0.90566	1	0.6875	0.937984	0.966292	0.875	0.943396	0.945946	0.9375	0.914729	0.966292	0.8	0.962264	1	0.875	0.899225	0.955056	0.775	0.811321	0.918919	0.5625
162	1	1	1	0.943396	1	0.8125	0.976744	0.988764	0.95	0.90566	0.972973	0.75	0.922481	0.955056	0.85	0.943396	1	0.8125	0.953488	0.988764	0.875	0.867925	0.918919	0.75	0.937984	0.966292	0.875	0.924528	1	0.75	0.922481	0.955056	0.85	0.924528	1	0.75	0.899225	0.955056	0.775	0.811321	0.918919	0.5625
163	1	1	1	0.90566	0.945946	0.8125	0.992248	0.988764	1	0.90566	0.945946	0.8125	0.914729	0.966292	0.8	0.924528	1	0.75	0.914729	0.955056	0.825	0.90566	0.945946	0.8125	1	1	1	0.886792	0.945946	0.75	0.930233	0.977528	0.825	0.924528	0.972973	0.8125	0.937984	0.966292	0.875	0.90566	1	0.6875
164	1	1	1	0.943396	0.945946	0.9375	0.945736	0.955056	0.925	0.981132	0.972973	1	0.914729	0.955056	0.825	0.943396	0.972973	0.875	0.914729	0.966292	0.8	0.962264	1	0.875	0.914729	0.955056	0.825	0.962264	0.945946	1	0.922481	0.955056	0.85	0.943396	0.945946	0.9375	0.899225	0.955056	0.775	0.811321	0.918919	0.5625
165	1	1	1	0.924528	0.972973	0.8125	0.976744	0.988764	0.95	0.924528	0.972973	0.8125	0.891473	0.955056	0.75	0.924528	0.972973	0.8125	0.891473	0.932584	0.8	0.90566	0.972973	0.75	0.945736	0.977528	0.875	0.924528	0.945946	0.875	0.937984	0.966292	0.875	0.90566	0.918919	0.875	0.937984	0.966292	0.875	0.90566	1	0.6875
166	1	1	1	0.924528	0.972973	0.8125	0.984496	0.988764	0.975	0.90566	0.972973	0.75	0.914729	0.966292	0.8	0.90566	1	0.6875	0.899225	0.94382	0.8	0.90566	0.972973	0.75	0.945736	0.977528	0.875	0.90566	0.972973	0.75	0.922481	0.966292	0.825	0.924528	0.972973	0.8125	0.937984	0.966292	0.875	0.90566	1	0.6875
167	1	1	1	0.867925	0.972973	0.625	0.968992	1	0.9	0.867925	0.972973	0.625	0.914729	0.977528	0.775	0.90566	0.972973	0.75	0.937984	0.988764	0.825	0.867925	0.972973	0.625	0.922481	0.966292	0.825	0.90566	0.972973	0.75	0.914729	0.977528	0.775	0.886792	0.972973	0.6875	0.906977	0.88764	0.95	0.943396	0.918919	1
168	1	1	1	0.867925	0.918919	0.75	0.984496	1	0.95	0.886792	0.945946	0.75	0.937984	0.966292	0.875	0.90566	1	0.6875	0.937984	0.977528	0.85	0.886792	0.945946	0.75	0.953488	0.977528	0.9	0.886792	0.972973	0.6875	0.937984	0.977528	0.85	0.886792	1	0.625	0.914729	0.966292	0.8	0.867925	0.864865	0.875
169	1	1	1	0.867925	0.945946	0.6875	0.984496	0.988764	0.975	0.867925	0.945946	0.6875	0.922481	0.977528	0.8	0.886792	0.972973	0.6875	0.899225	0.94382	0.8	0.867925	0.945946	0.6875	0.953488	0.988764	0.875	0.867925	0.945946	0.6875	0.937984	0.988764	0.825	0.886792	0.972973	0.6875	0.930233	0.977528	0.825	0.867925	0.945946	0.6875
170	1	1	1	0.943396	0.972973	0.875	0.945736	0.955056	0.925	0.924528	0.945946	0.875	0.914729	0.955056	0.825	0.962264	1	0.875	0.899225	0.955056	0.775	0.943396	0.972973	0.875	0.899225	0.932584	0.825	0.962264	1	0.875	0.922481	0.966292	0.825	0.943396	1	0.8125	0.875969	0.921348	0.775	0.962264	0.945946	1
171	1	1	1	0.924528	0.972973	0.8125	0.984496	0.988764	0.975	0.90566	0.972973	0.75	0.906977	0.955056	0.8	0.90566	0.972973	0.75	0.899225	0.932584	0.825	0.924528	0.972973	0.8125	0.937984	0.988764	0.825	0.90566	0.972973	0.75	0.930233	0.977528	0.825	0.90566	0.972973	0.75	0.930233	0.977528	0.825	0.867925	0.945946	0.6875
172	1	1	1	0.90566	0.945946	0.8125	0.976744	1	0.925	0.886792	0.945946	0.75	0.930233	0.966292	0.85	0.924528	1	0.75	0.899225	0.94382	0.8	0.90566	0.972973	0.75	0.937984	0.966292	0.875	0.886792	0.945946	0.75	0.937984	0.966292	0.875	0.943396	1	0.8125	0.930233	0.977528	0.825	0.867925	0.945946	0.6875
173	1	1	1	0.867925	0.918919	0.75	0.968992	0.988764	0.925	0.886792	0.918919	0.8125	0.914729	0.955056	0.825	0.90566	0.945946	0.8125	0.906977	0.932584	0.85	0.90566	0.972973	0.75	0.945736	0.977528	0.875	0.90566	0.945946	0.8125	0.930233	0.955056	0.875	0.90566	0.945946	0.8125	0.875969	0.921348	0.775	0.962264	0.945946	1
174	1	1	1	0.90566	0.945946	0.8125	0.984496	1	0.95	0.886792	0.945946	0.75	0.922481	0.966292	0.825	0.90566	0.972973	0.75	0.906977	0.932584	0.85	0.90566	0.945946	0.8125	1	1	1	0.90566	0.945946	0.8125	0.937984	0.977528	0.85	0.924528	0.972973	0.8125	0.930233	0.977528	0.825	0.867925	0.945946	0.6875
175	1	1	1	0.867925	0.945946	0.6875	0.984496	0.988764	0.975	0.867925	0.945946	0.6875	0.922481	0.955056	0.85	0.90566	0.972973	0.75	0.922481	0.955056	0.85	0.886792	0.972973	0.6875	1	1	1	0.867925	0.945946	0.6875	0.937984	0.988764	0.825	0.867925	0.945946	0.6875	0.930233	0.977528	0.825	0.867925	0.945946	0.6875
176	1	1	1	0.886792	0.945946	0.75	0.976744	1	0.925	0.90566	0.972973	0.75	0.906977	0.94382	0.825	0.943396	1	0.8125	0.899225	0.94382	0.8	0.886792	0.945946	0.75	0.976744	1	0.925	0.924528	0.972973	0.8125	0.922481	0.955056	0.85	0.962264	0.972973	0.9375	0.930233	0.977528	0.825	0.867925	0.945946	0.6875
177	1	1	1	0.981132	1	0.9375	0.953488	0.966292	0.925	0.962264	0.972973	0.9375	0.922481	0.966292	0.825	0.943396	0.972973	0.875	0.922481	0.966292	0.825	0.943396	1	0.8125	0.968992	0.988764	0.925	0.962264	0.972973	0.9375	0.906977	0.94382	0.825	0.924528	0.972973	0.8125	0.914729	0.910112	0.925	0.924528	0.918919	0.9375
178	1	1	1	0.924528	1	0.75	0.976744	0.977528	0.975	0.943396	0.972973	0.875	0.937984	0.977528	0.85	0.962264	1	0.875	0.922481	0.955056	0.85	0.924528	0.972973	0.8125	0.968992	0.988764	0.925	0.943396	1	0.8125	0.945736	0.977528	0.875	0.943396	1	0.8125	0.922481	0.910112	0.95	0.90566	0.918919	0.875
179	1	1	1	0.981132	1	0.9375	0.968992	0.977528	0.95	0.962264	0.945946	1	0.914729	0.94382	0.85	0.962264	0.972973	0.9375	0.914729	0.966292	0.8	0.924528	0.972973	0.8125	0.930233	0.955056	0.875	0.981132	1	0.9375	0.914729	0.94382	0.85	0.962264	0.972973	0.9375	0.899225	0.955056	0.775	0.811321	0.918919	0.5625
180	1	1	1	0.981132	1	0.9375	0.968992	0.977528	0.95	1	1	1	0.914729	0.94382	0.85	0.962264	1	0.875	0.914729	0.966292	0.8	0.962264	1	0.875	0.937984	0.955056	0.9	0.981132	1	0.9375	0.922481	0.966292	0.825	0.962264	1	0.875	0.899225	0.955056	0.775	0.811321	0.918919	0.5625
181	1	1	1	0.943396	1	0.8125	0.976744	0.977528	0.975	0.943396	0.972973	0.875	0.922481	0.955056	0.85	0.943396	0.972973	0.875	0.914729	0.94382	0.85	0.90566	0.945946	0.8125	0.953488	0.966292	0.925	0.943396	1	0.8125	0.937984	0.966292	0.875	0.943396	1	0.8125	0.937984	0.966292	0.875	0.90566	1	0.6875
182	1	1	1	0.886792	1	0.625	0.968992	0.977528	0.95	0.867925	0.972973	0.625	0.922481	0.966292	0.825	0.90566	0.972973	0.75	0.914729	0.955056	0.825	0.886792	0.972973	0.6875	0.96124	0.988764	0.9	0.886792	0.972973	0.6875	0.922481	0.977528	0.8	0.867925	0.972973	0.625	0.906977	0.921348	0.875	0.886792	0.918919	0.8125
183	1	1	1	0.981132	1	0.9375	0.968992	0.977528	0.95	0.924528	0.945946	0.875	0.914729	0.955056	0.825	0.943396	0.972973	0.875	0.914729	0.966292	0.8	0.943396	0.972973	0.875	0.930233	0.955056	0.875	0.962264	0.972973	0.9375	0.914729	0.955056	0.825	0.90566	0.972973	0.75	0.906977	0.921348	0.875	0.886792	0.918919	0.8125
184	1	1	1	0.962264	1	0.875	0.968992	0.988764	0.925	0.90566	0.945946	0.8125	0.930233	0.966292	0.85	0.962264	1	0.875	0.922481	0.966292	0.825	0.943396	1	0.8125	0.945736	0.966292	0.9	0.924528	1	0.75	0.945736	0.977528	0.875	0.90566	1	0.6875	0.906977	0.921348	0.875	0.886792	0.918919	0.8125
185	1	1	1	0.943396	1	0.8125	0.976744	0.977528	0.975	0.943396	0.972973	0.875	0.914729	0.955056	0.825	0.90566	0.972973	0.75	0.922481	0.94382	0.875	0.90566	0.945946	0.8125	0.930233	0.966292	0.85	0.924528	1	0.75	0.922481	0.966292	0.825	0.867925	0.972973	0.625	0.914729	0.94382	0.85	0.90566	0.972973	0.75
186	1	1	1	0.943396	0.972973	0.875	0.976744	0.988764	0.95	0.962264	0.972973	0.9375	0.922481	0.955056	0.85	0.962264	0.972973	0.9375	0.906977	0.955056	0.8	0.924528	0.972973	0.8125	0.937984	0.977528	0.85	0.981132	0.972973	1	0.922481	0.977528	0.8	0.924528	0.972973	0.8125	0.891473	0.955056	0.75	0.886792	0.945946	0.75
187	1	1	1	0.886792	0.945946	0.75	0.976744	0.988764	0.95	0.886792	0.945946	0.75	0.930233	0.966292	0.85	0.90566	0.945946	0.8125	0.922481	0.966292	0.825	0.90566	0.972973	0.75	0.945736	0.966292	0.9	0.886792	0.945946	0.75	0.930233	0.977528	0.825	0.924528	1	0.75	0.891473	0.955056	0.75	0.886792	0.945946	0.75
188	1	1	1	0.90566	0.972973	0.75	0.976744	0.977528	0.975	0.924528	0.972973	0.8125	0.914729	0.955056	0.825	0.90566	0.972973	0.75	0.922481	0.94382	0.875	0.90566	0.945946	0.8125	1	1	1	0.867925	0.945946	0.6875	0.930233	0.977528	0.825	0.924528	0.972973	0.8125	0.937984	0.988764	0.825	0.849057	0.945946	0.625
189	1	1	1	0.981132	0.972973	1	0.96124	0.966292	0.95	0.981132	0.972973	1	0.922481	0.955056	0.85	0.962264	0.972973	0.9375	0.922481	0.966292	0.825	0.943396	0.972973	0.875	0.922481	0.94382	0.875	0.981132	0.972973	1	0.922481	0.955056	0.85	0.981132	1	0.9375	0.891473	0.955056	0.75	0.886792	0.945946	0.75
190	1	1	1	0.924528	0.972973	0.8125	0.968992	0.977528	0.95	0.924528	0.945946	0.875	0.914729	0.94382	0.85	0.962264	0.972973	0.9375	0.914729	0.94382	0.85	0.924528	0.972973	0.8125	0.937984	0.966292	0.875	0.943396	0.972973	0.875	0.930233	0.966292	0.85	0.924528	0.972973	0.8125	0.914729	0.988764	0.75	0.924528	1	0.75
191	1	1	1	0.924528	0.972973	0.8125	0.96124	0.966292	0.95	0.90566	0.945946	0.8125	0.922481	0.966292	0.825	0.943396	1	0.8125	0.922481	0.966292	0.825	0.924528	0.972973	0.8125	0.937984	0.955056	0.9	0.924528	1	0.75	0.922481	0.966292	0.825	0.924528	1	0.75	0.914729	0.955056	0.825	0.867925	0.972973	0.625
192	1	1	1	0.90566	1	0.6875	0.96124	0.977528	0.925	0.90566	1	0.6875	0.930233	0.977528	0.825	0.924528	1	0.75	0.930233	0.977528	0.825	0.90566	0.972973	0.75	0.945736	0.977528	0.875	0.90566	1	0.6875	0.930233	0.977528	0.825	0.886792	1	0.625	0.899225	0.955056	0.775	0.811321	0.918919	0.5625
193	1	1	1	0.981132	1	0.9375	0.976744	0.977528	0.975	0.962264	1	0.875	0.899225	0.932584	0.825	0.943396	0.972973	0.875	0.906977	0.955056	0.8	0.924528	0.972973	0.8125	0.906977	0.921348	0.875	0.981132	1	0.9375	0.906977	0.932584	0.85	0.924528	0.972973	0.8125	0.899225	0.955056	0.775	0.811321	0.918919	0.5625
194	1	1	1	0.962264	1	0.875	0.96124	0.977528	0.925	0.943396	1	0.8125	0.906977	0.94382	0.825	0.924528	1	0.75	0.906977	0.966292	0.775	0.924528	1	0.75	0.930233	0.94382	0.9	0.943396	1	0.8125	0.906977	0.94382	0.825	0.886792	1	0.625	0.899225	0.955056	0.775	0.811321	0.918919	0.5625
195	1	1	1	0.962264	1	0.875	0.984496	0.988764	0.975	0.962264	1	0.875	0.906977	0.955056	0.8	0.90566	0.972973	0.75	0.883721	0.921348	0.8	0.924528	0.972973	0.8125	0.937984	0.966292	0.875	0.943396	1	0.8125	0.922481	0.966292	0.825	0.924528	1	0.75	0.937984	0.966292	0.875	0.90566	1	0.6875
196	1	1	1	0.924528	0.972973	0.8125	0.976744	0.977528	0.975	0.943396	1	0.8125	0.922481	0.966292	0.825	0.962264	1	0.875	0.914729	0.955056	0.825	0.924528	0.972973	0.8125	0.937984	0.966292	0.875	0.943396	1	0.8125	0.922481	0.966292	0.825	0.943396	1	0.8125	0.899225	0.955056	0.775	0.811321	0.918919	0.5625
197	1	1	1	0.943396	1	0.8125	0.984496	0.988764	0.975	0.924528	1	0.75	0.922481	0.977528	0.8	0.90566	1	0.6875	0.922481	0.977528	0.8	0.924528	1	0.75	0.984496	0.988764	0.975	0.867925	0.918919	0.75	0.930233	0.977528	0.825	0.90566	1	0.6875	0.899225	0.955056	0.775	0.811321	0.918919	0.5625
198	1	1	1	0.924528	1	0.75	0.984496	0.988764	0.975	0.90566	0.972973	0.75	0.899225	0.955056	0.775	0.924528	1	0.75	0.891473	0.898876	0.875	0.886792	0.918919	0.8125	0.984496	0.988764	0.975	0.886792	0.972973	0.6875	0.922481	0.977528	0.8	0.90566	1	0.6875	0.937984	0.966292	0.875	0.90566	1	0.6875
199	1	1	1	0.962264	1	0.875	0.976744	0.988764	0.95	0.943396	0.972973	0.875	0.906977	0.94382	0.825	0.962264	1	0.875	0.883721	0.94382	0.75	0.943396	1	0.8125	0.922481	0.955056	0.85	0.981132	0.972973	1	0.906977	0.94382	0.825	0.962264	1	0.875	0.899225	0.955056	0.775	0.811321	0.918919	0.5625
200	1	1	1	0.943396	1	0.8125	0.968992	0.977528	0.95	0.943396	1	0.8125	0.914729	0.955056	0.825	0.943396	0.972973	0.875	0.899225	0.921348	0.85	0.924528	0.972973	0.8125	0.937984	0.955056	0.9	0.943396	1	0.8125	0.930233	0.955056	0.875	0.943396	1	0.8125	0.937984	0.966292	0.875	0.90566	1	0.6875
201	1	1	1	0.924528	1	0.75	0.968992	0.988764	0.925	0.924528	1	0.75	0.906977	0.955056	0.8	0.90566	1	0.6875	0.891473	0.932584	0.8	0.90566	0.972973	0.75	0.930233	0.955056	0.875	0.943396	1	0.8125	0.914729	0.966292	0.8	0.90566	1	0.6875	0.937984	0.966292	0.875	0.90566	1	0.6875
202	1	1	1	0.924528	1	0.75	0.976744	0.988764	0.95	0.90566	1	0.6875	0.914729	0.955056	0.825	0.924528	0.972973	0.8125	0.899225	0.955056	0.775	0.90566	0.972973	0.75	0.906977	0.94382	0.825	0.90566	0.972973	0.75	0.914729	0.977528	0.775	0.886792	0.972973	0.6875	0.906977	0.921348	0.875	0.886792	0.918919	0.8125
203	1	1	1	0.90566	1	0.6875	0.976744	0.988764	0.95	0.90566	1	0.6875	0.937984	0.966292	0.875	0.90566	1	0.6875	0.922481	0.977528	0.8	0.924528	1	0.75	0.945736	0.966292	0.9	0.886792	0.972973	0.6875	0.937984	0.977528	0.85	0.886792	1	0.625	0.906977	0.921348	0.875	0.886792	0.918919	0.8125
204	1	1	1	0.867925	0.972973	0.625	0.984496	0.988764	0.975	0.830189	0.945946	0.5625	0.899225	0.932584	0.825	0.90566	0.972973	0.75	0.875969	0.88764	0.85	0.924528	0.972973	0.8125	0.922481	0.955056	0.85	0.867925	0.945946	0.6875	0.922481	0.966292	0.825	0.867925	0.972973	0.625	0.914729	0.977528	0.775	0.773585	0.918919	0.4375
205	1	1	1	0.962264	1	0.875	0.968992	0.988764	0.925	0.924528	0.972973	0.8125	0.914729	0.932584	0.875	0.943396	1	0.8125	0.883721	0.932584	0.775	0.943396	1	0.8125	0.914729	0.94382	0.85	0.943396	1	0.8125	0.914729	0.94382	0.85	0.943396	1	0.8125	0.906977	0.921348	0.875	0.886792	0.918919	0.8125
206	1	1	1	0.962264	1	0.875	0.96124	0.966292	0.95	0.90566	0.972973	0.75	0.906977	0.94382	0.825	0.924528	0.972973	0.8125	0.899225	0.932584	0.825	0.924528	0.972973	0.8125	0.937984	0.955056	0.9	0.943396	1	0.8125	0.906977	0.955056	0.8	0.924528	0.972973	0.8125	0.914729	0.988764	0.75	0.924528	1	0.75
207	1	1	1	0.943396	1	0.8125	0.968992	0.988764	0.925	0.924528	1	0.75	0.914729	0.955056	0.825	0.924528	1	0.75	0.899225	0.94382	0.8	0.90566	0.972973	0.75	0.945736	0.966292	0.9	0.924528	1	0.75	0.906977	0.966292	0.775	0.886792	1	0.625	0.914729	0.955056	0.825	0.867925	0.972973	0.625
208	1	1	1	0.943396	0.972973	0.875	0.96124	0.977528	0.925	0.886792	0.945946	0.75	0.922481	0.966292	0.825	0.90566	0.972973	0.75	0.899225	0.955056	0.775	0.924528	1	0.75	0.937984	0.977528	0.85	0.90566	0.972973	0.75	0.914729	0.966292	0.8	0.924528	1	0.75	0.891473	0.955056	0.75	0.886792	0.945946	0.75
209	1	1	1	0.924528	0.972973	0.8125	0.96124	0.977528	0.925	0.90566	0.945946	0.8125	0.906977	0.94382	0.825	0.90566	0.972973	0.75	0.875969	0.88764	0.85	0.924528	0.972973	0.8125	0.937984	0.977528	0.85	0.90566	0.945946	0.8125	0.930233	0.966292	0.85	0.924528	0.972973	0.8125	0.914729	0.988764	0.75	0.924528	1	0.75
210	1	1	1	0.867925	0.945946	0.6875	0.976744	1	0.925	0.867925	0.945946	0.6875	0.914729	0.966292	0.8	0.886792	0.972973	0.6875	0.922481	0.955056	0.85	0.886792	0.945946	0.75	0.992248	1	0.975	0.867925	0.945946	0.6875	0.914729	0.966292	0.8	0.886792	0.972973	0.6875	0.937984	0.966292	0.875	0.867925	0.945946	0.6875
211	1	1	1	0.943396	1	0.8125	0.96124	0.966292	0.95	0.943396	1	0.8125	0.906977	0.94382	0.825	0.924528	1	0.75	0.906977	0.955056	0.8	0.90566	0.972973	0.75	0.930233	0.94382	0.9	0.943396	1	0.8125	0.922481	0.955056	0.85	0.943396	1	0.8125	0.914729	0.988764	0.75	0.924528	1	0.75
212	1	1	1	0.943396	1	0.8125	1	1	1	0.924528	1	0.75	0.922481	0.94382	0.875	0.962264	1	0.875	0.930233	0.977528	0.825	0.90566	1	0.6875	1	1	1	0.924528	1	0.75	0.922481	0.955056	0.85	0.867925	1	0.5625	0.922481	0.910112	0.95	0.90566	0.918919	0.875
213	1	1	1	0.943396	0.945946	0.9375	0.968992	0.955056	1	0.962264	0.972973	0.9375	0.899225	0.932584	0.825	0.981132	0.972973	1	0.891473	0.910112	0.85	0.962264	0.972973	0.9375	0.922481	0.94382	0.875	0.981132	0.972973	1	0.914729	0.94382	0.85	0.924528	0.972973	0.8125	0.899225	0.955056	0.775	0.811321	0.918919	0.5625
214	1	1	1	0.924528	0.945946	0.875	0.968992	0.977528	0.95	0.943396	0.945946	0.9375	0.922481	0.955056	0.85	0.90566	0.945946	0.8125	0.906977	0.932584	0.85	0.830189	0.945946	0.5625	0.914729	0.94382	0.85	0.924528	0.945946	0.875	0.914729	0.955056	0.825	0.867925	0.945946	0.6875	0.899225	0.955056	0.775	0.811321	0.918919	0.5625
215	1	1	1	0.943396	1	0.8125	0.968992	0.966292	0.975	0.962264	1	0.875	0.914729	0.94382	0.85	0.90566	0.972973	0.75	0.899225	0.932584	0.825	0.90566	0.972973	0.75	0.953488	0.966292	0.925	0.962264	1	0.875	0.937984	0.966292	0.875	0.90566	0.972973	0.75	0.937984	0.966292	0.875	0.90566	1	0.6875
216	1	1	1	0.943396	1	0.8125	1	1	1	0.924528	0.972973	0.8125	0.930233	0.94382	0.9	1	1	1	0.930233	0.966292	0.85	0.924528	1	0.75	0.984496	0.988764	0.975	0.962264	1	0.875	0.914729	0.94382	0.85	0.962264	1	0.875	0.899225	0.955056	0.775	0.811321	0.918919	0.5625
217	1	1	1	0.943396	1	0.8125	0.992248	1	0.975	0.943396	1	0.8125	0.914729	0.932584	0.875	0.943396	1	0.8125	0.930233	0.966292	0.85	0.886792	0.945946	0.75	1	1	1	0.90566	0.972973	0.75	0.922481	0.966292	0.825	0.924528	1	0.75	0.899225	0.955056	0.775	0.811321	0.918919	0.5625
218	1	1	1	0.924528	1	0.75	0.992248	0.988764	1	0.943396	1	0.8125	0.922481	0.955056	0.85	0.943396	1	0.8125	0.914729	0.94382	0.85	0.886792	0.945946	0.75	1	1	1	0.924528	1	0.75	0.945736	0.977528	0.875	0.943396	1	0.8125	0.937984	0.966292	0.875	0.90566	1	0.6875
219	1	1	1	0.924528	0.918919	0.9375	0.976744	0.977528	0.975	1	1	1	0.914729	0.932584	0.875	0.962264	0.972973	0.9375	0.899225	0.921348	0.85	1	1	1	0.930233	0.955056	0.875	0.962264	0.945946	1	0.914729	0.955056	0.825	0.962264	0.972973	0.9375	0.899225	0.955056	0.775	0.811321	0.918919	0.5625
220	1	1	1	0.90566	0.972973	0.75	0.968992	0.977528	0.95	0.943396	0.972973	0.875	0.914729	0.932584	0.875	0.962264	0.972973	0.9375	0.906977	0.94382	0.825	0.924528	0.972973	0.8125	0.937984	0.94382	0.925	0.981132	1	0.9375	0.930233	0.94382	0.9	0.943396	0.972973	0.875	0.937984	0.966292	0.875	0.90566	1	0.6875
221	1	1	1	0.924528	1	0.75	0.96124	0.966292	0.95	0.943396	0.972973	0.875	0.914729	0.94382	0.85	0.943396	1	0.8125	0.914729	0.955056	0.825	0.962264	1	0.875	0.930233	0.955056	0.875	0.943396	1	0.8125	0.937984	0.977528	0.85	0.90566	1	0.6875	0.937984	0.966292	0.875	0.90566	1	0.6875
222	1	1	1	0.924528	1	0.75	0.976744	0.988764	0.95	0.924528	1	0.75	0.899225	0.910112	0.875	0.962264	0.972973	0.9375	0.930233	0.966292	0.85	0.90566	1	0.6875	0.953488	0.988764	0.875	0.886792	0.972973	0.6875	0.906977	0.94382	0.825	0.90566	1	0.6875	0.875969	0.921348	0.775	0.962264	0.945946	1
223	1	1	1	0.849057	0.945946	0.625	0.984496	0.988764	0.975	0.886792	0.945946	0.75	0.914729	0.921348	0.9	0.90566	0.945946	0.8125	0.922481	0.966292	0.825	0.886792	0.945946	0.75	0.992248	1	0.975	0.90566	0.972973	0.75	0.937984	0.955056	0.9	0.867925	0.972973	0.625	0.922481	0.955056	0.85	0.811321	0.972973	0.4375
224	1	1	1	0.886792	1	0.625	0.984496	0.988764	0.975	0.886792	0.972973	0.6875	0.906977	0.94382	0.825	0.90566	0.972973	0.75	0.906977	0.932584	0.85	0.867925	0.945946	0.6875	0.992248	1	0.975	0.830189	0.945946	0.5625	0.922481	0.977528	0.8	0.886792	1	0.625	0.937984	0.988764	0.825	0.849057	0.945946	0.625
225	1	1	1	0.943396	1	0.8125	0.96124	0.955056	0.975	0.962264	0.945946	1	0.906977	0.921348	0.875	0.981132	1	0.9375	0.891473	0.898876	0.875	0.981132	1	0.9375	0.922481	0.955056	0.85	0.924528	0.972973	0.8125	0.906977	0.94382	0.825	0.924528	1	0.75	0.875969	0.921348	0.775	0.962264	0.945946	1
226	1	1	1	0.962264	1	0.875	0.968992	0.966292	0.975	0.962264	1	0.875	0.914729	0.94382	0.85	0.924528	0.972973	0.8125	0.899225	0.932584	0.825	0.924528	0.972973	0.8125	0.937984	0.955056	0.9	0.943396	1	0.8125	0.914729	0.955056	0.825	0.90566	1	0.6875	0.914729	0.988764	0.75	0.924528	1	0.75
227	1	1	1	0.943396	1	0.8125	0.976744	0.977528	0.975	0.943396	1	0.8125	0.922481	0.955056	0.85	0.943396	1	0.8125	0.922481	0.955056	0.85	0.90566	0.972973	0.75	0.953488	0.966292	0.925	0.90566	0.972973	0.75	0.930233	0.966292	0.85	0.886792	1	0.625	0.914729	0.955056	0.825	0.867925	0.972973	0.625
228	1	1	1	0.924528	0.972973	0.8125	0.984496	0.988764	0.975	0.924528	0.972973	0.8125	0.914729	0.921348	0.9	0.962264	1	0.875	0.914729	0.94382	0.85	0.981132	1	0.9375	1	1	1	0.886792	0.945946	0.75	0.930233	0.966292	0.85	0.924528	1	0.75	0.875969	0.921348	0.775	0.962264	0.945946	1
229	1	1	1	0.924528	0.972973	0.8125	0.992248	0.988764	1	0.943396	0.972973	0.875	0.914729	0.94382	0.85	0.924528	0.972973	0.8125	0.914729	0.932584	0.875	0.943396	0.972973	0.875	1	1	1	0.867925	0.945946	0.6875	0.922481	0.977528	0.8	0.924528	0.972973	0.8125	0.914729	0.988764	0.75	0.924528	1	0.75
230	1	1	1	0.867925	0.945946	0.6875	0.984496	0.988764	0.975	0.90566	0.945946	0.8125	0.930233	0.955056	0.875	0.90566	0.972973	0.75	0.914729	0.94382	0.85	0.924528	0.972973	0.8125	1	1	1	0.886792	0.945946	0.75	0.922481	0.966292	0.825	0.924528	1	0.75	0.937984	0.988764	0.825	0.849057	0.945946	0.625
231	1	1	1	0.943396	1	0.8125	0.953488	0.955056	0.95	0.981132	1	0.9375	0.930233	0.94382	0.9	0.962264	1	0.875	0.922481	0.955056	0.85	0.943396	0.972973	0.875	0.937984	0.955056	0.9	0.962264	1	0.875	0.922481	0.955056	0.85	0.943396	1	0.8125	0.914729	0.988764	0.75	0.924528	1	0.75
232	1	1	1	0.90566	1	0.6875	0.968992	0.988764	0.925	0.90566	1	0.6875	0.906977	0.94382	0.825	0.924528	1	0.75	0.899225	0.955056	0.775	0.886792	1	0.625	0.922481	0.955056	0.85	0.90566	1	0.6875	0.906977	0.94382	0.825	0.867925	1	0.5625	0.899225	0.955056	0.775	0.811321	0.918919	0.5625
233	1	1	1	0.924528	1	0.75	0.976744	0.988764	0.95	0.924528	1	0.75	0.922481	0.955056	0.85	0.90566	1	0.6875	0.937984	0.977528	0.85	0.886792	0.945946	0.75	0.930233	0.955056	0.875	0.924528	1	0.75	0.922481	0.955056	0.85	0.867925	1	0.5625	0.899225	0.955056	0.775	0.811321	0.918919	0.5625
234	1	1	1	0.924528	1	0.75	0.968992	0.977528	0.95	0.90566	1	0.6875	0.914729	0.966292	0.8	0.924528	1	0.75	0.899225	0.932584	0.825	0.924528	1	0.75	0.96124	0.977528	0.925	0.886792	0.972973	0.6875	0.930233	0.977528	0.825	0.924528	1	0.75	0.937984	0.966292	0.875	0.90566	1	0.6875
235	1	1	1	0.924528	0.918919	0.9375	0.953488	0.966292	0.925	0.962264	0.945946	1	0.906977	0.932584	0.85	0.943396	0.972973	0.875	0.891473	0.94382	0.775	0.962264	1	0.875	0.922481	0.955056	0.85	0.943396	0.945946	0.9375	0.906977	0.94382	0.825	0.924528	1	0.75	0.899225	0.955056	0.775	0.811321	0.918919	0.5625
236	1	1	1	0.962264	1	0.875	0.984496	0.988764	0.975	0.924528	0.972973	0.8125	0.883721	0.910112	0.825	0.924528	0.972973	0.8125	0.906977	0.932584	0.85	0.924528	0.972973	0.8125	0.945736	0.966292	0.9	0.962264	1	0.875	0.899225	0.932584	0.825	0.924528	0.972973	0.8125	0.937984	0.966292	0.875	0.90566	1	0.6875
237	1	1	1	0.90566	1	0.6875	0.976744	0.988764	0.95	0.924528	0.972973	0.8125	0.906977	0.94382	0.825	0.90566	1	0.6875	0.899225	0.94382	0.8	0.886792	0.972973	0.6875	0.937984	0.955056	0.9	0.943396	1	0.8125	0.914729	0.94382	0.85	0.90566	1	0.6875	0.937984	0.966292	0.875	0.90566	1	0.6875
238	1	1	1	0.943396	1	0.8125	0.968992	0.988764	0.925	0.924528	0.972973	0.8125	0.930233	0.966292	0.85	0.943396	1	0.8125	0.914729	0.94382	0.85	0.924528	1	0.75	0.937984	0.966292	0.875	0.924528	0.972973	0.8125	0.930233	0.966292	0.85	0.924528	1	0.75	0.899225	0.955056	0.775	0.811321	0.918919	0.5625
239	1	1	1	0.924528	0.972973	0.8125	0.96124	0.988764	0.9	0.90566	1	0.6875	0.914729	0.955056	0.825	0.943396	1	0.8125	0.906977	0.932584	0.85	0.90566	0.945946	0.8125	0.953488	0.977528	0.9	0.924528	0.972973	0.8125	0.930233	0.966292	0.85	0.943396	1	0.8125	0.937984	0.966292	0.875	0.90566	1	0.6875
240	1	1	1	0.90566	0.972973	0.75	0.984496	0.988764	0.975	0.943396	1	0.8125	0.930233	0.966292	0.85	0.886792	0.972973	0.6875	0.930233	0.955056	0.875	0.886792	0.972973	0.6875	1	1	1	0.867925	0.945946	0.6875	0.945736	0.988764	0.85	0.90566	0.972973	0.75	0.937984	0.966292	0.875	0.90566	1	0.6875
241	1	1	1	0.943396	1	0.8125	0.976744	0.988764	0.95	0.924528	0.972973	0.8125	0.906977	0.932584	0.85	0.924528	1	0.75	0.891473	0.932584	0.8	0.924528	1	0.75	0.937984	0.955056	0.9	0.943396	1	0.8125	0.914729	0.94382	0.85	0.943396	1	0.8125	0.937984	0.966292	0.875	0.90566	1	0.6875
242	1	1	1	0.90566	0.972973	0.75	0.992248	1	0.975	0.924528	1	0.75	0.906977	0.921348	0.875	0.943396	1	0.8125	0.906977	0.932584	0.85	0.924528	0.972973	0.8125	0.945736	0.977528	0.875	0.924528	1	0.75	0.906977	0.94382	0.825	0.90566	1	0.6875	0.875969	0.921348	0.775	0.962264	0.945946	1
243	1	1	1	0.943396	1	0.8125	0.984496	0.988764	0.975	0.90566	1	0.6875	0.906977	0.94382	0.825	0.924528	0.972973	0.8125	0.899225	0.932584	0.825	0.924528	0.972973	0.8125	0.945736	0.955056	0.925	0.867925	0.945946	0.6875	0.914729	0.966292	0.8	0.886792	0.972973	0.6875	0.914729	0.988764	0.75	0.924528	1	0.75
244	1	1	1	0.886792	0.972973	0.6875	0.976744	0.988764	0.95	0.886792	0.972973	0.6875	0.922481	0.94382	0.875	0.886792	0.972973	0.6875	0.922481	0.94382	0.875	0.886792	0.972973	0.6875	1	1	1	0.886792	0.972973	0.6875	0.930233	0.966292	0.85	0.90566	1	0.6875	0.937984	0.966292	0.875	0.867925	0.945946	0.6875
245	1	1	1	0.943396	1	0.8125	0.96124	0.955056	0.975	0.943396	1	0.8125	0.922481	0.932584	0.9	0.943396	1	0.8125	0.914729	0.94382	0.85	0.924528	0.972973	0.8125	0.922481	0.94382	0.875	0.943396	1	0.8125	0.922481	0.932584	0.9	0.924528	1	0.75	0.914729	0.988764	0.75	0.924528	1	0.75
246	1	1	1	0.867925	0.945946	0.6875	0.976744	0.988764	0.95	0.924528	0.972973	0.8125	0.922481	0.94382	0.875	0.90566	0.972973	0.75	0.922481	0.955056	0.85	0.90566	0.972973	0.75	1	1	1	0.886792	0.945946	0.75	0.937984	0.966292	0.875	0.924528	1	0.75	0.914729	0.988764	0.75	0.924528	1	0.75
247	1	1	1	0.962264	0.972973	0.9375	0.968992	0.988764	0.925	0.924528	0.945946	0.875	0.937984	0.977528	0.85	0.943396	0.972973	0.875	0.914729	0.966292	0.8	0.90566	0.972973	0.75	0.953488	0.977528	0.9	0.943396	0.972973	0.875	0.930233	0.955056	0.875	0.943396	0.972973	0.875	0.922481	0.910112	0.95	0.943396	0.918919	1
248	1	1	1	0.943396	0.972973	0.875	0.984496	0.988764	0.975	0.962264	0.972973	0.9375	0.945736	0.977528	0.875	0.962264	0.972973	0.9375	0.914729	0.966292	0.8	0.924528	0.972973	0.8125	0.96124	0.988764	0.9	0.943396	0.972973	0.875	0.945736	0.977528	0.875	0.943396	0.972973	0.875	0.922481	0.910112	0.95	0.943396	0.918919	1
249	1	1	1	0.943396	0.945946	0.9375	0.976744	0.988764	0.95	0.962264	0.945946	1	0.937984	0.977528	0.85	0.962264	0.945946	1	0.914729	0.966292	0.8	0.924528	0.972973	0.8125	0.937984	0.955056	0.9	0.962264	0.945946	1	0.930233	0.955056	0.875	0.943396	0.945946	0.9375	0.899225	0.955056	0.775	0.811321	0.918919	0.5625
250	1	1	1	0.962264	0.945946	1	0.96124	0.977528	0.925	0.962264	0.945946	1	0.937984	0.977528	0.85	0.981132	1	0.9375	0.906977	0.966292	0.775	0.943396	1	0.8125	0.96124	0.977528	0.925	0.981132	0.972973	1	0.930233	0.955056	0.875	0.962264	0.972973	0.9375	0.899225	0.955056	0.775	0.811321	0.918919	0.5625
251	1	1	1	0.943396	0.972973	0.875	0.968992	0.977528	0.95	0.943396	0.945946	0.9375	0.922481	0.966292	0.825	0.924528	0.972973	0.8125	0.922481	0.955056	0.85	0.924528	0.972973	0.8125	0.953488	0.988764	0.875	0.962264	1	0.875	0.945736	0.966292	0.9	0.924528	0.945946	0.875	0.937984	0.966292	0.875	0.90566	1	0.6875
252	1	1	1	0.90566	0.972973	0.75	0.976744	0.988764	0.95	0.90566	0.972973	0.75	0.930233	0.977528	0.825	0.90566	0.972973	0.75	0.914729	0.966292	0.8	0.90566	0.972973	0.75	0.945736	0.988764	0.85	0.90566	0.972973	0.75	0.945736	0.988764	0.85	0.886792	0.972973	0.6875	0.906977	0.921348	0.875	0.886792	0.918919	0.8125
253	1	1	1	0.943396	0.972973	0.875	0.968992	0.988764	0.925	0.924528	0.945946	0.875	0.922481	0.966292	0.825	0.924528	0.972973	0.8125	0.914729	0.966292	0.8	0.924528	0.972973	0.8125	0.930233	0.966292	0.85	0.962264	0.972973	0.9375	0.922481	0.966292	0.825	0.924528	0.972973	0.8125	0.906977	0.921348	0.875	0.886792	0.918919	0.8125
254	1	1	1	0.943396	0.972973	0.875	0.984496	1	0.95	0.962264	0.972973	0.9375	0.937984	0.977528	0.85	0.962264	0.972973	0.9375	0.914729	0.966292	0.8	0.924528	0.972973	0.8125	0.953488	0.977528	0.9	0.962264	0.972973	0.9375	0.937984	0.977528	0.85	0.924528	0.972973	0.8125	0.906977	0.921348	0.875	0.886792	0.918919	0.8125
255	1	1	1	0.924528	0.972973	0.8125	0.984496	0.988764	0.975	0.90566	0.945946	0.8125	0.914729	0.955056	0.825	0.924528	0.972973	0.8125	0.922481	0.955056	0.85	0.924528	0.972973	0.8125	0.945736	0.977528	0.875	0.886792	0.972973	0.6875	0.930233	0.977528	0.825	0.886792	0.972973	0.6875	0.930233	0.977528	0.825	0.867925	0.945946	0.6875
256	1	1	1	0.962264	0.972973	0.9375	0.968992	0.988764	0.925	0.90566	0.945946	0.8125	0.937984	0.977528	0.85	0.924528	0.972973	0.8125	0.914729	0.966292	0.8	0.90566	0.972973	0.75	0.937984	0.977528	0.85	0.962264	0.972973	0.9375	0.922481	0.977528	0.8	0.943396	0.972973	0.875	0.891473	0.955056	0.75	0.886792	0.945946	0.75
257	1	1	1	0.90566	0.945946	0.8125	1	1	1	0.90566	0.972973	0.75	0.937984	0.966292	0.875	0.943396	0.972973	0.875	0.930233	0.977528	0.825	0.90566	0.972973	0.75	0.953488	0.977528	0.9	0.943396	0.972973	0.875	0.930233	0.977528	0.825	0.943396	0.972973	0.875	0.891473	0.955056	0.75	0.886792	0.945946	0.75
258	1	1	1	0.90566	0.972973	0.75	0.984496	0.988764	0.975	0.90566	0.945946	0.8125	0.930233	0.966292	0.85	0.924528	0.972973	0.8125	0.930233	0.955056	0.875	0.924528	0.972973	0.8125	1	1	1	0.90566	0.945946	0.8125	0.937984	0.977528	0.85	0.886792	0.972973	0.6875	0.930233	0.977528	0.825	0.867925	0.945946	0.6875
259	1	1	1	0.981132	0.972973	1	0.968992	0.988764	0.925	0.962264	0.945946	1	0.922481	0.966292	0.825	0.962264	0.972973	0.9375	0.922481	0.966292	0.825	0.962264	0.972973	0.9375	0.953488	0.977528	0.9	0.981132	0.972973	1	0.930233	0.966292	0.85	0.962264	0.972973	0.9375	0.891473	0.955056	0.75	0.886792	0.945946	0.75
260	1	1	1	0.943396	0.972973	0.875	0.976744	0.988764	0.95	0.924528	0.945946	0.875	0.922481	0.955056	0.85	0.943396	0.972973	0.875	0.922481	0.955056	0.85	0.924528	0.972973	0.8125	0.937984	0.977528	0.85	0.981132	0.972973	1	0.937984	0.966292	0.875	0.943396	0.972973	0.875	0.930233	0.977528	0.825	0.867925	0.945946	0.6875
261	1	1	1	0.943396	0.972973	0.875	0.96124	0.966292	0.95	0.924528	0.945946	0.875	0.922481	0.966292	0.825	0.962264	0.972973	0.9375	0.922481	0.966292	0.825	0.90566	0.972973	0.75	0.930233	0.977528	0.825	0.924528	0.972973	0.8125	0.922481	0.966292	0.825	0.90566	0.972973	0.75	0.930233	0.977528	0.825	0.867925	0.945946	0.6875
262	1	1	1	0.924528	0.972973	0.8125	0.96124	0.977528	0.925	0.867925	1	0.5625	0.930233	0.977528	0.825	0.924528	1	0.75	0.930233	0.977528	0.825	0.886792	0.972973	0.6875	0.937984	0.977528	0.85	0.90566	1	0.6875	0.937984	0.977528	0.85	0.924528	1	0.75	0.899225	0.955056	0.775	0.811321	0.918919	0.5625
263	1	1	1	0.943396	0.945946	0.9375	0.976744	1	0.925	0.981132	1	0.9375	0.922481	0.966292	0.825	0.943396	0.972973	0.875	0.899225	0.955056	0.775	0.924528	0.972973	0.8125	0.922481	0.94382	0.875	0.962264	0.972973	0.9375	0.906977	0.94382	0.825	0.943396	0.972973	0.875	0.899225	0.955056	0.775	0.811321	0.918919	0.5625
264	1	1	1	0.962264	1	0.875	0.976744	1	0.925	0.943396	0.972973	0.875	0.922481	0.955056	0.85	0.962264	1	0.875	0.906977	0.966292	0.775	0.924528	1	0.75	0.930233	0.955056	0.875	0.943396	1	0.8125	0.914729	0.94382	0.85	0.962264	1	0.875	0.899225	0.955056	0.775	0.811321	0.918919	0.5625
265	1	1	1	0.962264	1	0.875	0.984496	0.988764	0.975	0.943396	1	0.8125	0.914729	0.966292	0.8	0.90566	0.972973	0.75	0.891473	0.932584	0.8	0.90566	0.972973	0.75	0.945736	0.977528	0.875	0.924528	0.972973	0.8125	0.922481	0.966292	0.825	0.90566	0.972973	0.75	0.937984	0.966292	0.875	0.90566	1	0.6875
266	1	1	1	0.943396	0.972973	0.875	0.976744	0.977528	0.975	0.90566	0.972973	0.75	0.914729	0.966292	0.8	0.962264	1	0.875	0.922481	0.966292	0.825	0.924528	0.972973	0.8125	0.930233	0.966292	0.85	0.943396	0.972973	0.875	0.930233	0.966292	0.85	0.943396	0.972973	0.875	0.899225	0.955056	0.775	0.811321	0.918919	0.5625
267	1	1	1	0.962264	0.972973	0.9375	0.976744	0.988764	0.95	0.90566	0.972973	0.75	0.930233	0.977528	0.825	0.924528	1	0.75	0.914729	0.977528	0.775	0.924528	1	0.75	0.945736	0.977528	0.875	0.924528	0.972973	0.8125	0.922481	0.955056	0.85	0.962264	1	0.875	0.899225	0.955056	0.775	0.811321	0.918919	0.5625
268	1	1	1	0.924528	0.972973	0.8125	0.984496	0.988764	0.975	0.924528	0.972973	0.8125	0.914729	0.966292	0.8	0.924528	1	0.75	0.914729	0.932584	0.875	0.90566	0.945946	0.8125	0.953488	0.977528	0.9	0.90566	0.945946	0.8125	0.937984	0.977528	0.85	0.924528	0.972973	0.8125	0.937984	0.966292	0.875	0.90566	1	0.6875
269	1	1	1	0.943396	0.972973	0.875	0.976744	0.988764	0.95	0.943396	0.945946	0.9375	0.906977	0.955056	0.8	0.943396	1	0.8125	0.883721	0.932584	0.775	0.981132	1	0.9375	0.937984	0.966292	0.875	0.981132	1	0.9375	0.922481	0.955056	0.85	0.962264	0.972973	0.9375	0.899225	0.955056	0.775	0.811321	0.918919	0.5625
270	1	1	1	0.924528	0.972973	0.8125	0.984496	1	0.95	0.924528	0.972973	0.8125	0.891473	0.955056	0.75	0.924528	0.972973	0.8125	0.899225	0.932584	0.825	0.924528	0.972973	0.8125	0.945736	0.977528	0.875	0.943396	0.972973	0.875	0.937984	0.966292	0.875	0.924528	0.945946	0.875	0.937984	0.966292	0.875	0.90566	1	0.6875
271	1	1	1	0.943396	1	0.8125	0.968992	0.977528	0.95	0.924528	0.972973	0.8125	0.922481	0.977528	0.8	0.943396	1	0.8125	0.891473	0.94382	0.775	0.90566	0.972973	0.75	0.937984	0.966292	0.875	0.924528	1	0.75	0.922481	0.966292	0.825	0.943396	1	0.8125	0.937984	0.966292	0.875	0.90566	1	0.6875
272	1	1	1	0.90566	0.972973	0.75	0.968992	0.988764	0.925	0.867925	0.945946	0.6875	0.930233	0.977528	0.825	0.90566	0.972973	0.75	0.906977	0.955056	0.8	0.924528	0.972973	0.8125	0.899225	0.94382	0.8	0.90566	0.972973	0.75	0.937984	0.988764	0.825	0.886792	0.972973	0.6875	0.906977	0.921348	0.875	0.886792	0.918919	0.8125
273	1	1	1	0.90566	0.972973	0.75	0.984496	0.988764	0.975	0.886792	0.945946	0.75	0.937984	0.977528	0.85	0.924528	1	0.75	0.922481	0.977528	0.8	0.924528	1	0.75	0.937984	0.977528	0.85	0.90566	0.972973	0.75	0.937984	0.977528	0.85	0.90566	0.972973	0.75	0.906977	0.921348	0.875	0.886792	0.918919	0.8125
274	1	1	1	0.867925	0.945946	0.6875	0.976744	0.988764	0.95	0.886792	0.945946	0.75	0.930233	0.977528	0.825	0.886792	0.972973	0.6875	0.899225	0.921348	0.85	0.886792	0.972973	0.6875	0.937984	0.977528	0.85	0.886792	0.972973	0.6875	0.930233	0.966292	0.85	0.886792	0.972973	0.6875	0.930233	0.977528	0.825	0.867925	0.945946	0.6875
275	1	1	1	0.962264	0.972973	0.9375	0.984496	1	0.95	0.962264	0.972973	0.9375	0.930233	0.955056	0.875	0.962264	1	0.875	0.891473	0.94382	0.775	0.962264	1	0.875	0.945736	0.977528	0.875	0.962264	0.972973	0.9375	0.922481	0.94382	0.875	0.943396	0.972973	0.875	0.906977	0.921348	0.875	0.886792	0.918919	0.8125
276	1	1	1	0.924528	0.972973	0.8125	0.976744	0.988764	0.95	0.943396	0.972973	0.875	0.922481	0.966292	0.825	0.90566	0.972973	0.75	0.883721	0.932584	0.775	0.90566	0.972973	0.75	0.937984	0.977528	0.85	0.924528	0.972973	0.8125	0.930233	0.977528	0.825	0.90566	0.972973	0.75	0.930233	0.977528	0.825	0.867925	0.945946	0.6875
277	1	1	1	0.90566	0.945946	0.8125	0.984496	0.988764	0.975	0.886792	0.945946	0.75	0.922481	0.966292	0.825	0.924528	1	0.75	0.906977	0.955056	0.8	0.90566	0.972973	0.75	0.922481	0.955056	0.85	0.90566	0.972973	0.75	0.922481	0.966292	0.825	0.924528	1	0.75	0.930233	0.977528	0.825	0.867925	0.945946	0.6875
278	1	1	1	0.962264	0.972973	0.9375	0.976744	0.988764	0.95	0.867925	0.918919	0.75	0.922481	0.966292	0.825	0.924528	0.972973	0.8125	0.899225	0.955056	0.775	0.90566	0.972973	0.75	0.953488	0.988764	0.875	0.943396	0.972973	0.875	0.930233	0.966292	0.85	0.943396	0.972973	0.875	0.891473	0.955056	0.75	0.886792	0.945946	0.75
279	1	1	1	0.90566	0.945946	0.8125	0.976744	0.988764	0.95	0.90566	0.945946	0.8125	0.906977	0.955056	0.8	0.90566	0.972973	0.75	0.891473	0.910112	0.85	0.924528	0.972973	0.8125	0.937984	0.977528	0.85	0.924528	0.972973	0.8125	0.922481	0.966292	0.825	0.90566	0.972973	0.75	0.930233	0.977528	0.825	0.867925	0.945946	0.6875
280	1	1	1	0.886792	0.945946	0.75	0.976744	0.988764	0.95	0.867925	0.918919	0.75	0.914729	0.966292	0.8	0.886792	0.945946	0.75	0.922481	0.966292	0.825	0.886792	0.945946	0.75	1	1	1	0.867925	0.945946	0.6875	0.930233	0.977528	0.825	0.886792	0.945946	0.75	0.930233	0.977528	0.825	0.867925	0.945946	0.6875
281	1	1	1	0.924528	0.972973	0.8125	0.984496	1	0.95	0.90566	0.918919	0.875	0.906977	0.955056	0.8	0.924528	0.972973	0.8125	0.914729	0.955056	0.825	0.90566	0.972973	0.75	0.96124	0.988764	0.9	0.924528	0.972973	0.8125	0.922481	0.955056	0.85	0.924528	0.972973	0.8125	0.930233	0.977528	0.825	0.867925	0.945946	0.6875
282	1	1	1	0.981132	1	0.9375	0.984496	0.988764	0.975	0.943396	1	0.8125	0.945736	0.977528	0.875	0.943396	1	0.8125	0.930233	0.977528	0.825	0.924528	1	0.75	0.945736	0.977528	0.875	0.962264	1	0.875	0.945736	0.977528	0.875	0.943396	1	0.8125	0.922481	0.910112	0.95	0.943396	0.918919	1
283	1	1	1	0.962264	0.972973	0.9375	0.976744	0.977528	0.975	0.943396	0.945946	0.9375	0.914729	0.94382	0.85	0.943396	0.972973	0.875	0.891473	0.921348	0.825	0.943396	0.972973	0.875	0.914729	0.94382	0.85	0.962264	0.972973	0.9375	0.914729	0.94382	0.85	0.924528	0.972973	0.8125	0.899225	0.955056	0.775	0.811321	0.918919	0.5625
284	1	1	1	0.943396	0.972973	0.875	0.976744	0.977528	0.975	0.943396	0.972973	0.875	0.930233	0.955056	0.875	0.962264	0.972973	0.9375	0.922481	0.94382	0.875	0.90566	0.972973	0.75	0.937984	0.966292	0.875	0.962264	0.972973	0.9375	0.930233	0.955056	0.875	0.943396	0.972973	0.875	0.899225	0.955056	0.775	0.811321	0.918919	0.5625
285	1	1	1	0.962264	1	0.875	0.984496	0.977528	1	0.962264	1	0.875	0.922481	0.966292	0.825	0.924528	0.972973	0.8125	0.906977	0.94382	0.825	0.886792	0.972973	0.6875	0.953488	0.977528	0.9	0.962264	1	0.875	0.922481	0.966292	0.825	0.924528	0.972973	0.8125	0.937984	0.966292	0.875	0.90566	1	0.6875
286	1	1	1	0.962264	0.972973	0.9375	1	1	1	0.924528	0.972973	0.8125	0.930233	0.966292	0.85	1	1	1	0.922481	0.966292	0.825	0.90566	0.972973	0.75	0.968992	0.988764	0.925	0.943396	0.972973	0.875	0.937984	0.977528	0.85	0.981132	1	0.9375	0.899225	0.955056	0.775	0.811321	0.918919	0.5625
287	1	1	1	0.962264	1	0.875	1	1	1	0.924528	1	0.75	0.930233	0.955056	0.875	0.943396	1	0.8125	0.930233	0.977528	0.825	0.90566	0.972973	0.75	0.976744	1	0.925	0.943396	0.972973	0.875	0.937984	0.966292	0.875	0.943396	1	0.8125	0.899225	0.955056	0.775	0.811321	0.918919	0.5625
288	1	1	1	0.924528	0.972973	0.8125	0.992248	0.988764	1	0.924528	0.972973	0.8125	0.937984	0.966292	0.875	0.962264	1	0.875	0.930233	0.966292	0.85	0.90566	0.972973	0.75	1	1	1	0.90566	0.972973	0.75	0.953488	0.977528	0.9	0.943396	1	0.8125	0.937984	0.966292	0.875	0.90566	1	0.6875
289	1	1	1	0.981132	0.972973	1	0.976744	0.977528	0.975	0.90566	0.918919	0.875	0.930233	0.955056	0.875	0.962264	0.972973	0.9375	0.906977	0.932584	0.85	0.981132	1	0.9375	0.930233	0.955056	0.875	0.981132	0.972973	1	0.930233	0.955056	0.875	0.962264	0.972973	0.9375	0.899225	0.955056	0.775	0.811321	0.918919	0.5625
290	1	1	1	0.962264	1	0.875	0.984496	0.988764	0.975	0.962264	0.972973	0.9375	0.930233	0.955056	0.875	0.943396	0.972973	0.875	0.914729	0.955056	0.825	0.90566	0.972973	0.75	0.953488	0.977528	0.9	0.943396	0.945946	0.9375	0.945736	0.966292	0.9	0.962264	0.972973	0.9375	0.937984	0.966292	0.875	0.90566	1	0.6875
291	1	1	1	0.943396	1	0.8125	0.976744	0.977528	0.975	0.962264	1	0.875	0.937984	0.966292	0.875	0.981132	1	0.9375	0.906977	0.955056	0.8	0.90566	0.972973	0.75	0.937984	0.977528	0.85	0.943396	1	0.8125	0.937984	0.966292	0.875	0.962264	0.972973	0.9375	0.937984	0.966292	0.875	0.90566	1	0.6875
292	1	1	1	0.924528	0.972973	0.8125	0.984496	0.988764	0.975	0.90566	0.945946	0.8125	0.922481	0.955056	0.85	0.943396	0.972973	0.875	0.930233	0.966292	0.85	0.90566	0.972973	0.75	0.922481	0.966292	0.825	0.962264	0.972973	0.9375	0.937984	0.977528	0.85	0.924528	0.972973	0.8125	0.875969	0.921348	0.775	0.962264	0.945946	1
293	1	1	1	0.886792	0.945946	0.75	0.976744	0.988764	0.95	0.90566	0.972973	0.75	0.945736	0.966292	0.9	0.943396	0.972973	0.875	0.937984	0.977528	0.85	0.886792	0.972973	0.6875	0.968992	0.988764	0.925	0.90566	0.972973	0.75	0.945736	0.966292	0.9	0.924528	1	0.75	0.914729	0.966292	0.8	0.867925	0.864865	0.875
294	1	1	1	0.886792	0.972973	0.6875	0.984496	0.988764	0.975	0.90566	0.945946	0.8125	0.930233	0.966292	0.85	0.90566	0.972973	0.75	0.922481	0.955056	0.85	0.90566	0.972973	0.75	0.992248	1	0.975	0.886792	0.945946	0.75	0.937984	0.977528	0.85	0.886792	0.972973	0.6875	0.930233	0.977528	0.825	0.867925	0.945946	0.6875
295	1	1	1	0.962264	0.972973	0.9375	0.953488	0.966292	0.925	0.943396	0.945946	0.9375	0.922481	0.94382	0.875	0.962264	1	0.875	0.891473	0.910112	0.85	0.981132	1	0.9375	0.930233	0.955056	0.875	0.943396	0.972973	0.875	0.930233	0.94382	0.9	0.943396	1	0.8125	0.875969	0.921348	0.775	0.962264	0.945946	1
296	1	1	1	0.924528	0.972973	0.8125	0.976744	0.988764	0.95	0.90566	0.945946	0.8125	0.914729	0.955056	0.825	0.924528	0.972973	0.8125	0.914729	0.955056	0.825	0.90566	0.972973	0.75	0.937984	0.966292	0.875	0.924528	0.972973	0.8125	0.930233	0.977528	0.825	0.90566	0.972973	0.75	0.930233	0.977528	0.825	0.867925	0.945946	0.6875
297	1	1	1	0.90566	0.972973	0.75	0.976744	0.966292	1	0.943396	0.972973	0.875	0.922481	0.955056	0.85	0.962264	1	0.875	0.906977	0.955056	0.8	0.90566	0.972973	0.75	0.945736	0.977528	0.875	0.886792	0.945946	0.75	0.953488	0.977528	0.9	0.924528	1	0.75	0.930233	0.977528	0.825	0.867925	0.945946	0.6875
298	1	1	1	0.943396	0.972973	0.875	0.984496	0.988764	0.975	0.943396	0.945946	0.9375	0.937984	0.955056	0.9	0.962264	0.972973	0.9375	0.922481	0.955056	0.85	0.962264	1	0.875	0.968992	1	0.9	0.943396	0.972973	0.875	0.930233	0.94382	0.9	0.943396	0.972973	0.875	0.875969	0.921348	0.775	0.962264	0.945946	1
299	1	1	1	0.924528	0.972973	0.8125	0.984496	0.988764	0.975	0.943396	0.972973	0.875	0.930233	0.966292	0.85	0.924528	0.972973	0.8125	0.930233	0.955056	0.875	0.943396	0.972973	0.875	1	1	1	0.943396	0.972973	0.875	0.937984	0.977528	0.85	0.90566	0.972973	0.75	0.930233	0.977528	0.825	0.867925	0.945946	0.6875
300	1	1	1	0.90566	0.945946	0.8125	0.984496	0.988764	0.975	0.90566	0.945946	0.8125	0.930233	0.955056	0.875	0.924528	0.972973	0.8125	0.914729	0.955056	0.825	0.924528	0.972973	0.8125	1	1	1	0.90566	0.945946	0.8125	0.930233	0.977528	0.825	0.90566	0.972973	0.75	0.930233	0.977528	0.825	0.867925	0.945946	0.6875
301	1	1	1	0.962264	0.972973	0.9375	0.976744	0.988764	0.95	0.981132	0.972973	1	0.922481	0.955056	0.85	0.962264	0.972973	0.9375	0.914729	0.955056	0.825	0.924528	0.972973	0.8125	0.953488	0.966292	0.925	0.962264	0.972973	0.9375	0.930233	0.955056	0.875	0.962264	0.972973	0.9375	0.930233	0.977528	0.825	0.867925	0.945946	0.6875
302	1	1	1	0.886792	1	0.625	0.976744	0.988764	0.95	0.943396	1	0.8125	0.914729	0.955056	0.825	0.962264	1	0.875	0.937984	0.977528	0.85	0.867925	1	0.5625	0.930233	0.955056	0.875	0.981132	1	0.9375	0.930233	0.966292	0.85	0.924528	1	0.75	0.899225	0.955056	0.775	0.811321	0.918919	0.5625
303	1	1	1	0.924528	1	0.75	0.984496	0.988764	0.975	0.943396	1	0.8125	0.922481	0.955056	0.85	0.90566	1	0.6875	0.945736	0.988764	0.85	0.886792	0.945946	0.75	0.937984	0.966292	0.875	0.924528	1	0.75	0.930233	0.955056	0.875	0.90566	1	0.6875	0.899225	0.955056	0.775	0.811321	0.918919	0.5625
304	1	1	1	0.924528	0.972973	0.8125	0.976744	0.977528	0.975	0.886792	0.945946	0.75	0.914729	0.966292	0.8	0.924528	1	0.75	0.914729	0.955056	0.825	0.90566	0.972973	0.75	0.953488	0.977528	0.9	0.924528	0.972973	0.8125	0.937984	0.977528	0.85	0.924528	1	0.75	0.937984	0.966292	0.875	0.90566	1	0.6875
305	1	1	1	0.981132	0.972973	1	0.976744	0.977528	0.975	0.981132	0.972973	1	0.906977	0.94382	0.825	0.943396	0.972973	0.875	0.914729	0.966292	0.8	0.943396	0.972973	0.875	0.922481	0.955056	0.85	0.962264	0.972973	0.9375	0.922481	0.94382	0.875	0.943396	0.972973	0.875	0.899225	0.955056	0.775	0.811321	0.918919	0.5625
306	1	1	1	0.962264	1	0.875	0.976744	0.988764	0.95	0.943396	0.972973	0.875	0.899225	0.94382	0.8	0.924528	0.972973	0.8125	0.906977	0.94382	0.825	0.924528	0.972973	0.8125	0.953488	0.977528	0.9	0.962264	0.972973	0.9375	0.914729	0.955056	0.825	0.924528	0.972973	0.8125	0.937984	0.966292	0.875	0.90566	1	0.6875
307	1	1	1	0.924528	1	0.75	0.968992	0.977528	0.95	0.924528	0.972973	0.8125	0.922481	0.955056	0.85	0.924528	1	0.75	0.899225	0.94382	0.8	0.924528	1	0.75	0.930233	0.955056	0.875	0.924528	1	0.75	0.914729	0.94382	0.85	0.943396	1	0.8125	0.937984	0.966292	0.875	0.90566	1	0.6875
308	1	1	1	0.924528	0.972973	0.8125	0.976744	0.988764	0.95	0.886792	0.918919	0.8125	0.922481	0.955056	0.85	0.943396	1	0.8125	0.906977	0.94382	0.825	0.924528	1	0.75	0.930233	0.955056	0.875	0.924528	0.972973	0.8125	0.922481	0.955056	0.85	0.943396	1	0.8125	0.899225	0.955056	0.775	0.811321	0.918919	0.5625
309	1	1	1	0.924528	0.972973	0.8125	0.984496	0.988764	0.975	0.924528	0.972973	0.8125	0.891473	0.955056	0.75	0.924528	1	0.75	0.914729	0.94382	0.85	0.90566	0.945946	0.8125	0.945736	0.977528	0.875	0.924528	0.972973	0.8125	0.914729	0.966292	0.8	0.924528	0.972973	0.8125	0.937984	0.966292	0.875	0.90566	1	0.6875
310	1	1	1	0.886792	0.945946	0.75	0.984496	0.988764	0.975	0.90566	0.945946	0.8125	0.930233	0.977528	0.825	0.90566	1	0.6875	0.922481	0.955056	0.85	0.886792	0.972973	0.6875	0.976744	0.988764	0.95	0.867925	0.945946	0.6875	0.937984	0.977528	0.85	0.924528	1	0.75	0.937984	0.966292	0.875	0.90566	1	0.6875
311	1	1	1	0.943396	1	0.8125	0.968992	0.977528	0.95	0.924528	0.945946	0.875	0.914729	0.966292	0.8	0.943396	1	0.8125	0.899225	0.94382	0.8	0.924528	1	0.75	0.953488	0.966292	0.925	0.981132	1	0.9375	0.914729	0.94382	0.85	0.962264	0.972973	0.9375	0.937984	0.966292	0.875	0.90566	1	0.6875
312	1	1	1	0.90566	0.972973	0.75	0.976744	1	0.925	0.867925	0.918919	0.75	0.930233	0.955056	0.875	0.943396	1	0.8125	0.922481	0.955056	0.85	0.924528	0.972973	0.8125	0.945736	0.977528	0.875	0.90566	0.972973	0.75	0.937984	0.977528	0.85	0.90566	1	0.6875	0.875969	0.921348	0.775	0.962264	0.945946	1
313	1	1	1	0.90566	0.972973	0.75	0.992248	1	0.975	0.90566	0.945946	0.8125	0.914729	0.966292	0.8	0.90566	0.972973	0.75	0.906977	0.94382	0.825	0.924528	0.972973	0.8125	0.937984	0.977528	0.85	0.90566	0.972973	0.75	0.930233	0.988764	0.8	0.886792	0.972973	0.6875	0.930233	0.977528	0.825	0.867925	0.945946	0.6875
314	1	1	1	0.886792	0.945946	0.75	0.976744	0.988764	0.95	0.867925	0.945946	0.6875	0.930233	0.966292	0.85	0.886792	0.972973	0.6875	0.922481	0.955056	0.85	0.886792	0.972973	0.6875	0.953488	0.977528	0.9	0.886792	0.945946	0.75	0.937984	0.977528	0.85	0.90566	1	0.6875	0.930233	0.977528	0.825	0.867925	0.945946	0.6875
315	1	1	1	0.924528	0.972973	0.8125	0.984496	1	0.95	0.924528	0.945946	0.875	0.922481	0.94382	0.875	0.943396	1	0.8125	0.899225	0.94382	0.8	0.886792	0.945946	0.75	0.968992	0.988764	0.925	0.90566	0.972973	0.75	0.930233	0.955056	0.875	0.943396	1	0.8125	0.930233	0.977528	0.825	0.867925	0.945946	0.6875
316	1	1	1	0.886792	0.945946	0.75	0.984496	0.988764	0.975	0.90566	0.945946	0.8125	0.922481	0.955056	0.85	0.90566	0.972973	0.75	0.922481	0.955056	0.85	0.90566	0.972973	0.75	0.96124	0.988764	0.9	0.90566	0.945946	0.8125	0.937984	0.966292	0.875	0.886792	0.945946	0.75	0.930233	0.977528	0.825	0.867925	0.945946	0.6875
317	1	1	1	0.924528	1	0.75	0.984496	0.977528	1	0.943396	1	0.8125	0.922481	0.966292	0.825	0.943396	1	0.8125	0.922481	0.955056	0.85	0.90566	1	0.6875	0.937984	0.977528	0.85	0.924528	1	0.75	0.930233	0.977528	0.825	0.924528	1	0.75	0.922481	0.910112	0.95	0.90566	0.918919	0.875
318	1	1	1	0.981132	1	0.9375	0.976744	0.977528	0.975	0.962264	1	0.875	0.906977	0.932584	0.85	0.962264	0.972973	0.9375	0.914729	0.966292	0.8	0.943396	0.972973	0.875	0.930233	0.955056	0.875	0.981132	1	0.9375	0.914729	0.94382	0.85	0.943396	0.972973	0.875	0.899225	0.955056	0.775	0.811321	0.918919	0.5625
319	1	1	1	0.981132	1	0.9375	0.984496	0.988764	0.975	0.943396	0.972973	0.875	0.914729	0.94382	0.85	0.962264	1	0.875	0.922481	0.966292	0.825	0.943396	1	0.8125	0.937984	0.955056	0.9	0.981132	1	0.9375	0.914729	0.955056	0.825	0.962264	1	0.875	0.899225	0.955056	0.775	0.811321	0.918919	0.5625
320	1	1	1	0.962264	1	0.875	0.976744	0.977528	0.975	0.962264	1	0.875	0.914729	0.955056	0.825	0.924528	1	0.75	0.914729	0.94382	0.85	0.924528	0.972973	0.8125	0.953488	0.966292	0.925	0.962264	1	0.875	0.937984	0.977528	0.85	0.90566	1	0.6875	0.937984	0.966292	0.875	0.90566	1	0.6875
321	1	1	1	0.924528	0.972973	0.8125	0.992248	0.988764	1	0.981132	1	0.9375	0.922481	0.955056	0.85	0.981132	1	0.9375	0.914729	0.966292	0.8	0.924528	0.972973	0.8125	0.976744	0.988764	0.95	0.943396	0.972973	0.875	0.937984	0.977528	0.85	0.943396	1	0.8125	0.899225	0.955056	0.775	0.811321	0.918919	0.5625
322	1	1	1	0.943396	1	0.8125	0.992248	0.988764	1	0.924528	0.972973	0.8125	0.930233	0.955056	0.875	0.943396	1	0.8125	0.922481	0.966292	0.825	0.924528	1	0.75	0.968992	0.988764	0.925	0.924528	0.972973	0.8125	0.937984	0.988764	0.825	0.924528	1	0.75	0.899225	0.955056	0.775	0.811321	0.918919	0.5625
323	1	1	1	0.924528	1	0.75	0.992248	0.988764	1	0.943396	1	0.8125	0.922481	0.955056	0.85	0.943396	1	0.8125	0.922481	0.94382	0.875	0.90566	0.945946	0.8125	1	1	1	0.924528	1	0.75	0.937984	0.966292	0.875	0.943396	1	0.8125	0.937984	0.966292	0.875	0.90566	1	0.6875
324	1	1	1	1	1	1	0.984496	1	0.95	0.981132	1	0.9375	0.914729	0.932584	0.875	1	1	1	0.922481	0.966292	0.825	0.962264	1	0.875	0.930233	0.955056	0.875	1	1	1	0.914729	0.94382	0.85	1	1	1	0.899225	0.955056	0.775	0.811321	0.918919	0.5625
325	1	1	1	0.924528	0.972973	0.8125	0.96124	0.966292	0.95	0.962264	1	0.875	0.922481	0.94382	0.875	0.962264	0.972973	0.9375	0.914729	0.94382	0.85	0.924528	0.972973	0.8125	0.937984	0.955056	0.9	0.943396	1	0.8125	0.930233	0.955056	0.875	0.943396	1	0.8125	0.937984	0.966292	0.875	0.90566	1	0.6875
326	1	1	1	0.943396	1	0.8125	0.96124	0.966292	0.95	0.962264	1	0.875	0.914729	0.94382	0.85	0.943396	1	0.8125	0.922481	0.966292	0.825	0.943396	1	0.8125	0.930233	0.955056	0.875	0.943396	1	0.8125	0.930233	0.977528	0.825	0.924528	1	0.75	0.937984	0.966292	0.875	0.90566	1	0.6875
327	1	1	1	0.90566	0.972973	0.75	0.984496	0.988764	0.975	0.962264	0.972973	0.9375	0.914729	0.955056	0.825	0.924528	0.972973	0.8125	0.914729	0.955056	0.825	0.924528	0.972973	0.8125	0.937984	0.977528	0.85	0.924528	0.972973	0.8125	0.922481	0.966292	0.825	0.867925	0.972973	0.625	0.906977	0.921348	0.875	0.886792	0.918919	0.8125
328	1	1	1	0.924528	1	0.75	0.984496	0.988764	0.975	0.90566	0.972973	0.75	0.930233	0.966292	0.85	0.90566	0.945946	0.8125	0.922481	0.966292	0.825	0.943396	1	0.8125	0.945736	0.966292	0.9	0.90566	0.972973	0.75	0.937984	0.977528	0.85	0.886792	1	0.625	0.906977	0.921348	0.875	0.886792	0.918919	0.8125
329	1	1	1	0.867925	0.972973	0.625	0.968992	0.977528	0.95	0.924528	1	0.75	0.914729	0.955056	0.825	0.90566	0.972973	0.75	0.922481	0.94382	0.875	0.90566	0.945946	0.8125	0.992248	1	0.975	0.811321	0.918919	0.5625	0.914729	0.966292	0.8	0.867925	0.972973	0.625	0.937984	0.988764	0.825	0.849057	0.945946	0.625
330	1	1	1	1	1	1	0.984496	0.988764	0.975	0.981132	0.972973	1	0.930233	0.955056	0.875	0.981132	1	0.9375	0.914729	0.966292	0.8	0.962264	1	0.875	0.930233	0.955056	0.875	1	1	1	0.922481	0.94382	0.875	0.943396	1	0.8125	0.906977	0.921348	0.875	0.886792	0.918919	0.8125
331	1	1	1	0.962264	1	0.875	0.968992	0.966292	0.975	0.943396	0.972973	0.875	0.906977	0.94382	0.825	0.924528	0.972973	0.8125	0.914729	0.94382	0.85	0.924528	0.972973	0.8125	0.930233	0.94382	0.9	0.962264	1	0.875	0.914729	0.955056	0.825	0.90566	0.972973	0.75	0.914729	0.988764	0.75	0.924528	1	0.75
332	1	1	1	0.943396	1	0.8125	0.976744	0.977528	0.975	0.924528	1	0.75	0.930233	0.966292	0.85	0.943396	1	0.8125	0.922481	0.966292	0.825	0.924528	0.972973	0.8125	0.930233	0.955056	0.875	0.924528	1	0.75	0.922481	0.966292	0.825	0.90566	1	0.6875	0.914729	0.955056	0.825	0.867925	0.972973	0.625
333	1	1	1	0.943396	0.972973	0.875	0.976744	0.977528	0.975	0.924528	0.972973	0.8125	0.930233	0.966292	0.85	0.943396	0.972973	0.875	0.922481	0.966292	0.825	0.981132	1	0.9375	0.930233	0.966292	0.85	0.924528	0.972973	0.8125	0.937984	0.966292	0.875	0.924528	1	0.75	0.891473	0.955056	0.75	0.886792	0.945946	0.75
334	1	1	1	0.924528	0.972973	0.8125	0.984496	0.977528	1	0.943396	0.972973	0.875	0.906977	0.94382	0.825	0.943396	0.972973	0.875	0.914729	0.932584	0.875	0.924528	0.972973	0.8125	1	1	1	0.867925	0.945946	0.6875	0.922481	0.966292	0.825	0.924528	0.972973	0.8125	0.914729	0.988764	0.75	0.924528	1	0.75
335	1	1	1	0.90566	0.972973	0.75	0.984496	0.977528	1	0.90566	0.945946	0.8125	0.930233	0.966292	0.85	0.90566	0.945946	0.8125	0.914729	0.955056	0.825	0.924528	0.972973	0.8125	1	1	1	0.867925	0.945946	0.6875	0.922481	0.966292	0.825	0.90566	1	0.6875	0.937984	0.988764	0.825	0.849057	0.945946	0.625
336	1	1	1	0.924528	0.972973	0.8125	0.976744	0.977528	0.975	0.943396	0.972973	0.875	0.930233	0.966292	0.85	0.981132	1	0.9375	0.922481	0.966292	0.825	0.924528	0.972973	0.8125	0.953488	0.966292	0.925	0.943396	1	0.8125	0.922481	0.966292	0.825	0.943396	1	0.8125	0.914729	0.988764	0.75	0.924528	1	0.75
337	1	1	1	0.924528	1	0.75	0.968992	0.988764	0.925	0.924528	1	0.75	0.922481	0.966292	0.825	0.924528	1	0.75	0.914729	0.955056	0.825	0.924528	0.972973	0.8125	0.937984	0.966292	0.875	0.924528	1	0.75	0.922481	0.966292	0.825	0.924528	1	0.75	0.899225	0.955056	0.775	0.811321	0.918919	0.5625
338	1	1	1	0.924528	1	0.75	0.976744	0.988764	0.95	0.943396	1	0.8125	0.906977	0.94382	0.825	0.90566	1	0.6875	0.922481	0.977528	0.8	0.90566	1	0.6875	0.945736	0.977528	0.875	0.90566	1	0.6875	0.922481	0.966292	0.825	0.90566	1	0.6875	0.899225	0.955056	0.775	0.811321	0.918919	0.5625
339	1	1	1	0.924528	1	0.75	0.984496	0.988764	0.975	0.90566	1	0.6875	0.922481	0.966292	0.825	0.924528	1	0.75	0.868217	0.88764	0.825	0.924528	0.972973	0.8125	0.984496	0.988764	0.975	0.867925	0.972973	0.625	0.930233	0.977528	0.825	0.924528	1	0.75	0.937984	0.966292	0.875	0.90566	1	0.6875
340	1	1	1	0.981132	1	0.9375	0.968992	0.988764	0.925	0.943396	0.972973	0.875	0.906977	0.94382	0.825	0.962264	1	0.875	0.899225	0.94382	0.8	0.962264	1	0.875	0.930233	0.94382	0.9	0.962264	0.972973	0.9375	0.906977	0.94382	0.825	0.943396	1	0.8125	0.899225	0.955056	0.775	0.811321	0.918919	0.5625
341	1	1	1	0.962264	1	0.875	0.992248	1	0.975	0.924528	0.972973	0.8125	0.899225	0.932584	0.825	0.924528	0.972973	0.8125	0.891473	0.932584	0.8	0.924528	0.972973	0.8125	0.945736	0.966292	0.9	0.962264	1	0.875	0.922481	0.966292	0.825	0.943396	1	0.8125	0.937984	0.966292	0.875	0.90566	1	0.6875
342	1	1	1	0.943396	1	0.8125	0.976744	0.977528	0.975	0.943396	1	0.8125	0.914729	0.955056	0.825	0.924528	1	0.75	0.899225	0.94382	0.8	0.90566	0.972973	0.75	0.930233	0.955056	0.875	0.924528	1	0.75	0.922481	0.966292	0.825	0.90566	1	0.6875	0.937984	0.966292	0.875	0.90566	1	0.6875
343	1	1	1	0.924528	0.972973	0.8125	0.976744	0.988764	0.95	0.924528	0.972973	0.8125	0.914729	0.955056	0.825	0.943396	1	0.8125	0.891473	0.94382	0.775	0.924528	1	0.75	0.945736	0.977528	0.875	0.924528	0.972973	0.8125	0.914729	0.955056	0.825	0.943396	1	0.8125	0.899225	0.955056	0.775	0.811321	0.918919	0.5625
344	1	1	1	0.924528	0.972973	0.8125	0.96124	0.977528	0.925	0.90566	0.972973	0.75	0.914729	0.955056	0.825	0.943396	1	0.8125	0.891473	0.910112	0.85	0.924528	0.972973	0.8125	0.945736	0.966292	0.9	0.924528	0.972973	0.8125	0.930233	0.966292	0.85	0.943396	1	0.8125	0.937984	0.966292	0.875	0.90566	1	0.6875
345	1	1	1	0.90566	0.972973	0.75	0.984496	0.988764	0.975	0.90566	0.945946	0.8125	0.914729	0.966292	0.8	0.90566	1	0.6875	0.930233	0.966292	0.85	0.886792	0.972973	0.6875	1	1	1	0.886792	0.945946	0.75	0.922481	0.977528	0.8	0.90566	1	0.6875	0.937984	0.966292	0.875	0.90566	1	0.6875
346	1	1	1	0.943396	1	0.8125	0.968992	0.977528	0.95	0.924528	0.972973	0.8125	0.899225	0.94382	0.8	0.924528	1	0.75	0.906977	0.955056	0.8	0.924528	1	0.75	0.937984	0.955056	0.9	0.943396	1	0.8125	0.906977	0.94382	0.825	0.90566	1	0.6875	0.937984	0.966292	0.875	0.90566	1	0.6875
347	1	1	1	0.924528	1	0.75	0.976744	0.988764	0.95	0.90566	0.972973	0.75	0.914729	0.932584	0.875	0.924528	1	0.75	0.906977	0.94382	0.825	0.924528	1	0.75	0.945736	0.988764	0.85	0.90566	0.972973	0.75	0.930233	0.955056	0.875	0.90566	1	0.6875	0.906977	0.921348	0.875	0.886792	0.918919	0.8125
348	1	1	1	0.924528	0.972973	0.8125	0.96124	0.966292	0.95	0.924528	1	0.75	0.906977	0.94382	0.825	0.90566	0.972973	0.75	0.891473	0.910112	0.85	0.924528	0.972973	0.8125	0.937984	0.966292	0.875	0.90566	0.972973	0.75	0.914729	0.966292	0.8	0.90566	0.972973	0.75	0.914729	0.988764	0.75	0.924528	1	0.75
349	1	1	1	0.886792	0.972973	0.6875	0.976744	0.988764	0.95	0.867925	0.945946	0.6875	0.914729	0.955056	0.825	0.90566	1	0.6875	0.914729	0.955056	0.825	0.886792	0.972973	0.6875	0.953488	0.977528	0.9	0.867925	0.945946	0.6875	0.922481	0.966292	0.825	0.90566	1	0.6875	0.937984	0.966292	0.875	0.867925	0.945946	0.6875
350	1	1	1	0.943396	1	0.8125	0.96124	0.977528	0.925	0.943396	1	0.8125	0.922481	0.94382	0.875	0.943396	1	0.8125	0.914729	0.955056	0.825	0.90566	0.972973	0.75	0.930233	0.94382	0.9	0.924528	1	0.75	0.914729	0.955056	0.825	0.943396	1	0.8125	0.914729	0.988764	0.75	0.924528	1	0.75
351	1	1	1	0.90566	0.945946	0.8125	0.968992	0.977528	0.95	0.90566	0.945946	0.8125	0.922481	0.955056	0.85	0.90566	0.972973	0.75	0.914729	0.955056	0.825	0.90566	0.945946	0.8125	0.953488	0.977528	0.9	0.886792	0.945946	0.75	0.922481	0.955056	0.85	0.90566	1	0.6875	0.914729	0.988764	0.75	0.924528	1	0.75
352	1	1	1	0.943396	1	0.8125	0.976744	0.977528	0.975	0.943396	1	0.8125	0.906977	0.932584	0.85	1	1	1	0.922481	0.955056	0.85	0.90566	1	0.6875	0.968992	0.988764	0.925	0.943396	1	0.8125	0.906977	0.94382	0.825	0.943396	1	0.8125	0.899225	0.955056	0.775	0.811321	0.918919	0.5625
353	1	1	1	0.943396	1	0.8125	1	1	1	0.943396	1	0.8125	0.922481	0.932584	0.9	0.924528	1	0.75	0.937984	0.966292	0.875	0.886792	0.945946	0.75	1	1	1	0.924528	1	0.75	0.922481	0.955056	0.85	0.886792	1	0.625	0.899225	0.955056	0.775	0.811321	0.918919	0.5625
354	1	1	1	0.924528	1	0.75	0.984496	0.977528	1	0.943396	1	0.8125	0.922481	0.955056	0.85	0.924528	1	0.75	0.914729	0.94382	0.85	0.886792	0.972973	0.6875	1	1	1	0.90566	1	0.6875	0.937984	0.977528	0.85	0.924528	1	0.75	0.937984	0.966292	0.875	0.90566	1	0.6875
355	1	1	1	0.943396	0.945946	0.9375	0.968992	0.966292	0.975	0.962264	0.972973	0.9375	0.930233	0.94382	0.9	0.943396	0.972973	0.875	0.899225	0.910112	0.875	0.981132	1	0.9375	0.914729	0.955056	0.825	0.962264	0.945946	1	0.930233	0.955056	0.875	0.943396	1	0.8125	0.899225	0.955056	0.775	0.811321	0.918919	0.5625
356	1	1	1	0.962264	1	0.875	0.976744	0.988764	0.95	0.962264	1	0.875	0.899225	0.921348	0.85	0.924528	0.972973	0.8125	0.899225	0.932584	0.825	0.924528	0.972973	0.8125	0.945736	0.955056	0.925	0.962264	1	0.875	0.906977	0.932584	0.85	0.924528	0.972973	0.8125	0.937984	0.966292	0.875	0.90566	1	0.6875
357	1	1	1	0.943396	1	0.8125	0.984496	0.977528	1	0.943396	1	0.8125	0.914729	0.94382	0.85	0.943396	1	0.8125	0.922481	0.955056	0.85	0.924528	1	0.75	0.937984	0.955056	0.9	0.943396	1	0.8125	0.922481	0.955056	0.85	0.924528	1	0.75	0.937984	0.966292	0.875	0.90566	1	0.6875
358	1	1	1	0.943396	1	0.8125	1	1	1	0.924528	0.972973	0.8125	0.914729	0.932584	0.875	0.981132	1	0.9375	0.930233	0.955056	0.875	0.943396	1	0.8125	0.992248	1	0.975	0.924528	0.972973	0.8125	0.906977	0.94382	0.825	0.962264	1	0.875	0.899225	0.955056	0.775	0.811321	0.918919	0.5625
359	1	1	1	0.924528	1	0.75	0.984496	0.977528	1	0.924528	0.972973	0.8125	0.922481	0.94382	0.875	0.962264	1	0.875	0.914729	0.932584	0.875	0.943396	0.972973	0.875	1	1	1	0.90566	0.972973	0.75	0.930233	0.966292	0.85	0.943396	1	0.8125	0.937984	0.966292	0.875	0.90566	1	0.6875
360	1	1	1	0.924528	1	0.75	0.984496	0.977528	1	0.924528	0.972973	0.8125	0.930233	0.955056	0.875	0.924528	1	0.75	0.914729	0.94382	0.85	0.90566	0.972973	0.75	1	1	1	0.943396	1	0.8125	0.930233	0.966292	0.85	0.924528	1	0.75	0.937984	0.966292	0.875	0.90566	1	0.6875
361	1	1	1	0.943396	1	0.8125	0.96124	0.977528	0.925	0.962264	1	0.875	0.906977	0.932584	0.85	0.981132	1	0.9375	0.922481	0.955056	0.85	0.943396	0.972973	0.875	0.945736	0.955056	0.925	0.943396	1	0.8125	0.914729	0.94382	0.85	0.962264	1	0.875	0.937984	0.966292	0.875	0.90566	1	0.6875
362	1	1	1	0.924528	1	0.75	0.984496	1	0.95	0.90566	0.972973	0.75	0.914729	0.921348	0.9	0.943396	1	0.8125	0.914729	0.932584	0.875	0.981132	1	0.9375	0.937984	0.988764	0.825	0.943396	1	0.8125	0.922481	0.94382	0.875	0.924528	1	0.75	0.875969	0.921348	0.775	0.962264	0.945946	1
363	1	1	1	0.943396	1	0.8125	0.976744	0.977528	0.975	0.924528	0.972973	0.8125	0.914729	0.94382	0.85	0.943396	0.972973	0.875	0.906977	0.932584	0.85	0.90566	0.972973	0.75	0.992248	1	0.975	0.90566	0.972973	0.75	0.914729	0.955056	0.825	0.886792	0.972973	0.6875	0.914729	0.988764	0.75	0.924528	1	0.75
364	1	1	1	0.90566	1	0.6875	0.984496	0.988764	0.975	0.867925	0.945946	0.6875	0.937984	0.955056	0.9	0.90566	0.972973	0.75	0.914729	0.955056	0.825	0.924528	0.972973	0.8125	1	1	1	0.886792	0.945946	0.75	0.945736	0.966292	0.9	0.90566	1	0.6875	0.937984	0.988764	0.825	0.849057	0.945946	0.625
365	1	1	1	0.962264	1	0.875	0.96124	0.955056	0.975	0.962264	1	0.875	0.937984	0.94382	0.925	0.962264	1	0.875	0.922481	0.955056	0.85	0.943396	0.972973	0.875	0.945736	0.966292	0.9	0.943396	1	0.8125	0.930233	0.94382	0.9	0.924528	1	0.75	0.914729	0.988764	0.75	0.924528	1	0.75
366	1	1	1	0.924528	0.972973	0.8125	0.984496	0.988764	0.975	0.90566	0.945946	0.8125	0.945736	0.955056	0.925	0.943396	1	0.8125	0.922481	0.955056	0.85	0.962264	0.972973	0.9375	1	1	1	0.90566	0.945946	0.8125	0.937984	0.966292	0.875	0.924528	1	0.75	0.914729	0.988764	0.75	0.924528	1	0.75
367	1	1	1	0.943396	1	0.8125	0.976744	0.988764	0.95	0.943396	1	0.8125	0.922481	0.94382	0.875	0.943396	1	0.8125	0.937984	0.966292	0.875	0.924528	0.972973	0.8125	0.937984	0.966292	0.875	0.90566	0.972973	0.75	0.914729	0.94382	0.85	0.924528	1	0.75	0.899225	0.955056	0.775	0.811321	0.918919	0.5625
368	1	1	1	0.943396	1	0.8125	0.976744	0.988764	0.95	0.924528	1	0.75	0.899225	0.932584	0.825	0.924528	1	0.75	0.906977	0.94382	0.825	0.924528	0.972973	0.8125	0.945736	0.966292	0.9	0.943396	1	0.8125	0.922481	0.977528	0.8	0.924528	1	0.75	0.937984	0.966292	0.875	0.90566	1	0.6875
369	1	1	1	0.90566	0.972973	0.75	0.976744	0.988764	0.95	0.924528	1	0.75	0.906977	0.94382	0.825	0.90566	1	0.6875	0.930233	0.955056	0.875	0.886792	0.972973	0.6875	1	1	1	0.886792	0.972973	0.6875	0.922481	0.966292	0.825	0.90566	1	0.6875	0.937984	0.966292	0.875	0.90566	1	0.6875
370	1	1	1	0.962264	1	0.875	0.976744	0.988764	0.95	0.924528	0.972973	0.8125	0.906977	0.932584	0.85	0.924528	1	0.75	0.891473	0.932584	0.8	0.943396	1	0.8125	0.937984	0.955056	0.9	0.962264	1	0.875	0.914729	0.94382	0.85	0.924528	1	0.75	0.937984	0.966292	0.875	0.90566	1	0.6875
371	1	1	1	0.924528	1	0.75	0.984496	0.988764	0.975	0.924528	1	0.75	0.922481	0.955056	0.85	0.924528	1	0.75	0.922481	0.955056	0.85	0.90566	0.972973	0.75	0.976744	0.988764	0.95	0.886792	0.945946	0.75	0.922481	0.955056	0.85	0.924528	1	0.75	0.937984	0.966292	0.875	0.90566	1	0.6875
372	1	1	1	0.886792	0.972973	0.6875	0.976744	0.988764	0.95	0.90566	1	0.6875	0.922481	0.932584	0.9	0.924528	1	0.75	0.922481	0.932584	0.9	0.924528	0.972973	0.8125	0.953488	0.977528	0.9	0.886792	0.972973	0.6875	0.937984	0.955056	0.9	0.90566	1	0.6875	0.914729	0.988764	0.75	0.924528	1	0.75
373	1	1	1	0.943396	0.972973	0.875	0.992248	1	0.975	0.962264	1	0.875	0.945736	0.988764	0.85	0.924528	0.972973	0.8125	0.914729	0.966292	0.8	0.90566	0.972973	0.75	0.937984	0.977528	0.85	0.943396	1	0.8125	0.937984	0.977528	0.85	0.924528	1	0.75	0.922481	0.910112	0.95	0.943396	0.918919	1
374	1	1	1	0.962264	0.972973	0.9375	0.968992	0.988764	0.925	1	1	1	0.922481	0.955056	0.85	0.943396	0.972973	0.875	0.914729	0.966292	0.8	0.943396	0.972973	0.875	0.937984	0.955056	0.9	0.962264	0.945946	1	0.922481	0.94382	0.875	0.943396	0.972973	0.875	0.899225	0.955056	0.775	0.811321	0.918919	0.5625
375	1	1	1	0.981132	1	0.9375	0.968992	0.988764	0.925	1	1	1	0.937984	0.966292	0.875	0.981132	1	0.9375	0.914729	0.966292	0.8	0.943396	1	0.8125	0.945736	0.955056	0.925	1	1	1	0.922481	0.955056	0.85	0.962264	1	0.875	0.899225	0.955056	0.775	0.811321	0.918919	0.5625
376	1	1	1	0.962264	1	0.875	0.968992	0.988764	0.925	0.943396	1	0.8125	0.937984	0.977528	0.85	0.924528	0.972973	0.8125	0.922481	0.955056	0.85	0.924528	0.972973	0.8125	0.953488	0.977528	0.9	0.962264	1	0.875	0.937984	0.977528	0.85	0.924528	0.972973	0.8125	0.937984	0.966292	0.875	0.90566	1	0.6875
377	1	1	1	0.943396	0.972973	0.875	0.968992	0.977528	0.95	1	1	1	0.937984	0.977528	0.85	0.962264	0.972973	0.9375	0.914729	0.966292	0.8	0.90566	0.972973	0.75	0.945736	0.966292	0.9	0.962264	0.972973	0.9375	0.945736	0.977528	0.875	0.962264	0.972973	0.9375	0.899225	0.955056	0.775	0.811321	0.918919	0.5625
378	1	1	1	0.962264	0.972973	0.9375	0.992248	1	0.975	0.981132	1	0.9375	0.945736	0.977528	0.875	0.962264	1	0.875	0.930233	0.977528	0.825	0.90566	0.972973	0.75	0.945736	0.977528	0.875	0.962264	0.972973	0.9375	0.945736	0.977528	0.875	0.962264	1	0.875	0.899225	0.955056	0.775	0.811321	0.918919	0.5625
379	1	1	1	0.924528	0.972973	0.8125	0.976744	0.988764	0.95	0.962264	1	0.875	0.945736	0.977528	0.875	0.943396	0.972973	0.875	0.922481	0.955056	0.85	0.924528	0.972973	0.8125	1	1	1	0.886792	0.945946	0.75	0.953488	0.977528	0.9	0.924528	0.972973	0.8125	0.937984	0.966292	0.875	0.90566	1	0.6875
380	1	1	1	0.981132	0.972973	1	0.968992	0.988764	0.925	0.981132	0.972973	1	0.922481	0.955056	0.85	0.981132	1	0.9375	0.922481	0.966292	0.825	0.962264	1	0.875	0.930233	0.94382	0.9	1	1	1	0.930233	0.955056	0.875	0.962264	0.972973	0.9375	0.899225	0.955056	0.775	0.811321	0.918919	0.5625
381	1	1	1	0.962264	0.972973	0.9375	0.976744	0.988764	0.95	0.981132	1	0.9375	0.922481	0.955056	0.85	0.943396	0.972973	0.875	0.922481	0.955056	0.85	0.924528	0.972973	0.8125	0.945736	0.966292	0.9	0.962264	0.972973	0.9375	0.937984	0.966292	0.875	0.924528	0.945946	0.875	0.937984	0.966292	0.875	0.90566	1	0.6875
382	1	1	1	0.924528	0.972973	0.8125	0.968992	0.988764	0.925	0.962264	1	0.875	0.922481	0.966292	0.825	0.981132	1	0.9375	0.922481	0.966292	0.825	0.90566	0.972973	0.75	0.937984	0.966292	0.875	0.962264	1	0.875	0.937984	0.977528	0.85	0.943396	1	0.8125	0.937984	0.966292	0.875	0.90566	1	0.6875
383	1	1	1	0.90566	0.972973	0.75	0.976744	1	0.925	0.962264	1	0.875	0.930233	0.977528	0.825	0.943396	0.972973	0.875	0.930233	0.977528	0.825	0.886792	0.972973	0.6875	0.945736	0.988764	0.85	0.962264	0.972973	0.9375	0.945736	0.988764	0.85	0.886792	0.972973	0.6875	0.906977	0.921348	0.875	0.886792	0.918919	0.8125
384	1	1	1	0.924528	0.972973	0.8125	0.984496	1	0.95	0.943396	0.972973	0.875	0.937984	0.966292	0.875	0.943396	0.972973	0.875	0.930233	0.977528	0.825	0.90566	0.972973	0.75	0.96124	0.988764	0.9	0.943396	0.972973	0.875	0.945736	0.977528	0.875	0.886792	0.972973	0.6875	0.906977	0.921348	0.875	0.886792	0.918919	0.8125
385	1	1	1	0.924528	0.972973	0.8125	0.976744	0.988764	0.95	0.924528	0.972973	0.8125	0.922481	0.966292	0.825	0.886792	0.972973	0.6875	0.914729	0.94382	0.85	0.924528	0.972973	0.8125	1	1	1	0.924528	0.972973	0.8125	0.945736	0.988764	0.85	0.886792	0.972973	0.6875	0.930233	0.977528	0.825	0.867925	0.945946	0.6875
386	1	1	1	0.981132	0.972973	1	0.976744	1	0.925	0.981132	0.972973	1	0.937984	0.966292	0.875	0.962264	0.972973	0.9375	0.914729	0.966292	0.8	0.943396	0.972973	0.875	0.953488	0.977528	0.9	0.981132	0.972973	1	0.945736	0.955056	0.925	0.943396	0.972973	0.875	0.906977	0.921348	0.875	0.886792	0.918919	0.8125
387	1	1	1	0.924528	0.972973	0.8125	0.968992	0.988764	0.925	0.943396	0.972973	0.875	0.914729	0.955056	0.825	0.924528	0.972973	0.8125	0.922481	0.955056	0.85	0.924528	0.972973	0.8125	0.937984	0.977528	0.85	0.943396	0.972973	0.875	0.922481	0.966292	0.825	0.90566	0.972973	0.75	0.930233	0.977528	0.825	0.867925	0.945946	0.6875
388	1	1	1	0.924528	0.972973	0.8125	0.968992	0.988764	0.925	0.924528	0.972973	0.8125	0.922481	0.966292	0.825	0.962264	0.972973	0.9375	0.922481	0.966292	0.825	0.90566	0.972973	0.75	0.937984	0.977528	0.85	0.924528	0.972973	0.8125	0.930233	0.977528	0.825	0.924528	0.972973	0.8125	0.930233	0.977528	0.825	0.867925	0.945946	0.6875
389	1	1	1	0.962264	0.972973	0.9375	0.984496	1	0.95	0.962264	0.972973	0.9375	0.937984	0.966292	0.875	0.943396	0.972973	0.875	0.922481	0.966292	0.825	0.943396	0.972973	0.875	0.96124	1	0.875	0.943396	0.972973	0.875	0.953488	0.977528	0.9	0.943396	0.972973	0.875	0.891473	0.955056	0.75	0.886792	0.945946	0.75
390	1	1	1	0.924528	0.972973	0.8125	0.984496	1	0.95	0.943396	0.945946	0.9375	0.930233	0.966292	0.85	0.924528	0.972973	0.8125	0.914729	0.94382	0.85	0.924528	0.972973	0.8125	1	1	1	0.886792	0.945946	0.75	0.922481	0.977528	0.8	0.924528	0.972973	0.8125	0.930233	0.977528	0.825	0.867925	0.945946	0.6875
391	1	1	1	0.924528	0.972973	0.8125	0.984496	1	0.95	0.90566	0.945946	0.8125	0.937984	0.966292	0.875	0.943396	0.972973	0.875	0.922481	0.966292	0.825	0.924528	0.972973	0.8125	1	1	1	0.924528	0.945946	0.875	0.922481	0.977528	0.8	0.924528	0.972973	0.8125	0.930233	0.977528	0.825	0.867925	0.945946	0.6875
392	1	1	1	0.924528	0.972973	0.8125	0.984496	1	0.95	0.981132	0.972973	1	0.914729	0.966292	0.8	0.962264	0.972973	0.9375	0.914729	0.955056	0.825	0.924528	0.972973	0.8125	0.96124	0.988764	0.9	0.962264	0.972973	0.9375	0.922481	0.966292	0.825	0.962264	0.972973	0.9375	0.930233	0.977528	0.825	0.867925	0.945946	0.6875
393	1	1	1	0.943396	0.972973	0.875	0.976744	0.977528	0.975	0.962264	1	0.875	0.922481	0.966292	0.825	0.924528	1	0.75	0.914729	0.966292	0.8	0.924528	0.972973	0.8125	0.937984	0.955056	0.9	0.943396	0.972973	0.875	0.922481	0.966292	0.825	0.924528	1	0.75	0.899225	0.955056	0.775	0.811321	0.918919	0.5625
394	1	1	1	0.943396	1	0.8125	0.976744	0.988764	0.95	0.924528	0.945946	0.875	0.930233	0.966292	0.85	0.90566	1	0.6875	0.930233	0.977528	0.825	0.90566	1	0.6875	0.945736	0.977528	0.875	0.886792	0.972973	0.6875	0.930233	0.966292	0.85	0.924528	1	0.75	0.899225	0.955056	0.775	0.811321	0.918919	0.5625
395	1	1	1	0.924528	0.972973	0.8125	0.976744	0.988764	0.95	0.90566	0.972973	0.75	0.922481	0.977528	0.8	0.924528	1	0.75	0.914729	0.955056	0.825	0.90566	0.972973	0.75	0.953488	0.977528	0.9	0.90566	0.972973	0.75	0.937984	0.977528	0.85	0.924528	1	0.75	0.937984	0.966292	0.875	0.90566	1	0.6875
396	1	1	1	0.981132	1	0.9375	0.992248	1	0.975	0.981132	0.972973	1	0.906977	0.94382	0.825	0.962264	1	0.875	0.891473	0.94382	0.775	0.962264	1	0.875	0.937984	0.955056	0.9	1	1	1	0.914729	0.94382	0.85	0.962264	1	0.875	0.899225	0.955056	0.775	0.811321	0.918919	0.5625
397	1	1	1	0.962264	1	0.875	0.984496	0.988764	0.975	0.924528	0.972973	0.8125	0.906977	0.955056	0.8	0.924528	0.972973	0.8125	0.883721	0.932584	0.775	0.90566	0.972973	0.75	0.945736	0.977528	0.875	0.943396	0.972973	0.875	0.930233	0.966292	0.85	0.924528	0.972973	0.8125	0.937984	0.966292	0.875	0.90566	1	0.6875
398	1	1	1	0.962264	1	0.875	0.984496	0.988764	0.975	0.924528	0.972973	0.8125	0.914729	0.966292	0.8	0.924528	1	0.75	0.899225	0.955056	0.775	0.90566	0.972973	0.75	0.930233	0.955056	0.875	0.924528	1	0.75	0.930233	0.966292	0.85	0.924528	1	0.75	0.937984	0.966292	0.875	0.90566	1	0.6875
399	1	1	1	0.962264	0.972973	0.9375	0.968992	0.977528	0.95	0.962264	0.972973	0.9375	0.906977	0.955056	0.8	0.943396	1	0.8125	0.883721	0.94382	0.75	0.924528	1	0.75	0.930233	0.966292	0.85	0.943396	0.972973	0.875	0.922481	0.955056	0.85	0.962264	1	0.875	0.899225	0.955056	0.775	0.811321	0.918919	0.5625
400	1	1	1	0.924528	0.972973	0.8125	0.968992	0.977528	0.95	0.943396	0.972973	0.875	0.891473	0.955056	0.75	0.924528	1	0.75	0.906977	0.932584	0.85	0.924528	0.972973	0.8125	0.945736	0.977528	0.875	0.924528	0.972973	0.8125	0.930233	0.966292	0.85	0.924528	0.972973	0.8125	0.937984	0.966292	0.875	0.90566	1	0.6875
401	1	1	1	0.90566	0.945946	0.8125	0.976744	0.988764	0.95	0.924528	0.972973	0.8125	0.922481	0.977528	0.8	0.90566	1	0.6875	0.922481	0.966292	0.825	0.90566	0.972973	0.75	0.976744	0.988764	0.95	0.886792	0.945946	0.75	0.930233	0.977528	0.825	0.924528	1	0.75	0.937984	0.966292	0.875	0.90566	1	0.6875
402	1	1	1	0.924528	0.972973	0.8125	0.984496	1	0.95	0.962264	0.972973	0.9375	0.922481	0.977528	0.8	0.943396	1	0.8125	0.914729	0.955056	0.825	0.924528	1	0.75	0.937984	0.966292	0.875	0.943396	0.972973	0.875	0.914729	0.955056	0.825	0.962264	1	0.875	0.937984	0.966292	0.875	0.90566	1	0.6875
403	1	1	1	0.90566	0.972973	0.75	0.968992	0.977528	0.95	0.943396	0.972973	0.875	0.937984	0.955056	0.9	0.943396	1	0.8125	0.906977	0.94382	0.825	0.90566	0.972973	0.75	0.953488	0.988764	0.875	0.924528	0.972973	0.8125	0.945736	0.966292	0.9	0.90566	0.972973	0.75	0.906977	0.921348	0.875	0.886792	0.918919	0.8125
404	1	1	1	0.90566	0.972973	0.75	0.976744	0.988764	0.95	0.90566	0.945946	0.8125	0.922481	0.966292	0.825	0.886792	0.972973	0.6875	0.891473	0.921348	0.825	0.924528	0.972973	0.8125	0.937984	0.977528	0.85	0.90566	0.972973	0.75	0.930233	0.977528	0.825	0.886792	0.972973	0.6875	0.930233	0.977528	0.825	0.867925	0.945946	0.6875
405	1	1	1	0.886792	0.945946	0.75	0.968992	0.988764	0.925	0.867925	0.945946	0.6875	0.930233	0.966292	0.85	0.924528	1	0.75	0.922481	0.966292	0.825	0.90566	0.972973	0.75	0.945736	0.977528	0.875	0.886792	0.945946	0.75	0.922481	0.966292	0.825	0.90566	0.972973	0.75	0.930233	0.977528	0.825	0.867925	0.945946	0.6875
406	1	1	1	0.924528	0.972973	0.8125	0.984496	1	0.95	0.943396	1	0.8125	0.914729	0.966292	0.8	0.943396	1	0.8125	0.914729	0.955056	0.825	0.90566	0.972973	0.75	0.968992	0.988764	0.925	0.924528	0.972973	0.8125	0.937984	0.966292	0.875	0.924528	0.972973	0.8125	0.930233	0.977528	0.825	0.867925	0.945946	0.6875
407	1	1	1	0.90566	0.945946	0.8125	0.976744	0.988764	0.95	0.924528	0.945946	0.875	0.922481	0.966292	0.825	0.886792	0.945946	0.75	0.914729	0.955056	0.825	0.886792	0.945946	0.75	0.953488	0.977528	0.9	0.90566	0.945946	0.8125	0.937984	0.966292	0.875	0.90566	0.972973	0.75	0.930233	0.977528	0.825	0.867925	0.945946	0.6875
408	1	1	1	0.981132	1	0.9375	0.984496	0.988764	0.975	0.962264	1	0.875	0.930233	0.966292	0.85	0.962264	1	0.875	0.930233	0.966292	0.85	0.924528	1	0.75	0.930233	0.955056	0.875	0.981132	1	0.9375	0.922481	0.955056	0.85	0.962264	1	0.875	0.899225	0.955056	0.775	0.811321	0.918919	0.5625
409	1	1	1	0.943396	1	0.8125	0.976744	1	0.925	0.924528	1	0.75	0.930233	0.955056	0.875	0.981132	1	0.9375	0.937984	0.977528	0.85	0.90566	0.972973	0.75	0.945736	0.966292	0.9	0.943396	1	0.8125	0.930233	0.966292	0.85	0.943396	1	0.8125	0.899225	0.955056	0.775	0.811321	0.918919	0.5625
410	1	1	1	0.943396	1	0.8125	0.976744	0.988764	0.95	0.962264	1	0.875	0.930233	0.966292	0.85	0.943396	1	0.8125	0.914729	0.955056	0.825	0.90566	0.972973	0.75	1	1	1	0.924528	1	0.75	0.937984	0.977528	0.85	0.924528	1	0.75	0.937984	0.966292	0.875	0.90566	1	0.6875
411	1	1	1	0.981132	0.972973	1	0.96124	0.977528	0.925	0.943396	0.945946	0.9375	0.930233	0.955056	0.875	0.962264	0.972973	0.9375	0.906977	0.932584	0.85	0.981132	1	0.9375	0.930233	0.955056	0.875	0.981132	0.972973	1	0.930233	0.955056	0.875	0.962264	0.972973	0.9375	0.899225	0.955056	0.775	0.811321	0.918919	0.5625
412	1	1	1	0.962264	1	0.875	0.976744	0.988764	0.95	1	1	1	0.906977	0.932584	0.85	0.943396	0.972973	0.875	0.914729	0.955056	0.825	0.90566	0.972973	0.75	0.945736	0.966292	0.9	0.962264	0.972973	0.9375	0.922481	0.94382	0.875	0.924528	0.972973	0.8125	0.937984	0.966292	0.875	0.90566	1	0.6875
413	1	1	1	0.962264	1	0.875	0.984496	0.988764	0.975	0.981132	1	0.9375	0.937984	0.966292	0.875	0.981132	1	0.9375	0.906977	0.955056	0.8	0.90566	0.972973	0.75	0.937984	0.977528	0.85	0.943396	1	0.8125	0.930233	0.955056	0.875	0.943396	1	0.8125	0.937984	0.966292	0.875	0.90566	1	0.6875
414	1	1	1	0.943396	0.972973	0.875	0.976744	0.977528	0.975	0.943396	0.972973	0.875	0.930233	0.955056	0.875	0.981132	1	0.9375	0.922481	0.955056	0.85	0.962264	1	0.875	0.976744	1	0.925	0.962264	0.972973	0.9375	0.930233	0.966292	0.85	0.962264	1	0.875	0.899225	0.955056	0.775	0.811321	0.918919	0.5625
415	1	1	1	0.924528	0.972973	0.8125	0.984496	1	0.95	0.962264	0.972973	0.9375	0.937984	0.966292	0.875	0.943396	0.972973	0.875	0.930233	0.955056	0.875	0.943396	0.972973	0.875	1	1	1	0.886792	0.972973	0.6875	0.945736	0.977528	0.875	0.943396	0.972973	0.875	0.937984	0.966292	0.875	0.90566	1	0.6875
416	1	1	1	0.924528	0.972973	0.8125	0.984496	1	0.95	0.962264	0.972973	0.9375	0.937984	0.966292	0.875	0.962264	1	0.875	0.922481	0.966292	0.825	0.943396	1	0.8125	1	1	1	0.924528	0.972973	0.8125	0.953488	0.988764	0.875	0.924528	1	0.75	0.937984	0.966292	0.875	0.90566	1	0.6875
417	1	1	1	0.981132	1	0.9375	0.984496	1	0.95	1	1	1	0.922481	0.955056	0.85	0.981132	1	0.9375	0.914729	0.955056	0.825	0.924528	0.972973	0.8125	0.953488	0.966292	0.925	1	1	1	0.930233	0.955056	0.875	0.981132	1	0.9375	0.937984	0.966292	0.875	0.90566	1	0.6875
418	1	1	1	0.886792	0.972973	0.6875	0.968992	0.977528	0.95	0.962264	0.972973	0.9375	0.937984	0.94382	0.925	0.962264	0.972973	0.9375	0.922481	0.94382	0.875	0.981132	1	0.9375	0.953488	1	0.85	0.962264	0.972973	0.9375	0.930233	0.94382	0.9	0.943396	1	0.8125	0.875969	0.921348	0.775	0.962264	0.945946	1
419	1	1	1	0.90566	0.972973	0.75	0.96124	0.977528	0.925	0.943396	0.972973	0.875	0.930233	0.966292	0.85	0.924528	0.972973	0.8125	0.922481	0.955056	0.85	0.90566	0.972973	0.75	1	1	1	0.90566	0.945946	0.8125	0.930233	0.977528	0.825	0.886792	0.972973	0.6875	0.930233	0.977528	0.825	0.867925	0.945946	0.6875
420	1	1	1	0.90566	0.972973	0.75	0.992248	1	0.975	0.924528	0.945946	0.875	0.937984	0.966292	0.875	0.924528	0.972973	0.8125	0.914729	0.955056	0.825	0.924528	0.972973	0.8125	1	1	1	0.867925	0.945946	0.6875	0.945736	0.977528	0.875	0.90566	1	0.6875	0.930233	0.977528	0.825	0.867925	0.945946	0.6875
421	1	1	1	0.943396	0.972973	0.875	0.976744	0.988764	0.95	0.981132	0.972973	1	0.930233	0.955056	0.875	0.981132	1	0.9375	0.914729	0.955056	0.825	0.924528	0.972973	0.8125	0.945736	0.977528	0.875	0.962264	0.972973	0.9375	0.937984	0.955056	0.9	0.924528	1	0.75	0.930233	0.977528	0.825	0.867925	0.945946	0.6875
422	1	1	1	0.943396	0.972973	0.875	0.976744	0.988764	0.95	0.924528	0.945946	0.875	0.930233	0.955056	0.875	0.962264	0.972973	0.9375	0.914729	0.955056	0.825	0.962264	0.972973	0.9375	1	1	1	0.924528	0.945946	0.875	0.945736	0.977528	0.875	0.924528	0.972973	0.8125	0.930233	0.977528	0.825	0.867925	0.945946	0.6875
423	1	1	1	0.943396	1	0.8125	0.976744	0.977528	0.975	0.924528	0.972973	0.8125	0.930233	0.955056	0.875	0.962264	1	0.875	0.930233	0.966292	0.85	0.943396	1	0.8125	0.937984	0.955056	0.9	0.943396	1	0.8125	0.922481	0.955056	0.85	0.924528	1	0.75	0.899225	0.955056	0.775	0.811321	0.918919	0.5625
424	1	1	1	0.924528	0.972973	0.8125	0.96124	0.966292	0.95	0.962264	1	0.875	0.914729	0.955056	0.825	0.924528	1	0.75	0.906977	0.94382	0.825	0.924528	0.972973	0.8125	0.953488	0.977528	0.9	0.924528	0.972973	0.8125	0.922481	0.966292	0.825	0.924528	1	0.75	0.937984	0.966292	0.875	0.90566	1	0.6875
425	1	1	1	0.886792	0.945946	0.75	0.984496	0.988764	0.975	0.924528	0.972973	0.8125	0.930233	0.966292	0.85	0.90566	1	0.6875	0.914729	0.955056	0.825	0.886792	0.972973	0.6875	0.953488	0.977528	0.9	0.867925	0.945946	0.6875	0.930233	0.966292	0.85	0.90566	1	0.6875	0.937984	0.966292	0.875	0.90566	1	0.6875
426	1	1	1	0.962264	1	0.875	0.984496	0.988764	0.975	0.943396	0.972973	0.875	0.906977	0.94382	0.825	0.943396	1	0.8125	0.899225	0.94382	0.8	0.924528	1	0.75	0.945736	0.955056	0.925	0.962264	1	0.875	0.914729	0.94382	0.85	0.943396	1	0.8125	0.937984	0.966292	0.875	0.90566	1	0.6875
427	1	1	1	0.924528	0.972973	0.8125	0.984496	0.988764	0.975	0.924528	0.972973	0.8125	0.930233	0.977528	0.825	0.924528	1	0.75	0.922481	0.955056	0.85	0.90566	0.972973	0.75	0.968992	0.988764	0.925	0.90566	0.945946	0.8125	0.937984	0.966292	0.875	0.943396	1	0.8125	0.937984	0.966292	0.875	0.90566	1	0.6875
428	1	1	1	0.90566	0.972973	0.75	0.984496	1	0.95	0.943396	0.945946	0.9375	0.930233	0.955056	0.875	0.924528	1	0.75	0.914729	0.94382	0.85	0.90566	0.972973	0.75	0.968992	1	0.9	0.886792	0.945946	0.75	0.953488	0.977528	0.9	0.924528	1	0.75	0.930233	0.977528	0.825	0.867925	0.945946	0.6875
429	1	1	1	0.943396	1	0.8125	0.984496	0.988764	0.975	0.924528	0.972973	0.8125	0.922481	0.955056	0.85	0.962264	1	0.875	0.922481	0.966292	0.825	0.90566	0.972973	0.75	0.945736	0.977528	0.875	0.962264	1	0.875	0.922481	0.955056	0.85	0.924528	1	0.75	0.899225	0.955056	0.775	0.811321	0.918919	0.5625
430	1	1	1	0.943396	1	0.8125	0.984496	0.988764	0.975	0.924528	1	0.75	0.922481	0.94382	0.875	0.924528	1	0.75	0.922481	0.966292	0.825	0.943396	1	0.8125	0.953488	0.977528	0.9	0.943396	1	0.8125	0.914729	0.955056	0.825	0.90566	1	0.6875	0.899225	0.955056	0.775	0.811321	0.918919	0.5625
431	1	1	1	0.924528	1	0.75	0.976744	0.988764	0.95	0.943396	1	0.8125	0.922481	0.966292	0.825	0.943396	1	0.8125	0.922481	0.94382	0.875	0.90566	0.945946	0.8125	1	1	1	0.924528	1	0.75	0.930233	0.977528	0.825	0.924528	1	0.75	0.937984	0.966292	0.875	0.90566	1	0.6875
432	1	1	1	0.981132	1	0.9375	0.968992	0.988764	0.925	0.981132	1	0.9375	0.914729	0.932584	0.875	0.962264	1	0.875	0.914729	0.966292	0.8	0.962264	1	0.875	0.930233	0.955056	0.875	1	1	1	0.922481	0.955056	0.85	0.962264	1	0.875	0.899225	0.955056	0.775	0.811321	0.918919	0.5625
433	1	1	1	0.962264	1	0.875	0.96124	0.966292	0.95	1	1	1	0.914729	0.955056	0.825	0.962264	1	0.875	0.922481	0.955056	0.85	0.924528	0.972973	0.8125	0.930233	0.94382	0.9	0.962264	1	0.875	0.914729	0.955056	0.825	0.943396	1	0.8125	0.937984	0.966292	0.875	0.90566	1	0.6875
434	1	1	1	0.962264	1	0.875	0.976744	0.988764	0.95	0.943396	1	0.8125	0.914729	0.94382	0.85	0.943396	1	0.8125	0.922481	0.966292	0.825	0.943396	1	0.8125	0.930233	0.955056	0.875	0.943396	1	0.8125	0.930233	0.966292	0.85	0.924528	1	0.75	0.937984	0.966292	0.875	0.90566	1	0.6875
435	1	1	1	0.962264	1	0.875	0.984496	1	0.95	0.924528	0.972973	0.8125	0.922481	0.94382	0.875	0.962264	1	0.875	0.922481	0.966292	0.825	0.981132	1	0.9375	0.937984	0.977528	0.85	0.962264	1	0.875	0.914729	0.94382	0.85	0.943396	1	0.8125	0.899225	0.955056	0.775	0.811321	0.918919	0.5625
436	1	1	1	0.924528	0.972973	0.8125	0.976744	0.988764	0.95	0.962264	1	0.875	0.922481	0.955056	0.85	0.962264	1	0.875	0.906977	0.932584	0.85	0.924528	0.972973	0.8125	1	1	1	0.924528	1	0.75	0.930233	0.966292	0.85	0.943396	1	0.8125	0.937984	0.966292	0.875	0.90566	1	0.6875
437	1	1	1	0.924528	1	0.75	0.976744	0.988764	0.95	0.943396	1	0.8125	0.937984	0.966292	0.875	0.924528	1	0.75	0.914729	0.955056	0.825	0.924528	0.972973	0.8125	1	1	1	0.943396	1	0.8125	0.922481	0.966292	0.825	0.90566	1	0.6875	0.937984	0.966292	0.875	0.90566	1	0.6875
438	1	1	1	0.943396	1	0.8125	0.976744	0.988764	0.95	0.962264	1	0.875	0.914729	0.94382	0.85	0.981132	1	0.9375	0.922481	0.966292	0.825	0.90566	0.972973	0.75	0.937984	0.955056	0.9	0.943396	1	0.8125	0.922481	0.955056	0.85	0.962264	1	0.875	0.937984	0.966292	0.875	0.90566	1	0.6875
439	1	1	1	0.924528	0.972973	0.8125	0.992248	1	0.975	0.90566	0.972973	0.75	0.945736	0.966292	0.9	0.943396	0.972973	0.875	0.922481	0.966292	0.825	0.981132	1	0.9375	0.945736	0.977528	0.875	0.924528	0.972973	0.8125	0.930233	0.955056	0.875	0.924528	1	0.75	0.906977	0.921348	0.875	0.886792	0.918919	0.8125
440	1	1	1	0.924528	0.972973	0.8125	0.984496	0.988764	0.975	0.924528	1	0.75	0.906977	0.94382	0.825	0.924528	0.972973	0.8125	0.930233	0.955056	0.875	0.924528	0.972973	0.8125	1	1	1	0.924528	0.972973	0.8125	0.922481	0.966292	0.825	0.90566	0.972973	0.75	0.914729	0.988764	0.75	0.924528	1	0.75
441	1	1	1	0.90566	1	0.6875	0.96124	0.988764	0.9	0.886792	0.972973	0.6875	0.930233	0.966292	0.85	0.924528	0.972973	0.8125	0.914729	0.955056	0.825	0.924528	0.972973	0.8125	1	1	1	0.886792	0.945946	0.75	0.922481	0.966292	0.825	0.90566	1	0.6875	0.937984	0.988764	0.825	0.849057	0.945946	0.625
442	1	1	1	0.962264	1	0.875	0.968992	0.977528	0.95	0.962264	1	0.875	0.930233	0.955056	0.875	0.962264	1	0.875	0.922481	0.966292	0.825	0.943396	0.972973	0.875	0.945736	0.966292	0.9	0.924528	1	0.75	0.930233	0.955056	0.875	0.943396	1	0.8125	0.914729	0.988764	0.75	0.924528	1	0.75
443	1	1	1	0.943396	0.972973	0.875	0.984496	0.988764	0.975	0.924528	0.945946	0.875	0.930233	0.966292	0.85	0.924528	0.972973	0.8125	0.906977	0.94382	0.825	0.962264	0.972973	0.9375	1	1	1	0.886792	0.945946	0.75	0.922481	0.966292	0.825	0.924528	1	0.75	0.914729	0.988764	0.75	0.924528	1	0.75
444	1	1	1	0.924528	1	0.75	0.976744	0.988764	0.95	0.886792	0.972973	0.6875	0.914729	0.94382	0.85	0.90566	1	0.6875	0.906977	0.94382	0.825	0.924528	1	0.75	0.945736	0.977528	0.875	0.943396	1	0.8125	0.906977	0.94382	0.825	0.90566	1	0.6875	0.899225	0.955056	0.775	0.811321	0.918919	0.5625
445	1	1	1	0.943396	1	0.8125	0.968992	0.977528	0.95	0.924528	1	0.75	0.906977	0.94382	0.825	0.924528	1	0.75	0.891473	0.910112	0.85	0.924528	0.972973	0.8125	0.953488	0.977528	0.9	0.943396	1	0.8125	0.930233	0.977528	0.825	0.924528	1	0.75	0.937984	0.966292	0.875	0.90566	1	0.6875
446	1	1	1	0.924528	1	0.75	0.976744	0.977528	0.975	0.924528	1	0.75	0.922481	0.966292	0.825	0.90566	1	0.6875	0.922481	0.966292	0.825	0.886792	0.972973	0.6875	1	1	1	0.886792	0.972973	0.6875	0.914729	0.966292	0.8	0.90566	1	0.6875	0.937984	0.966292	0.875	0.90566	1	0.6875
447	1	1	1	0.943396	1	0.8125	0.976744	0.988764	0.95	0.962264	1	0.875	0.906977	0.94382	0.825	0.943396	1	0.8125	0.914729	0.955056	0.825	0.90566	0.972973	0.75	0.937984	0.955056	0.9	0.943396	1	0.8125	0.906977	0.94382	0.825	0.924528	1	0.75	0.937984	0.966292	0.875	0.90566	1	0.6875
448	1	1	1	0.943396	1	0.8125	0.984496	0.988764	0.975	0.924528	1	0.75	0.914729	0.955056	0.825	0.90566	1	0.6875	0.906977	0.955056	0.8	0.924528	1	0.75	0.992248	1	0.975	0.90566	0.945946	0.8125	0.914729	0.966292	0.8	0.90566	1	0.6875	0.937984	0.966292	0.875	0.90566	1	0.6875
449	1	1	1	0.90566	0.972973	0.75	0.968992	0.988764	0.925	0.924528	1	0.75	0.930233	0.955056	0.875	0.924528	1	0.75	0.914729	0.955056	0.825	0.924528	1	0.75	0.945736	0.977528	0.875	0.886792	0.945946	0.75	0.914729	0.955056	0.825	0.90566	1	0.6875	0.914729	0.988764	0.75	0.924528	1	0.75
450	1	1	1	0.943396	1	0.8125	0.992248	1	0.975	0.943396	1	0.8125	0.922481	0.932584	0.9	0.962264	1	0.875	0.922481	0.94382	0.875	0.962264	1	0.875	0.937984	0.977528	0.85	0.962264	1	0.875	0.930233	0.955056	0.875	0.943396	1	0.8125	0.899225	0.955056	0.775	0.811321	0.918919	0.5625
451	1	1	1	0.943396	1	0.8125	0.984496	0.988764	0.975	0.924528	1	0.75	0.914729	0.94382	0.85	0.962264	1	0.875	0.906977	0.932584	0.85	0.924528	0.972973	0.8125	1	1	1	0.924528	1	0.75	0.914729	0.94382	0.85	0.943396	1	0.8125	0.937984	0.966292	0.875	0.90566	1	0.6875
452	1	1	1	0.924528	1	0.75	0.968992	0.977528	0.95	0.924528	1	0.75	0.930233	0.955056	0.875	0.924528	1	0.75	0.914729	0.955056	0.825	0.924528	0.972973	0.8125	1	1	1	0.943396	1	0.8125	0.937984	0.977528	0.85	0.90566	1	0.6875	0.937984	0.966292	0.875	0.90566	1	0.6875
453	1	1	1	0.962264	1	0.875	0.976744	0.988764	0.95	0.962264	1	0.875	0.906977	0.932584	0.85	0.962264	1	0.875	0.930233	0.955056	0.875	0.943396	0.972973	0.875	0.945736	0.955056	0.925	0.962264	1	0.875	0.930233	0.955056	0.875	0.924528	1	0.75	0.937984	0.966292	0.875	0.90566	1	0.6875
454	1	1	1	0.943396	1	0.8125	0.984496	0.988764	0.975	0.943396	1	0.8125	0.922481	0.94382	0.875	0.924528	1	0.75	0.930233	0.966292	0.85	0.962264	0.972973	0.9375	0.992248	1	0.975	0.90566	0.972973	0.75	0.922481	0.955056	0.85	0.924528	1	0.75	0.937984	0.966292	0.875	0.90566	1	0.6875
455	1	1	1	0.90566	1	0.6875	0.976744	0.977528	0.975	0.962264	1	0.875	0.930233	0.94382	0.9	0.943396	1	0.8125	0.922481	0.955056	0.85	0.943396	0.972973	0.875	1	1	1	0.90566	0.945946	0.8125	0.937984	0.955056	0.9	0.943396	1	0.8125	0.914729	0.988764	0.75	0.924528	1	0.75
456	1	1	1	0.924528	1	0.75	0.984496	0.988764	0.975	0.943396	1	0.8125	0.906977	0.932584	0.85	0.924528	1	0.75	0.922481	0.932584	0.9	0.924528	0.972973	0.8125	0.945736	0.955056	0.925	0.90566	0.972973	0.75	0.906977	0.94382	0.825	0.90566	1	0.6875	0.937984	0.966292	0.875	0.90566	1	0.6875
457	1	1	1	0.943396	0.972973	0.875	0.976744	0.988764	0.95	0.981132	1	0.9375	0.937984	0.977528	0.85	0.943396	0.972973	0.875	0.930233	0.977528	0.825	0.90566	0.972973	0.75	0.937984	0.966292	0.875	0.962264	0.972973	0.9375	0.937984	0.977528	0.85	0.924528	1	0.75	0.899225	0.955056	0.775	0.811321	0.918919	0.5625
458	1	1	1	0.962264	1	0.875	0.984496	1	0.95	0.962264	1	0.875	0.945736	0.966292	0.9	0.962264	1	0.875	0.930233	0.977528	0.825	0.90566	0.972973	0.75	0.945736	0.977528	0.875	0.962264	0.972973	0.9375	0.937984	0.977528	0.85	0.924528	1	0.75	0.899225	0.955056	0.775	0.811321	0.918919	0.5625
459	1	1	1	0.924528	0.972973	0.8125	0.976744	0.988764	0.95	1	1	1	0.937984	0.977528	0.85	0.924528	0.972973	0.8125	0.914729	0.94382	0.85	0.924528	0.972973	0.8125	0.96124	0.977528	0.925	0.943396	0.972973	0.875	0.945736	0.988764	0.85	0.924528	1	0.75	0.937984	0.966292	0.875	0.90566	1	0.6875
460	1	1	1	0.981132	1	0.9375	0.976744	0.988764	0.95	0.962264	0.945946	1	0.922481	0.955056	0.85	0.981132	1	0.9375	0.914729	0.966292	0.8	0.962264	1	0.875	0.937984	0.955056	0.9	0.981132	0.972973	1	0.922481	0.955056	0.85	0.962264	1	0.875	0.899225	0.955056	0.775	0.811321	0.918919	0.5625
461	1	1	1	0.962264	1	0.875	0.96124	0.977528	0.925	0.962264	0.972973	0.9375	0.922481	0.966292	0.825	0.943396	0.972973	0.875	0.930233	0.955056	0.875	0.924528	0.972973	0.8125	0.945736	0.966292	0.9	0.943396	0.972973	0.875	0.937984	0.977528	0.85	0.924528	0.972973	0.8125	0.937984	0.966292	0.875	0.90566	1	0.6875
462	1	1	1	0.962264	1	0.875	0.976744	0.988764	0.95	0.943396	0.972973	0.875	0.937984	0.977528	0.85	0.962264	1	0.875	0.922481	0.966292	0.825	0.90566	0.972973	0.75	0.937984	0.966292	0.875	0.962264	1	0.875	0.937984	0.966292	0.875	0.943396	1	0.8125	0.937984	0.966292	0.875	0.90566	1	0.6875
463	1	1	1	0.962264	0.972973	0.9375	0.984496	1	0.95	0.962264	0.972973	0.9375	0.945736	0.966292	0.9	0.962264	1	0.875	0.922481	0.966292	0.825	0.943396	0.972973	0.875	0.945736	0.977528	0.875	0.962264	0.972973	0.9375	0.930233	0.966292	0.85	0.962264	1	0.875	0.899225	0.955056	0.775	0.811321	0.918919	0.5625
464	1	1	1	0.924528	0.972973	0.8125	0.984496	1	0.95	0.962264	0.972973	0.9375	0.945736	0.977528	0.875	0.962264	0.972973	0.9375	0.914729	0.94382	0.85	0.924528	0.972973	0.8125	0.953488	0.977528	0.9	0.962264	0.972973	0.9375	0.945736	0.977528	0.875	0.924528	0.972973	0.8125	0.937984	0.966292	0.875	0.90566	1	0.6875
465	1	1	1	0.924528	0.972973	0.8125	0.992248	1	0.975	0.962264	1	0.875	0.937984	0.966292	0.875	0.962264	1	0.875	0.922481	0.966292	0.825	0.924528	0.972973	0.8125	1	1	1	0.924528	0.972973	0.8125	0.945736	0.988764	0.85	0.943396	1	0.8125	0.937984	0.966292	0.875	0.90566	1	0.6875
466	1	1	1	0.943396	0.972973	0.875	0.984496	1	0.95	1	1	1	0.930233	0.966292	0.85	0.981132	1	0.9375	0.922481	0.966292	0.825	0.90566	0.972973	0.75	0.945736	0.966292	0.9	0.981132	1	0.9375	0.922481	0.955056	0.85	0.981132	1	0.9375	0.937984	0.966292	0.875	0.90566	1	0.6875
467	1	1	1	0.924528	0.972973	0.8125	0.984496	1	0.95	0.962264	0.972973	0.9375	0.937984	0.966292	0.875	0.962264	0.972973	0.9375	0.922481	0.966292	0.825	0.962264	0.972973	0.9375	0.953488	0.988764	0.875	0.943396	0.972973	0.875	0.937984	0.966292	0.875	0.943396	0.972973	0.875	0.906977	0.921348	0.875	0.886792	0.918919	0.8125
468	1	1	1	0.90566	0.972973	0.75	0.968992	0.977528	0.95	0.924528	0.972973	0.8125	0.930233	0.977528	0.825	0.924528	0.972973	0.8125	0.922481	0.94382	0.875	0.924528	0.972973	0.8125	0.937984	0.977528	0.85	0.924528	0.972973	0.8125	0.930233	0.977528	0.825	0.886792	0.972973	0.6875	0.930233	0.977528	0.825	0.867925	0.945946	0.6875
469	1	1	1	0.90566	0.972973	0.75	0.968992	0.988764	0.925	0.924528	0.945946	0.875	0.937984	0.966292	0.875	0.924528	0.972973	0.8125	0.922481	0.966292	0.825	0.924528	0.972973	0.8125	0.945736	0.977528	0.875	0.886792	0.945946	0.75	0.945736	0.977528	0.875	0.90566	0.972973	0.75	0.930233	0.977528	0.825	0.867925	0.945946	0.6875
470	1	1	1	0.943396	0.972973	0.875	0.976744	0.988764	0.95	0.924528	0.972973	0.8125	0.930233	0.966292	0.85	0.962264	0.972973	0.9375	0.922481	0.966292	0.825	0.943396	0.972973	0.875	0.953488	0.977528	0.9	0.962264	0.972973	0.9375	0.937984	0.966292	0.875	0.924528	0.972973	0.8125	0.930233	0.977528	0.825	0.867925	0.945946	0.6875
471	1	1	1	0.943396	0.972973	0.875	0.984496	1	0.95	0.943396	0.945946	0.9375	0.937984	0.966292	0.875	0.943396	0.972973	0.875	0.914729	0.955056	0.825	0.962264	0.972973	0.9375	0.937984	0.966292	0.875	0.924528	0.972973	0.8125	0.930233	0.966292	0.85	0.924528	0.972973	0.8125	0.930233	0.977528	0.825	0.867925	0.945946	0.6875
472	1	1	1	0.943396	1	0.8125	0.976744	0.988764	0.95	1	1	1	0.922481	0.955056	0.85	0.90566	1	0.6875	0.906977	0.94382	0.825	0.924528	1	0.75	0.945736	0.977528	0.875	0.962264	1	0.875	0.922481	0.955056	0.85	0.924528	1	0.75	0.899225	0.955056	0.775	0.811321	0.918919	0.5625
473	1	1	1	0.924528	0.972973	0.8125	0.968992	0.988764	0.925	0.943396	1	0.8125	0.922481	0.966292	0.825	0.924528	1	0.75	0.891473	0.921348	0.825	0.924528	0.972973	0.8125	0.953488	0.977528	0.9	0.924528	0.972973	0.8125	0.937984	0.977528	0.85	0.924528	1	0.75	0.937984	0.966292	0.875	0.90566	1	0.6875
474	1	1	1	0.943396	1	0.8125	0.984496	1	0.95	0.90566	0.945946	0.8125	0.930233	0.966292	0.85	0.90566	1	0.6875	0.922481	0.966292	0.825	0.924528	1	0.75	0.953488	0.977528	0.9	0.867925	0.945946	0.6875	0.930233	0.977528	0.825	0.924528	1	0.75	0.937984	0.966292	0.875	0.90566	1	0.6875
475	1	1	1	0.943396	1	0.8125	0.984496	0.988764	0.975	0.962264	0.972973	0.9375	0.906977	0.94382	0.825	0.962264	1	0.875	0.914729	0.955056	0.825	0.90566	0.972973	0.75	0.945736	0.966292	0.9	0.943396	0.972973	0.875	0.914729	0.94382	0.85	0.943396	1	0.8125	0.937984	0.966292	0.875	0.90566	1	0.6875
476	1	1	1	0.924528	0.972973	0.8125	0.984496	0.988764	0.975	0.924528	0.945946	0.875	0.922481	0.977528	0.8	0.90566	1	0.6875	0.914729	0.955056	0.825	0.924528	1	0.75	0.968992	0.988764	0.925	0.924528	0.945946	0.875	0.930233	0.977528	0.825	0.924528	1	0.75	0.937984	0.966292	0.875	0.90566	1	0.6875
477	1	1	1	0.90566	0.972973	0.75	0.984496	0.988764	0.975	0.924528	0.945946	0.875	0.937984	0.966292	0.875	0.943396	1	0.8125	0.914729	0.955056	0.825	0.90566	0.972973	0.75	0.953488	0.988764	0.875	0.924528	0.972973	0.8125	0.930233	0.966292	0.85	0.90566	0.972973	0.75	0.930233	0.977528	0.825	0.867925	0.945946	0.6875
478	1	1	1	0.962264	1	0.875	0.992248	1	0.975	0.943396	1	0.8125	0.937984	0.955056	0.9	0.981132	1	0.9375	0.922481	0.94382	0.875	0.962264	1	0.875	0.945736	0.977528	0.875	1	1	1	0.922481	0.955056	0.85	0.962264	1	0.875	0.899225	0.955056	0.775	0.811321	0.918919	0.5625
479	1	1	1	0.924528	0.972973	0.8125	0.976744	1	0.925	0.981132	0.972973	1	0.930233	0.966292	0.85	0.962264	1	0.875	0.930233	0.966292	0.85	0.924528	0.972973	0.8125	0.96124	0.977528	0.925	0.943396	0.972973	0.875	0.945736	0.977528	0.875	0.943396	1	0.8125	0.937984	0.966292	0.875	0.90566	1	0.6875
480	1	1	1	0.924528	0.972973	0.8125	0.992248	1	0.975	0.943396	0.972973	0.875	0.930233	0.955056	0.875	0.962264	1	0.875	0.914729	0.955056	0.825	0.924528	0.972973	0.8125	0.945736	0.977528	0.875	0.924528	1	0.75	0.930233	0.966292	0.85	0.924528	1	0.75	0.937984	0.966292	0.875	0.90566	1	0.6875
481	1	1	1	0.962264	1	0.875	0.976744	1	0.925	0.981132	1	0.9375	0.922481	0.94382	0.875	0.981132	1	0.9375	0.914729	0.955056	0.825	0.924528	0.972973	0.8125	0.953488	0.966292	0.925	1	1	1	0.922481	0.955056	0.85	0.962264	1	0.875	0.937984	0.966292	0.875	0.90566	1	0.6875
482	1	1	1	0.924528	0.972973	0.8125	0.992248	1	0.975	0.943396	0.972973	0.875	0.930233	0.955056	0.875	0.962264	1	0.875	0.914729	0.955056	0.825	0.962264	0.972973	0.9375	0.992248	1	0.975	0.943396	0.972973	0.875	0.937984	0.966292	0.875	0.962264	1	0.875	0.937984	0.966292	0.875	0.90566	1	0.6875
483	1	1	1	0.90566	0.972973	0.75	0.992248	1	0.975	0.924528	0.945946	0.875	0.945736	0.966292	0.9	0.943396	0.972973	0.875	0.922481	0.955056	0.85	0.943396	0.972973	0.875	0.96124	0.988764	0.9	0.924528	0.972973	0.8125	0.945736	0.977528	0.875	0.924528	1	0.75	0.930233	0.977528	0.825	0.867925	0.945946	0.6875
484	1	1	1	0.943396	1	0.8125	0.984496	0.988764	0.975	0.924528	0.972973	0.8125	0.914729	0.94382	0.85	0.90566	1	0.6875	0.906977	0.932584	0.85	0.886792	0.972973	0.6875	0.96124	0.977528	0.925	0.90566	0.945946	0.8125	0.922481	0.955056	0.85	0.924528	1	0.75	0.937984	0.966292	0.875	0.90566	1	0.6875
485	1	1	1	0.962264	1	0.875	0.992248	0.988764	1	0.943396	1	0.8125	0.914729	0.932584	0.875	0.981132	1	0.9375	0.922481	0.966292	0.825	0.981132	1	0.9375	0.937984	0.977528	0.85	0.962264	1	0.875	0.922481	0.955056	0.85	0.924528	1	0.75	0.899225	0.955056	0.775	0.811321	0.918919	0.5625
486	1	1	1	0.943396	1	0.8125	0.992248	1	0.975	0.943396	1	0.8125	0.914729	0.955056	0.825	0.943396	1	0.8125	0.930233	0.955056	0.875	0.924528	0.972973	0.8125	0.953488	0.977528	0.9	0.943396	1	0.8125	0.922481	0.966292	0.825	0.924528	1	0.75	0.937984	0.966292	0.875	0.90566	1	0.6875
487	1	1	1	0.924528	1	0.75	0.992248	1	0.975	0.943396	1	0.8125	0.937984	0.966292	0.875	0.924528	1	0.75	0.922481	0.966292	0.825	0.924528	0.972973	0.8125	1	1	1	0.943396	1	0.8125	0.930233	0.977528	0.825	0.90566	1	0.6875	0.937984	0.966292	0.875	0.90566	1	0.6875
488	1	1	1	0.943396	1	0.8125	0.968992	0.977528	0.95	0.962264	1	0.875	0.914729	0.932584	0.875	0.962264	1	0.875	0.922481	0.966292	0.825	0.943396	0.972973	0.875	0.937984	0.955056	0.9	0.943396	1	0.8125	0.914729	0.94382	0.85	0.943396	1	0.8125	0.937984	0.966292	0.875	0.90566	1	0.6875
489	1	1	1	0.924528	0.972973	0.8125	0.976744	0.988764	0.95	0.943396	1	0.8125	0.930233	0.955056	0.875	0.943396	1	0.8125	0.914729	0.955056	0.825	0.962264	0.972973	0.9375	1	1	1	0.90566	0.945946	0.8125	0.922481	0.966292	0.825	0.924528	1	0.75	0.937984	0.966292	0.875	0.90566	1	0.6875
490	1	1	1	0.924528	0.972973	0.8125	0.976744	0.988764	0.95	0.943396	0.972973	0.875	0.937984	0.966292	0.875	0.962264	1	0.875	0.914729	0.955056	0.825	0.962264	0.972973	0.9375	0.937984	0.955056	0.9	0.90566	0.972973	0.75	0.922481	0.966292	0.825	0.90566	1	0.6875	0.914729	0.988764	0.75	0.924528	1	0.75
491	1	1	1	0.943396	1	0.8125	0.984496	0.988764	0.975	0.924528	1	0.75	0.906977	0.94382	0.825	0.90566	1	0.6875	0.906977	0.955056	0.8	0.924528	1	0.75	0.953488	0.977528	0.9	0.924528	1	0.75	0.930233	0.966292	0.85	0.90566	1	0.6875	0.937984	0.966292	0.875	0.90566	1	0.6875
492	1	1	1	0.924528	1	0.75	0.976744	0.988764	0.95	0.943396	1	0.8125	0.922481	0.94382	0.875	0.943396	1	0.8125	0.922481	0.955056	0.85	0.962264	0.972973	0.9375	0.953488	0.966292	0.925	0.924528	0.972973	0.8125	0.914729	0.94382	0.85	0.924528	1	0.75	0.937984	0.966292	0.875	0.90566	1	0.6875
493	1	1	1	0.962264	0.972973	0.9375	0.984496	1	0.95	0.943396	0.972973	0.875	0.945736	0.966292	0.9	0.962264	1	0.875	0.922481	0.966292	0.825	0.981132	1	0.9375	0.937984	0.977528	0.85	0.962264	0.972973	0.9375	0.922481	0.955056	0.85	0.962264	1	0.875	0.899225	0.955056	0.775	0.811321	0.918919	0.5625
494	1	1	1	0.924528	0.972973	0.8125	0.984496	0.988764	0.975	0.90566	0.972973	0.75	0.937984	0.977528	0.85	0.924528	0.972973	0.8125	0.922481	0.955056	0.85	0.924528	0.972973	0.8125	0.945736	0.977528	0.875	0.943396	0.972973	0.875	0.937984	0.977528	0.85	0.90566	0.972973	0.75	0.937984	0.966292	0.875	0.90566	1	0.6875
495	1	1	1	0.943396	1	0.8125	0.968992	0.988764	0.925	0.90566	0.972973	0.75	0.937984	0.966292	0.875	0.962264	1	0.875	0.922481	0.966292	0.825	0.924528	0.972973	0.8125	0.945736	0.977528	0.875	0.924528	0.972973	0.8125	0.937984	0.977528	0.85	0.924528	1	0.75	0.937984	0.966292	0.875	0.90566	1	0.6875
496	1	1	1	0.962264	1	0.875	0.984496	1	0.95	0.981132	0.972973	1	0.930233	0.966292	0.85	0.981132	1	0.9375	0.922481	0.966292	0.825	0.943396	0.972973	0.875	0.945736	0.966292	0.9	0.981132	1	0.9375	0.914729	0.955056	0.825	0.962264	1	0.875	0.937984	0.966292	0.875	0.90566	1	0.6875
497	1	1	1	0.924528	0.972973	0.8125	0.992248	1	0.975	0.943396	0.972973	0.875	0.945736	0.966292	0.9	0.962264	1	0.875	0.914729	0.955056	0.825	0.962264	0.972973	0.9375	0.953488	0.977528	0.9	0.962264	0.972973	0.9375	0.922481	0.977528	0.8	0.962264	1	0.875	0.937984	0.966292	0.875	0.90566	1	0.6875
498	1	1	1	0.90566	0.972973	0.75	0.992248	1	0.975	0.943396	0.945946	0.9375	0.937984	0.966292	0.875	0.962264	0.972973	0.9375	0.914729	0.955056	0.825	0.962264	0.972973	0.9375	0.945736	0.977528	0.875	0.924528	0.972973	0.8125	0.922481	0.966292	0.825	0.924528	0.972973	0.8125	0.930233	0.977528	0.825	0.867925	0.945946	0.6875
499	1	1	1	0.924528	0.972973	0.8125	0.984496	1	0.95	0.924528	0.972973	0.8125	0.914729	0.955056	0.825	0.90566	1	0.6875	0.906977	0.955056	0.8	0.924528	1	0.75	0.945736	0.977528	0.875	0.90566	0.945946	0.8125	0.930233	0.966292	0.85	0.924528	1	0.75	0.937984	0.966292	0.875	0.90566	1	0.6875
500	1	1	1	0.943396	1	0.8125	0.992248	1	0.975	0.943396	0.972973	0.875	0.930233	0.955056	0.875	0.981132	1	0.9375	0.922481	0.955056	0.85	0.943396	0.972973	0.875	0.953488	0.977528	0.9	0.962264	1	0.875	0.930233	0.955056	0.875	0.943396	1	0.8125	0.937984	0.966292	0.875	0.90566	1	0.6875
501	1	1	1	0.943396	1	0.8125	0.96124	0.977528	0.925	0.943396	1	0.8125	0.922481	0.94382	0.875	0.943396	1	0.8125	0.914729	0.955056	0.825	0.962264	0.972973	0.9375	0.953488	0.966292	0.925	0.924528	0.972973	0.8125	0.930233	0.966292	0.85	0.90566	1	0.6875	0.937984	0.966292	0.875	0.90566	1	0.6875
502	1	1	1	0.924528	0.972973	0.8125	0.984496	1	0.95	0.943396	1	0.8125	0.937984	0.955056	0.9	0.962264	1	0.875	0.914729	0.955056	0.825	0.962264	0.972973	0.9375	0.953488	0.977528	0.9	0.962264	0.972973	0.9375	0.930233	0.966292	0.85	0.943396	1	0.8125	0.937984	0.966292	0.875	0.90566	1	0.6875

## Sheet: S4
Table S4: List of mRMRe-identified gene features selected in 500 rounds, for finding gene relevant to primary site.
Features	No. of rounds	Description	SYMBOL	Entrez	UNIPROT
ENSG00000225265	500	TAF1A antisense RNA 1	TAF1A-AS1	100506161	NA
ENSG00000233251	500	uncharacterized LOC100129434	LOC100129434	100129434	NA
ENSG00000114026	500	8-oxoguanine DNA glycosylase	OGG1	4968	E5KPN1
ENSG00000072858	500	SID1 transmembrane family member 1	SIDT1	54847	Q9NXL6
ENSG00000130226	500	dipeptidyl peptidase like 6	DPP6	1804	A7E2E4
ENSG00000136928	500	gamma-aminobutyric acid type B receptor subunit 2	GABBR2	9568	H9NIL8
ENSG00000064763	500	fatty acyl-CoA reductase 2	FAR2	55711	A0A024RAW7
ENSG00000136048	500	DNA damage regulated autophagy modulator 1	DRAM1	55332	A0A024RBF9
ENSG00000139973	500	synaptotagmin 16	SYT16	83851	Q17RD7
ENSG00000126821	500	sphingosine-1-phosphate phosphatase 1	SGPP1	81537	Q9BX95
ENSG00000259081	500	NA	NA	NA	NA
ENSG00000131943	500	chromosome 19 open reading frame 12	C19orf12	83636	Q9NSK7
ENSG00000121853	499	growth hormone secretagogue receptor	GHSR	2693	Q92847
ENSG00000287655	494	NA	NA	NA	NA
ENSG00000236008	436	long intergenic non-protein coding RNA 1814	LINC01814	101929567	NA
ENSG00000167543	399	tumor protein p53 inducible protein 13	TP53I13	90313	A0A024QZ67
ENSG00000173406	389	DAB adaptor protein 1	DAB1	1600	O75553
ENSG00000150625	375	glycoprotein M6A	GPM6A	2823	P51674
ENSG00000232040	306	zinc finger BED-type containing 9	ZBED9	114821	Q6R2W3
ENSG00000122548	152	KIAA0087 lncRNA	KIAA0087	9808	NA
ENSG00000094841	124	uracil phosphoribosyltransferase homolog	UPRT	139596	A0A0A0MRR5
ENSG00000065882	101	TBC1 domain family member 1	TBC1D1	23216	Q86TI0
ENSG00000157152	46	synapsin II	SYN2	6854	A0A087X2E3
ENSG00000165591	45	fatty acid amide hydrolase 2	FAAH2	158584	B2C6G4
ENSG00000205086	32	long intergenic non-protein coding RNA 2898	LINC02898	400950	NA
ENSG00000205763	30	RP9 pseudogene	RP9P	441212	NA
ENSG00000141428	25	chromosome 18 open reading frame 21	C18orf21	83608	Q32NC0
ENSG00000110917	18	malectin	MLEC	9761	F5GX14
ENSG00000135469	13	coenzyme Q10A	COQ10A	93058	Q96MF6
ENSG00000199377	6	RNA, U5F small nuclear 1	RNU5F-1	26828	NA
ENSG00000074416	6	monoglyceride lipase	MGLL	11343	Q99685
ENSG00000223117	5	NA	NA	NA	NA
ENSG00000089335	4	zinc finger protein 302	ZNF302	55900	Q9NR11
ENSG00000080293	3	secretin receptor	SCTR	6344	P47872
ENSG00000285572	3	NA	NA	NA	NA
ENSG00000125434	3	solute carrier family 25 member 35	SLC25A35	399512	Q3KQZ1
ENSG00000172175	3	MALT1 paracaspase	MALT1	10892	A8K5S1
ENSG00000064787	3	brain enriched myelin associated protein 1	BCAS1	8537	B2RCQ5
ENSG00000084710	2	EFR3 homolog B	EFR3B	22979	B3KT90
ENSG00000184611	2	potassium voltage-gated channel subfamily H member 7	KCNH7	90134	Q9NS40
ENSG00000127252	2	phospholipase A and acyltransferase 1	PLAAT1	57110	Q86WS9
ENSG00000084093	2	RE1 silencing transcription factor	REST	5978	Q13127
ENSG00000164303	2	ectonucleotide pyrophosphatase/phosphodiesterase 6	ENPP6	133121	Q6UWR7
ENSG00000104213	2	platelet derived growth factor receptor like	PDGFRL	5157	Q15198
ENSG00000104447	2	transcriptional repressor GATA binding 1	TRPS1	7227	Q9UHF7
ENSG00000168267	2	pancreas associated transcription factor 1a	PTF1A	256297	Q7RTS3
ENSG00000234944	2	long intergenic non-protein coding RNA 2623	LINC02623	101929445	NA
ENSG00000170855	2	TP53 regulated inhibitor of apoptosis 1	TRIAP1	51499	O43715
ENSG00000166794	2	peptidylprolyl isomerase B	PPIB	5479	P23284
ENSG00000262772	2	NA	NA	NA	NA
ENSG00000101460	2	microtubule associated protein 1 light chain 3 alpha	MAP1LC3A	84557	Q9H492
ENSG00000237767	2	NA	NA	NA	NA
ENSG00000168661	2	zinc finger protein 30	ZNF30	90075	P17039
ENSG00000162592	1	coiled-coil domain containing 27	CCDC27	148870	Q2M243
ENSG00000235169	1	small integral membrane protein 1 (Vel blood group)	SMIM1	388588	B2RUZ4
ENSG00000130764	1	leucine rich repeat containing 47	LRRC47	57470	A0A024R4G1
ENSG00000266075	1	RNA, 7SL, cytoplasmic 574, pseudogene	RN7SL574P	106481079	NA
ENSG00000204859	1	zinc finger and BTB domain containing 48	ZBTB48	3104	A8K291
ENSG00000235263	1	NA	NA	NA	NA
ENSG00000157330	1	chromosome 1 open reading frame 158	C1orf158	93190	Q5VUY5
ENSG00000162460	1	transmembrane protein 82	TMEM82	388595	A0PJX8
ENSG00000142661	1	myomesin 3	MYOM3	127294	Q5VTT5
ENSG00000230703	1	NA	NA	NA	NA
ENSG00000142677	1	interleukin 22 receptor subunit alpha 1	IL22RA1	58985	Q8N6P7
ENSG00000117602	1	RCAN family member 3	RCAN3	11123	A0A024RAH2
ENSG00000092847	1	argonaute RISC component 1	AGO1	26523	B2RAD8
ENSG00000178028	1	DNA methyltransferase 1 associated protein 1	DMAP1	55929	Q9NPF5
ENSG00000198520	1	armadillo like helical domain containing 1	ARMH1	339541	Q6PIY5
ENSG00000169213	1	RAB3B, member RAS oncogene family	RAB3B	5865	P20337
ENSG00000116675	1	DnaJ heat shock protein family (Hsp40) member C6	DNAJC6	9829	O75061
ENSG00000172260	1	neuronal growth regulator 1	NEGR1	257194	Q7Z3B1
ENSG00000117155	1	SSX family member 2 interacting protein	SSX2IP	117178	Q9Y2D8
ENSG00000137936	1	BCAR3 adaptor protein, NSP family member	BCAR3	8412	O75815
ENSG00000198758	1	EPS8 like 3	EPS8L3	79574	Q8TE67
ENSG00000183508	1	terminal nucleotidyltransferase 5C	TENT5C	54855	Q5VWP2
ENSG00000116874	1	tryptophanyl tRNA synthetase 2, mitochondrial	WARS2	10352	Q9UGM6
ENSG00000134193	1	regenerating family member 4	REG4	83998	A0A024R0M1
ENSG00000215864	1	NBPF member 7, pseudogene	NBPF7P	343505	NA
ENSG00000275131	1	NA	NA	NA	NA
ENSG00000277702	1	NA	NA	NA	NA
ENSG00000232527	1	LSP1 pseudogene 5	LSP1P5	645166	NA
ENSG00000173080	1	relaxin family peptide/INSL5 receptor 4	RXFP4	339403	Q8TDU9
ENSG00000162761	1	LIM homeobox transcription factor 1 alpha	LMX1A	4009	Q8TE12
ENSG00000224702	1	NA	NA	NA	NA
ENSG00000238022	1	NA	NA	NA	NA
ENSG00000254154	1	SEC16 homolog B, endoplasmic reticulum export factor	SEC16B	89866	Q96JE7
ENSG00000242193	1	crystallin zeta like 2, pseudogene	CRYZL2P	730102	NA
ENSG00000135862	1	laminin subunit gamma 1	LAMC1	3915	P11047
ENSG00000162889	1	MAPK activated protein kinase 2	MAPKAPK2	9261	P49137
ENSG00000182795	1	chromosome 1 open reading frame 116	C1orf116	79098	Q9BW04
ENSG00000135749	1	pecanex 2	PCNX2	80003	A6NKB5
ENSG00000231272	1	NA	NA	NA	NA
ENSG00000236244	1	NA	NA	NA	NA
ENSG00000151693	1	ArfGAP with SH3 domain, ankyrin repeat and PH domain 2	ASAP2	8853	O43150
ENSG00000224165	1	DNAJC27 antisense RNA 1	DNAJC27-AS1	729723	NA
ENSG00000084731	1	kinesin family member 3C	KIF3C	3797	A2RU78
ENSG00000143994	1	abhydrolase domain containing 1	ABHD1	84696	A0A140VJD1
ENSG00000163214	1	DExH-box helicase 57	DHX57	90957	Q6P158
ENSG00000115944	1	cytochrome c oxidase subunit 7A2 like	COX7A2L	9167	O14548
ENSG00000226491	1	NA	NA	NA	NA
ENSG00000205054	1	long intergenic non-protein coding RNA 1121	LINC01121	400952	NA
ENSG00000286728	1	NA	NA	NA	NA
ENSG00000286519	1	NA	NA	NA	NA
ENSG00000115353	1	tachykinin receptor 1	TACR1	6869	P25103
ENSG00000283196	1	LSP1 pseudogene 5	LSP1P5	645166	NA
ENSG00000144191	1	cyclic nucleotide gated channel subunit alpha 3	CNGA3	1261	Q16281
ENSG00000071073	1	alpha-1,3-mannosyl-glycoprotein 4-beta-N-acetylglucosaminyltransferase A	MGAT4A	11320	Q9UM21
ENSG00000175497	1	dipeptidyl peptidase like 10	DPP10	57628	B4DKB5
ENSG00000235026	1	DPP10 antisense RNA 1	DPP10-AS1	389023	NA
ENSG00000287451	1	NA	NA	NA	NA
ENSG00000171227	1	transmembrane protein 37	TMEM37	140738	Q8WXS4
ENSG00000163075	1	cilia and flagella associated protein 221	CFAP221	200373	Q4G0U5
ENSG00000169994	1	myosin VIIB	MYO7B	4648	Q6PIF6
ENSG00000244125	1	NA	NA	NA	NA
ENSG00000136542	1	polypeptide N-acetylgalactosaminyltransferase 5	GALNT5	11227	Q7Z7M9
ENSG00000236283	1	NA	NA	NA	NA
ENSG00000223318	1	RNA, 5S ribosomal pseudogene 111	RNA5SP111	100873381	NA
ENSG00000169507	1	solute carrier family 38 member 11	SLC38A11	151258	Q08AI6
ENSG00000153253	1	sodium voltage-gated channel alpha subunit 3	SCN3A	6328	Q9C007
ENSG00000128683	1	glutamate decarboxylase 1	GAD1	2571	A0A0S2Z3V5
ENSG00000144369	1	family with sequence similarity 171 member B	FAM171B	165215	Q6P995
ENSG00000174453	1	von Willebrand factor C domain containing 2 like	VWC2L	402117	B2RUY7
ENSG00000163449	1	transmembrane protein 169	TMEM169	92691	A0A024R430
ENSG00000179921	1	G protein-coupled bile acid receptor 1	GPBAR1	151306	Q8TDU6
ENSG00000163501	1	Indian hedgehog signaling molecule	IHH	3549	Q14623
ENSG00000158552	1	zinc finger AN1-type containing 2B	ZFAND2B	130617	A0A024R435
ENSG00000173692	1	proteasome 26S subunit, non-ATPase 1	PSMD1	5707	Q99460
ENSG00000171596	1	neuromedin U receptor 1	NMUR1	10316	Q9HB89
ENSG00000178623	1	G protein-coupled receptor 35	GPR35	2859	Q9HC97
ENSG00000134108	1	ADP ribosylation factor like GTPase 8B	ARL8B	55207	A0A024R2D4
ENSG00000196220	1	SLIT-ROBO Rho GTPase activating protein 3	SRGAP3	9901	O43295
ENSG00000144711	1	IQ motif and Sec7 domain ArfGEF 1	IQSEC1	9922	A0A087WWK8
ENSG00000168016	1	tetratricopeptide repeat and ankyrin repeat containing 1	TRANK1	9881	O15050
ENSG00000235257	1	ITGA9 antisense RNA 1	ITGA9-AS1	101928153	NA
ENSG00000144677	1	CTD small phosphatase like	CTDSPL	10217	O15194
ENSG00000187091	1	phospholipase C delta 1	PLCD1	5333	P51178
ENSG00000060971	1	acetyl-CoA acyltransferase 1	ACAA1	30	A0A140VJX0
ENSG00000172936	1	MYD88 innate immune signal transduction adaptor	MYD88	4615	Q99836
ENSG00000172939	1	oxidative stress responsive kinase 1	OXSR1	9943	A0A024R2M7
ENSG00000182606	1	trafficking kinesin protein 1	TRAK1	22906	A0A024R2M0
ENSG00000121807	1	C-C motif chemokine receptor 2	CCR2	729230	P41597
ENSG00000007402	1	calcium voltage-gated channel auxiliary subunit alpha2delta 2	CACNA2D2	9254	Q9NY47
ENSG00000145050	1	mesencephalic astrocyte derived neurotrophic factor	MANF	7873	A8K878
ENSG00000114841	1	dynein axonemal heavy chain 1	DNAH1	25981	A0A140VJI6
ENSG00000010318	1	PHD finger protein 7	PHF7	51533	Q9BWX1
ENSG00000163932	1	protein kinase C delta	PRKCD	5580	A0A024R328
ENSG00000174844	1	dynein axonemal heavy chain 12	DNAH12	201625	Q6ZR08
ENSG00000163618	1	calcium dependent secretion activator	CADPS	8618	Q9ULU8
ENSG00000114541	1	FERM domain containing 4B	FRMD4B	23150	B3KNA2
ENSG00000145087	1	syntaxin binding protein 5L	STXBP5L	9515	B4DKF6
ENSG00000114626	1	ankyrin repeat and BTB domain containing 1	ABTB1	80325	Q969K4
ENSG00000187715	1	kelch repeat and BTB domain containing 12	KBTBD12	166348	Q3ZCT8
ENSG00000144893	1	mediator complex subunit 12L	MED12L	116931	B3KXY0
ENSG00000240602	1	arylacetamide deacetylase pseudogene 1	AADACP1	201651	NA
ENSG00000118849	1	retinoic acid receptor responder 1	RARRES1	5918	P49788
ENSG00000286913	1	NA	NA	NA	NA
ENSG00000198398	1	transmembrane protein 207	TMEM207	131920	Q6UWW9
ENSG00000180611	1	Mab-21 domain containing 2	MB21D2	151963	Q8IYB1
ENSG00000232130	1	NA	NA	NA	NA
ENSG00000187527	1	ATPase 13A5	ATP13A5	344905	Q4VNC0
ENSG00000236508	1	NA	NA	NA	NA
ENSG00000061938	1	tyrosine kinase non receptor 2	TNK2	10188	Q07912
ENSG00000163956	1	LDL receptor related protein associated protein 1	LRPAP1	4043	P30533
ENSG00000284648	1	NA	NA	NA	NA
ENSG00000250942	1	ectonucleotide pyrophosphatase/phosphodiesterase 7 pseudogene 11	ENPP7P11	100421806	NA
ENSG00000169676	1	dopamine receptor D5	DRD5	1816	P21918
ENSG00000178177	1	ligand dependent nuclear receptor corepressor like	LCORL	254251	Q8N3X6
ENSG00000249685	1	NA	NA	NA	NA
ENSG00000248505	1	long intergenic non-protein coding RNA 2380	LINC02380	101928851	NA
ENSG00000251459	1	NA	NA	NA	NA
ENSG00000286035	1	NA	NA	NA	NA
ENSG00000145287	1	placenta associated 8	PLAC8	51316	Q9NZF1
ENSG00000272777	1	NA	NA	NA	NA
ENSG00000197894	1	alcohol dehydrogenase 5 (class III), chi polypeptide	ADH5	128	P11766
ENSG00000138821	1	solute carrier family 39 member 8	SLC39A8	64116	A0A024RDG0
ENSG00000198856	1	oligosaccharyltransferase complex non-catalytic subunit	OSTC	58505	A0A087WUD3
ENSG00000250511	1	NA	NA	NA	NA
ENSG00000250103	1	PITX2 adjacent non-coding RNA	PANCR	110231149	NA
ENSG00000164093	1	paired like homeodomain 2	PITX2	5308	Q99697
ENSG00000249815	1	NA	NA	NA	NA
ENSG00000287433	1	NA	NA	NA	NA
ENSG00000271646	1	NA	NA	NA	NA
ENSG00000224807	1	double homeobox 4 like 9 (pseudogene)	DUX4L9	100288711	NA
ENSG00000259757	1	NA	NA	NA	NA
ENSG00000170561	1	iroquois homeobox 2	IRX2	153572	Q9BZI1
ENSG00000186493	1	chromosome 5 open reading frame 38	C5orf38	153571	NA
ENSG00000113361	1	cadherin 6	CDH6	1004	P55285
ENSG00000241829	1	ribosomal protein L21 pseudogene 54	RPL21P54	100271168	NA
ENSG00000250360	1	NA	NA	NA	NA
ENSG00000251573	1	long intergenic non-protein coding RNA 2106	LINC02106	100287592	NA
ENSG00000259663	1	ISL1 divergent transcript	ISL1-DT	642366	NA
ENSG00000016082	1	ISL LIM homeobox 1	ISL1	3670	P61371
ENSG00000248127	1	NA	NA	NA	NA
ENSG00000122012	1	synaptic vesicle glycoprotein 2C	SV2C	22987	B3KT41
ENSG00000249746	1	NA	NA	NA	NA
ENSG00000286615	1	NA	NA	NA	NA
ENSG00000113621	1	thioredoxin domain containing 15	TXNDC15	79770	Q7Z345
ENSG00000120725	1	SIL1 nucleotide exchange factor	SIL1	64374	A0A0S2Z6B4
ENSG00000011083	1	solute carrier family 6 member 7	SLC6A7	6534	Q99884
ENSG00000164574	1	polypeptide N-acetylgalactosaminyltransferase 10	GALNT10	55568	Q86SR1
ENSG00000253959	1	NA	NA	NA	NA
ENSG00000253686	1	long intergenic non-protein coding RNA 1484	LINC01484	101928136	NA
ENSG00000048162	1	NOP16 nucleolar protein	NOP16	51491	Q9Y3C1
ENSG00000169223	1	lectin, mannose binding 2	LMAN2	10960	Q12907
ENSG00000184840	1	transmembrane p24 trafficking protein 9	TMED9	54732	A0A024R7M0
ENSG00000288548	1	NA	NA	NA	NA
ENSG00000219607	1	protein phosphatase 1 regulatory subunit 3G	PPP1R3G	648791	B7ZBB8
ENSG00000269985	1	uncharacterized LOC101927972	LOC101927972	101927972	NA
ENSG00000007944	1	myosin regulatory light chain interacting protein	MYLIP	29116	Q8WY64
ENSG00000272462	1	NA	NA	NA	NA
ENSG00000026950	1	butyrophilin subfamily 3 member A1	BTN3A1	11119	O00481
ENSG00000246350	1	NA	NA	NA	NA
ENSG00000096433	1	inositol 1,4,5-trisphosphate receptor type 3	ITPR3	3710	A6H8K3
ENSG00000124507	1	protein kinase C and casein kinase substrate in neurons 1	PACSIN1	29993	Q5TZC3
ENSG00000112624	1	BRD4 interacting chromatin remodeling complex associated protein like	BICRAL	23506	Q6AI39
ENSG00000172348	1	regulator of calcineurin 2	RCAN2	10231	Q14206
ENSG00000236466	1	NA	NA	NA	NA
ENSG00000153292	1	adhesion G protein-coupled receptor F1	ADGRF1	266977	Q3SXM8
ENSG00000287300	1	NA	NA	NA	NA
ENSG00000112182	1	BTB domain and CNC homolog 2	BACH2	60468	Q9BYV9
ENSG00000231690	1	long intergenic non-protein coding RNA 574	LINC00574	80069	NA
ENSG00000236173	1	NA	NA	NA	NA
ENSG00000048052	1	histone deacetylase 9	HDAC9	9734	Q9UKV0
ENSG00000237921	1	NA	NA	NA	NA
ENSG00000270933	1	NA	NA	NA	NA
ENSG00000233760	1	uncharacterized LOC100506289	LOC100506289	100506289	NA
ENSG00000228903	1	NA	NA	NA	NA
ENSG00000136286	1	myosin IG	MYO1G	64005	B0I1T2
ENSG00000170419	1	V-set and transmembrane domain containing 2A	VSTM2A	222008	F8W8J5
ENSG00000224223	1	VSTM2A overlapping transcript 1	VSTM2A-OT1	285878	NA
ENSG00000006576	1	putative homeodomain transcription factor 2	PHTF2	57157	Q8N3S3
ENSG00000153956	1	calcium voltage-gated channel auxiliary subunit alpha2delta 1	CACNA2D1	781	P54289
ENSG00000004948	1	calcitonin receptor	CALCR	799	A0A0A0MRG0
ENSG00000006128	1	tachykinin precursor 1	TAC1	6863	P20366
ENSG00000282301	1	CYP3A7-CYP3A51P readthrough	CYP3A7-CYP3A51P	100861540	P24462
ENSG00000160870	1	cytochrome P450 family 3 subfamily A member 7	CYP3A7	1551	P24462
ENSG00000106261	1	zinc finger with KRAB and SCAN domains 1	ZKSCAN1	7586	B3KNP9
ENSG00000106397	1	procollagen-lysine,2-oxoglutarate 5-dioxygenase 3	PLOD3	8985	O60568
ENSG00000160963	1	collagen type XXVI alpha 1 chain	COL26A1	136227	Q96A83
ENSG00000179603	1	glutamate metabotropic receptor 8	GRM8	2918	O00222
ENSG00000158525	1	carboxypeptidase A5	CPA5	93979	A4D1M2
ENSG00000273297	1	uncharacterized LOC105375519	LOC105375519	105375519	NA
ENSG00000122786	1	caldesmon 1	CALD1	800	A0A140VKA0
ENSG00000130675	1	motor neuron and pancreas homeobox 1	MNX1	3110	P50219
ENSG00000235029	1	MNX1 antisense RNA 2	MNX1-AS2	105375606	NA
ENSG00000101871	1	midline 1	MID1	4281	A0A024RBV4
ENSG00000101911	1	phosphoribosyl pyrophosphate synthetase 2	PRPS2	5634	A0A140VK41
ENSG00000180815	1	mitogen-activated protein kinase kinase kinase 15	MAP3K15	389840	Q6ZN16
ENSG00000123131	1	peroxiredoxin 4	PRDX4	10549	Q13162
ENSG00000235510	1	NA	NA	NA	NA
ENSG00000229674	1	H2A.L variant histone R, pseudogene	H2AL1RP	115482686	NA
ENSG00000182220	1	ATPase H+ transporting accessory protein 2	ATP6AP2	10159	O75787
ENSG00000196368	1	nudix hydrolase 11	NUDT11	55190	Q96G61
ENSG00000158571	1	6-phosphofructo-2-kinase/fructose-2,6-biphosphatase 1	PFKFB1	5207	I1Z9G4
ENSG00000089472	1	hephaestin	HEPH	9843	A0A0C4DG76
ENSG00000147168	1	interleukin 2 receptor subunit gamma	IL2RG	3561	P31785
ENSG00000281852	1	NA	NA	NA	NA
ENSG00000133131	1	MORC family CW-type zinc finger 4	MORC4	79710	B4DTP6
ENSG00000134602	1	serine/threonine kinase 26	STK26	51765	Q9P289
ENSG00000102181	1	CD99 molecule like 2	CD99L2	83692	Q8TCZ2
ENSG00000268089	1	gamma-aminobutyric acid type A receptor subunit theta	GABRQ	55879	Q9UN88
ENSG00000180879	1	signal sequence receptor subunit 4	SSR4	6748	P51571
ENSG00000102032	1	renin binding protein	RENBP	5973	P51606
ENSG00000284606	1	NA	NA	NA	NA
ENSG00000275342	1	PEAK1 related, kinase-activating pseudokinase 1	PRAG1	157285	Q86YV5
ENSG00000272505	1	NA	NA	NA	NA
ENSG00000129422	1	microtubule associated scaffold protein 1	MTUS1	57509	Q9ULD2
ENSG00000036565	1	solute carrier family 18 member A1	SLC18A1	6570	P54219
ENSG00000092964	1	dihydropyrimidinase like 2	DPYSL2	1808	A0A1C7CYX9
ENSG00000197892	1	kinesin family member 13B	KIF13B	23303	Q9NQT8
ENSG00000253457	1	small integral membrane protein 18	SMIM18	100507341	P0DKX4
ENSG00000254314	1	NA	NA	NA	NA
ENSG00000246662	1	long intergenic non-protein coding RNA 535	LINC00535	642924	NA
ENSG00000177459	1	glutamate rich 5	ERICH5	203111	Q6P6B1
ENSG00000248599	1	uncharacterized LOC441374	FLJ42969	441374	NA
ENSG00000164761	1	TNF receptor superfamily member 11b	TNFRSF11B	4982	O00300
ENSG00000107099	1	dedicator of cytokinesis 8	DOCK8	81704	Q8NF50
ENSG00000153707	1	protein tyrosine phosphatase receptor type D	PTPRD	5789	Q59H90
ENSG00000225706	1	PTPRD antisense RNA 1	PTPRD-AS1	101929407	NA
ENSG00000164946	1	FRAS1 related extracellular matrix 1	FREM1	158326	Q5H8C1
ENSG00000215187	1	family with sequence similarity 166 member B	FAM166B	730112	A8MTA8
ENSG00000165030	1	nuclear factor, interleukin 3 regulated	NFIL3	4783	A0A024R241
ENSG00000106701	1	fibronectin type III and SPRY domain containing 1 like	FSD1L	83856	Q8N450
ENSG00000106948	1	AT-hook transcription factor	AKNA	80709	Q64FY1
ENSG00000044574	1	heat shock protein family A (Hsp70) member 5	HSPA5	3309	P11021
ENSG00000136854	1	syntaxin binding protein 1	STXBP1	6812	P61764
ENSG00000228395	1	NA	NA	NA	NA
ENSG00000196363	1	WD repeat domain 5	WDR5	11091	P61964
ENSG00000070031	1	secretin	SCT	6343	P09683
ENSG00000185940	1	keratin associated protein 5-5	KRTAP5-5	439915	Q701N2
ENSG00000180785	1	olfactory receptor family 51 subfamily E member 1	OR51E1	143503	A0A126GVF8
ENSG00000133805	1	adenosine monophosphate deaminase 3	AMPD3	272	Q01432
ENSG00000133816	1	microtubule associated monooxygenase, calponin and LIM domain containing 2	MICAL2	9645	O94851
ENSG00000070081	1	nucleobindin 2	NUCB2	4925	Q2L696
ENSG00000007372	1	paired box 6	PAX6	5080	P26367
ENSG00000281880	1	PAX6 antisense RNA 1	PAX6-AS1	440034	NA
ENSG00000049449	1	reticulocalbin 1	RCN1	5954	Q15293
ENSG00000019505	1	synaptotagmin 13	SYT13	57586	Q7L8C5
ENSG00000175220	1	Rho GTPase activating protein 1	ARHGAP1	392	Q07960
ENSG00000197629	1	macrophage expressed 1	MPEG1	219972	Q2M385
ENSG00000166959	1	membrane spanning 4-domains A8	MS4A8	83661	Q9BY19
ENSG00000134780	1	diacylglycerol lipase alpha	DAGLA	747	A0A024R517
ENSG00000133321	1	phospholipase A and acyltransferase 4	PLAAT4	5920	Q9UL19
ENSG00000151364	1	potassium channel tetramerization domain containing 14	KCTD14	65987	Q9BQ13
ENSG00000254675	1	NA	NA	NA	NA
ENSG00000137501	1	synaptotagmin like 2	SYTL2	54843	Q9HCH5
ENSG00000149218	1	endonuclease domain containing 1	ENDOD1	23052	O94919
ENSG00000270689	1	NA	NA	NA	NA
ENSG00000270578	1	NA	NA	NA	NA
ENSG00000110318	1	centrosomal protein 126	CEP126	57562	Q9P2H0
ENSG00000182985	1	cell adhesion molecule 1	CADM1	23705	Q9BY67
ENSG00000254854	1	NECTIN1 divergent transcript	NECTIN1-DT	102724301	NA
ENSG00000110002	1	von Willebrand factor A domain containing 5A	VWA5A	4013	A0A024R3H3
ENSG00000255045	1	NA	NA	NA	NA
ENSG00000196372	1	ankyrin repeat and SOCS box containing 13	ASB13	79754	Q8WXK3
ENSG00000048740	1	CUGBP Elav-like family member 2	CELF2	10659	O95319
ENSG00000181800	1	CELF2 antisense RNA 1	CELF2-AS1	414196	NA
ENSG00000183049	1	calcium/calmodulin dependent protein kinase ID	CAMK1D	57118	Q5SQQ7
ENSG00000228065	1	NA	NA	NA	NA
ENSG00000151208	1	discs large MAGUK scaffold protein 5	DLG5	9231	Q8TDM6
ENSG00000119946	1	cyclin and CBS domain divalent metal cation transport mediator 1	CNNM1	26507	B4DKF7
ENSG00000187164	1	shootin 1	SHTN1	57698	A0MZ66
ENSG00000188385	1	Janus kinase and microtubule interacting protein 3	JAKMIP3	282973	Q5VZ66
ENSG00000171811	1	cilia and flagella associated protein 46	CFAP46	54777	Q8IYW2
ENSG00000151067	1	calcium voltage-gated channel subunit alpha1 C	CACNA1C	775	Q13936
ENSG00000256499	1	NA	NA	NA	NA
ENSG00000256995	1	NA	NA	NA	NA
ENSG00000256923	1	NA	NA	NA	NA
ENSG00000256321	1	uncharacterized LOC101928441	LOC101928441	101928441	NA
ENSG00000110841	1	PPFIA binding protein 1	PPFIBP1	8496	A0A024RB02
ENSG00000276261	1	NA	NA	NA	NA
ENSG00000177359	1	alpha-2-macroglobulin like 1 pseudogene	OVOS2	144203	NA
ENSG00000167535	1	calcium voltage-gated channel auxiliary subunit beta 3	CACNB3	784	P54284
ENSG00000134285	1	FKBP prolyl isomerase 11	FKBP11	51303	E9PAR0
ENSG00000286069	1	uncharacterized LOC107984525	LOC107984525	107984525	NA
ENSG00000260030	1	NA	NA	NA	NA
ENSG00000197757	1	homeobox C6	HOXC6	3223	P09630
ENSG00000037965	1	homeobox C8	HOXC8	3224	P31273
ENSG00000198353	1	homeobox C4	HOXC4	3221	A0A024RB51
ENSG00000260597	1	NA	NA	NA	NA
ENSG00000172789	1	homeobox C5	HOXC5	3222	Q00444
ENSG00000249388	1	NA	NA	NA	NA
ENSG00000248576	1	NA	NA	NA	NA
ENSG00000111540	1	RAB5B, member RAS oncogene family	RAB5B	5869	A0A024RB09
ENSG00000139531	1	sulfite oxidase	SUOX	6821	A0A024RB79
ENSG00000166866	1	myosin IA	MYO1A	4640	B2R643
ENSG00000135506	1	OS9 endoplasmic reticulum lectin	OS9	10956	Q13438
ENSG00000166226	1	chaperonin containing TCP1 subunit 2	CCT2	10576	P78371
ENSG00000072041	1	solute carrier family 6 member 15	SLC6A15	55117	Q8IXG2
ENSG00000166130	1	IKBKB interacting protein	IKBIP	121457	Q70UQ0
ENSG00000166598	1	heat shock protein 90 beta family member 1	HSP90B1	7184	P14625
ENSG00000136026	1	cytoskeleton associated protein 4	CKAP4	10970	A0A024RBH2
ENSG00000089248	1	endoplasmic reticulum protein 29	ERP29	10961	P30040
ENSG00000151176	1	phospholipase B domain containing 2	PLBD2	196463	Q8NHP8
ENSG00000174989	1	F-box and WD repeat domain containing 8	FBXW8	26259	Q8N3Y1
ENSG00000089157	1	ribosomal protein lateral stalk subunit P0	RPLP0	6175	A0A024RBS2
ENSG00000257218	1	glutamyl-tRNA amidotransferase subunit C	GATC	283459	O43716
ENSG00000086598	1	transmembrane p24 trafficking protein 2	TMED2	10959	Q15363
ENSG00000139370	1	solute carrier family 15 member 4	SLC15A4	121260	Q8N697
ENSG00000177192	1	pseudouridine synthase 1	PUS1	80324	E5KMT6
ENSG00000102678	1	fibroblast growth factor 9	FGF9	2254	P31371
ENSG00000165566	1	APC membrane recruitment protein 2	AMER2	219287	Q8N7J2
ENSG00000247381	1	NA	NA	NA	NA
ENSG00000139515	1	pancreatic and duodenal homeobox 1	PDX1	3651	P52945
ENSG00000102786	1	integrator complex subunit 6	INTS6	26512	Q9UL03
ENSG00000150361	1	kelch like family member 1	KLHL1	57626	B7Z3I8
ENSG00000178695	1	potassium channel tetramerization domain containing 12	KCTD12	115207	A0A140VJM4
ENSG00000198805	1	purine nucleoside phosphorylase	PNP	4860	P00491
ENSG00000206150	1	ribonuclease A family member 13 (inactive)	RNASE13	440163	Q5GAN3
ENSG00000165799	1	ribonuclease A family member 7	RNASE7	84659	Q9H1E1
ENSG00000129465	1	receptor interacting serine/threonine kinase 3	RIPK3	11035	Q9Y572
ENSG00000151320	1	A-kinase anchoring protein 6	AKAP6	9472	B2RP22
ENSG00000129514	1	forkhead box A1	FOXA1	3169	P55317
ENSG00000139865	1	tetratricopeptide repeat domain 6	TTC6	319089	NA
ENSG00000278002	1	NA	NA	NA	NA
ENSG00000020577	1	sterile alpha motif domain containing 4A	SAMD4A	23034	Q9UPU9
ENSG00000100575	1	translocase of inner mitochondrial membrane 9	TIMM9	26520	A0A024R648
ENSG00000027075	1	protein kinase C eta	PRKCH	5583	P24723
ENSG00000247287	1	NA	NA	NA	NA
ENSG00000258926	1	NA	NA	NA	NA
ENSG00000258842	1	NA	NA	NA	NA
ENSG00000258903	1	NA	NA	NA	NA
ENSG00000126822	1	pleckstrin homology and RhoGEF domain containing G3	PLEKHG3	26030	A1L390
ENSG00000177108	1	zinc finger DHHC-type palmitoyltransferase 22	ZDHHC22	283576	Q8N966
ENSG00000100433	1	potassium two pore domain channel subfamily K member 10	KCNK10	54207	P57789
ENSG00000258499	1	long intergenic non-protein coding RNA 2287	LINC02287	101929002	NA
ENSG00000165953	1	serpin family A member 12	SERPINA12	145264	Q8IW75
ENSG00000223403	1	maternally expressed 9	MEG9	100507257	NA
ENSG00000188626	1	golgin A8 family member M	GOLGA8M	653720	H3BSY2
ENSG00000186399	1	golgin A8 family member R	GOLGA8R	101059918	I6L899
ENSG00000215302	1	NA	NA	NA	NA
ENSG00000261064	1	NA	NA	NA	NA
ENSG00000137843	1	p21 (RAC1) activated kinase 6	PAK6	56924	A0A024R9Q4
ENSG00000103966	1	EH domain containing 4	EHD4	30844	A0A024R9N6
ENSG00000167004	1	protein disulfide isomerase family A member 3	PDIA3	2923	P30101
ENSG00000197535	1	myosin VA	MYO5A	4644	Q9UES4
ENSG00000128918	1	aldehyde dehydrogenase 1 family member A2	ALDH1A2	8854	O94788
ENSG00000274719	1	NA	NA	NA	NA
ENSG00000259285	1	NA	NA	NA	NA
ENSG00000157890	1	multiple EGF like domains 11	MEGF11	84465	A6BM72
ENSG00000175318	1	GRAM domain containing 2A	GRAMD2A	196996	Q8IUY3
ENSG00000167178	1	immunoglobulin superfamily containing leucine rich repeat 2	ISLR2	57611	Q6UXK2
ENSG00000248540	1	uncharacterized LOC283731	LOC283731	283731	NA
ENSG00000280309	1	NA	NA	NA	NA
ENSG00000136425	1	calcium and integrin binding family member 2	CIB2	10518	O75838
ENSG00000176371	1	zinc finger and SCAN domain containing 2	ZSCAN2	54993	Q7Z7L9
ENSG00000218052	1	ADAMTS7 pseudogene 4	ADAMTS7P4	642935	NA
ENSG00000185043	1	calcium and integrin binding 1	CIB1	10519	Q99828
ENSG00000189419	1	spermatogenesis associated 41	SPATA41	388182	NA
ENSG00000127585	1	F-box and leucine rich repeat protein 16	FBXL16	146330	Q8N461
ENSG00000059145	1	unk like zinc finger	UNKL	64718	Q9H9P5
ENSG00000162066	1	amidohydrolase domain containing 2	AMDHD2	51005	Q9Y303
ENSG00000228146	1	caspase 16, pseudogene	CASP16P	197350	NA
ENSG00000262246	1	coronin 7	CORO7	79585	P57737
ENSG00000153060	1	tektin 5	TEKT5	146279	Q96M29
ENSG00000103489	1	xylosyltransferase 1	XYLT1	64131	Q86Y38
ENSG00000176953	1	nuclear factor of activated T cells 2 interacting protein	NFATC2IP	84901	Q8NCF5
ENSG00000185905	1	chromosome 16 open reading frame 54	C16orf54	283897	Q6UWD8
ENSG00000102882	1	mitogen-activated protein kinase 3	MAPK3	5595	P27361
ENSG00000166546	1	brain expressed associated with NEDD4 1	BEAN1	146227	Q3B7T3
ENSG00000261656	1	BEAN1 antisense RNA 1	BEAN1-AS1	101927726	NA
ENSG00000166548	1	thymidine kinase 2	TK2	7084	O00142
ENSG00000089505	1	CKLF like MARVEL transmembrane domain containing 1	CMTM1	113540	Q8IZ96
ENSG00000171724	1	vesicle amine transport 1 like	VAT1L	57687	A8K288
ENSG00000140968	1	interferon regulatory factor 8	IRF8	3394	Q02556
ENSG00000285040	1	NA	NA	NA	NA
ENSG00000269667	1	NA	NA	NA	NA
ENSG00000239704	1	CMT1A duplicated region transcript 4	CDRT4	284040	D3DTT2
ENSG00000175106	1	trans-golgi network vesicle protein 23 homolog C	TVP23C	201158	Q96ET8
ENSG00000007216	1	solute carrier family 13 member 2	SLC13A2	9058	Q13183
ENSG00000277399	1	G protein-coupled receptor 179	GPR179	440435	A0A087X0K8
ENSG00000277182	1	NA	NA	NA	NA
ENSG00000204889	1	keratin 40	KRT40	125115	Q6A162
ENSG00000204887	1	keratin associated protein 1-4	KRTAP1-4	728255	P0C5Y4
ENSG00000170703	1	tubulin tyrosine ligase like 6	TTLL6	284076	Q8N841
ENSG00000248954	1	NA	NA	NA	NA
ENSG00000136457	1	chondroadherin	CHAD	1101	O15335
ENSG00000108669	1	cytohesin 1	CYTH1	9267	Q15438
ENSG00000141570	1	chromobox 8	CBX8	57332	Q9HC52
ENSG00000262873	1	NA	NA	NA	NA
ENSG00000262098	1	NA	NA	NA	NA
ENSG00000185624	1	prolyl 4-hydroxylase subunit beta	P4HB	5034	A0A024R8S5
ENSG00000279332	1	NA	NA	NA	NA
ENSG00000154040	1	calcium binding tyrosine phosphorylation regulated	CABYR	26256	A0A0D9SFQ2
ENSG00000265750	1	NA	NA	NA	NA
ENSG00000141447	1	oxysterol binding protein like 1A	OSBPL1A	114876	Q9BXW6
ENSG00000154059	1	impact RWD domain protein	IMPACT	55364	A0A024RC24
ENSG00000141380	1	SS18 subunit of BAF chromatin remodeling complex	SS18	6760	A0A024RC40
ENSG00000277534	1	NA	NA	NA	NA
ENSG00000141441	1	GRB2 associated regulator of MAPK1 subtype 1	GAREM1	64762	Q9H706
ENSG00000141424	1	solute carrier family 39 member 6	SLC39A6	25800	Q13433
ENSG00000152223	1	ectopic P-granules autophagy protein 5 homolog	EPG5	57724	Q9BTI0
ENSG00000152234	1	ATP synthase F1 subunit alpha	ATP5F1A	498	P25705
ENSG00000101638	1	ST8 alpha-N-acetyl-neuraminide alpha-2,8-sialyltransferase 5	ST8SIA5	29906	O15466
ENSG00000134049	1	immediate early response 3 interacting protein 1	IER3IP1	51124	Q9Y5U9
ENSG00000074695	1	lectin, mannose binding 1	LMAN1	3998	A0A024R2A7
ENSG00000075336	1	translocase of inner mitochondrial membrane 21	TIMM21	29090	A8K1K8
ENSG00000276649	1	NA	NA	NA	NA
ENSG00000131044	1	tubulin tyrosine ligase like 9	TTLL9	164395	Q3SXZ7
ENSG00000088298	1	ER degradation enhancing alpha-mannosidase like protein 2	EDEM2	55741	Q9BV94
ENSG00000125991	1	ERGIC and golgi 3	ERGIC3	51614	A2TJK5
ENSG00000118705	1	ribophorin II	RPN2	6185	P04844
ENSG00000233415	1	NA	NA	NA	NA
ENSG00000204103	1	MAF bZIP transcription factor B	MAFB	9935	Q9Y5Q3
ENSG00000124191	1	TOX high mobility group box family member 2	TOX2	84969	Q96NM4
ENSG00000064655	1	EYA transcriptional coactivator and phosphatase 2	EYA2	2139	O00167
ENSG00000286063	1	NA	NA	NA	NA
ENSG00000235621	1	long intergenic non-protein coding RNA 494	LINC00494	284749	NA
ENSG00000286587	1	NA	NA	NA	NA
ENSG00000054803	1	cerebellin 4 precursor	CBLN4	140689	Q9NTU7
ENSG00000124098	1	family with sequence similarity 210 member B	FAM210B	116151	Q96KR6
ENSG00000172270	1	basigin (Ok blood group)	BSG	682	P35613
ENSG00000125912	1	nicalin	NCLN	56926	Q969V3
ENSG00000105278	1	zinc finger RNA binding protein 2	ZFR2	23217	Q9UPR6
ENSG00000074842	1	myeloid derived growth factor	MYDGF	56005	Q969H8
ENSG00000196589	1	methyl-CpG binding domain protein 3 like 2B	MBD3L2B	729458	NA
ENSG00000230522	1	methyl-CpG binding domain protein 3 like 2	MBD3L2	125997	Q8NHZ7
ENSG00000182315	1	methyl-CpG binding domain protein 3 like 3	MBD3L3	653657	A6NE82
ENSG00000130544	1	zinc finger protein 557	ZNF557	79230	Q8N988
ENSG00000220201	1	zinc finger GATA like protein 1	ZGLP1	100125288	P0C6A0
ENSG00000130175	1	protein kinase C substrate 80K-H	PRKCSH	5589	P14314
ENSG00000167815	1	peroxiredoxin 2	PRDX2	7001	P32119
ENSG00000179218	1	calreticulin	CALR	811	P27797
ENSG00000099797	1	trans-2,3-enoyl-CoA reductase	TECR	9524	B3KSQ1
ENSG00000130309	1	collagen beta(1-O)galactosyltransferase 1	COLGALT1	79709	Q8NBJ5
ENSG00000167491	1	GATA zinc finger domain containing 2A	GATAD2A	54815	A0A024R7M6
ENSG00000169021	1	ubiquinol-cytochrome c reductase, Rieske iron-sulfur polypeptide 1	UQCRFS1	7386	P47985
ENSG00000105176	1	URI1 prefoldin like chaperone	URI1	8725	O94763
ENSG00000105220	1	glucose-6-phosphate isomerase	GPI	2821	P06744
ENSG00000279329	1	NA	NA	NA	NA
ENSG00000171747	1	galectin 4	LGALS4	3960	P56470
ENSG00000105438	1	KDEL endoplasmic reticulum protein retention receptor 1	KDELR1	10945	P24390
ENSG00000088002	1	sulfotransferase family 2B member 1	SULT2B1	6820	O00204
ENSG00000198300	1	paternally expressed 3	PEG3	5178	Q9GZU2
ENSG00000093072	1	adenosine deaminase 2	ADA2	51816	Q9NZK5
ENSG00000241832	1	cat eye syndrome chromosome region, candidate 3	CECR3	27442	NA
ENSG00000241973	1	phosphatidylinositol 4-kinase alpha	PI4KA	5297	B4DYG5
ENSG00000100296	1	THO complex 5	THOC5	8563	A0A024R1D6
ENSG00000184117	1	nipsnap homolog 1	NIPSNAP1	8508	B4DQI7
ENSG00000244509	1	apolipoprotein B mRNA editing enzyme catalytic subunit 3C	APOBEC3C	27350	Q9NRW3
ENSG00000159228	1	carbonyl reductase 1	CBR1	873	P16152
ENSG00000286425	1	NA	NA	NA	NA
ENSG00000183486	1	MX dynamin like GTPase 2	MX2	4600	P20592

## Sheet: S5
Table S5: Feature combination sets, comprising 2 to 12 genes in each set, for primary site model.
Sr. No.	Set_Gene features
1	TAF1A-AS1,LOC100129434
2	TAF1A-AS1,OGG1
3	TAF1A-AS1,SIDT1
4	TAF1A-AS1,DPP6
5	TAF1A-AS1,GABBR2
6	TAF1A-AS1,FAR2
7	TAF1A-AS1,DRAM1
8	TAF1A-AS1,SYT16
9	TAF1A-AS1,SGPP1
10	TAF1A-AS1,ENSG00000259081
11	TAF1A-AS1,C19orf12
12	LOC100129434,OGG1
13	LOC100129434,SIDT1
14	LOC100129434,DPP6
15	LOC100129434,GABBR2
16	LOC100129434,FAR2
17	LOC100129434,DRAM1
18	LOC100129434,SYT16
19	LOC100129434,SGPP1
20	LOC100129434,ENSG00000259081
21	LOC100129434,C19orf12
22	OGG1,SIDT1
23	OGG1,DPP6
24	OGG1,GABBR2
25	OGG1,FAR2
26	OGG1,DRAM1
27	OGG1,SYT16
28	OGG1,SGPP1
29	OGG1,ENSG00000259081
30	OGG1,C19orf12
31	SIDT1,DPP6
32	SIDT1,GABBR2
33	SIDT1,FAR2
34	SIDT1,DRAM1
35	SIDT1,SYT16
36	SIDT1,SGPP1
37	SIDT1,ENSG00000259081
38	SIDT1,C19orf12
39	DPP6,GABBR2
40	DPP6,FAR2
41	DPP6,DRAM1
42	DPP6,SYT16
43	DPP6,SGPP1
44	DPP6,ENSG00000259081
45	DPP6,C19orf12
46	GABBR2,FAR2
47	GABBR2,DRAM1
48	GABBR2,SYT16
49	GABBR2,SGPP1
50	GABBR2,ENSG00000259081
51	GABBR2,C19orf12
52	FAR2,DRAM1
53	FAR2,SYT16
54	FAR2,SGPP1
55	FAR2,ENSG00000259081
56	FAR2,C19orf12
57	DRAM1,SYT16
58	DRAM1,SGPP1
59	DRAM1,ENSG00000259081
60	DRAM1,C19orf12
61	SYT16,SGPP1
62	SYT16,ENSG00000259081
63	SYT16,C19orf12
64	SGPP1,ENSG00000259081
65	SGPP1,C19orf12
66	ENSG00000259081,C19orf12
67	TAF1A-AS1,LOC100129434,OGG1
68	TAF1A-AS1,LOC100129434,SIDT1
69	TAF1A-AS1,LOC100129434,DPP6
70	TAF1A-AS1,LOC100129434,GABBR2
71	TAF1A-AS1,LOC100129434,FAR2
72	TAF1A-AS1,LOC100129434,DRAM1
73	TAF1A-AS1,LOC100129434,SYT16
74	TAF1A-AS1,LOC100129434,SGPP1
75	TAF1A-AS1,LOC100129434,ENSG00000259081
76	TAF1A-AS1,LOC100129434,C19orf12
77	TAF1A-AS1,OGG1,SIDT1
78	TAF1A-AS1,OGG1,DPP6
79	TAF1A-AS1,OGG1,GABBR2
80	TAF1A-AS1,OGG1,FAR2
81	TAF1A-AS1,OGG1,DRAM1
82	TAF1A-AS1,OGG1,SYT16
83	TAF1A-AS1,OGG1,SGPP1
84	TAF1A-AS1,OGG1,ENSG00000259081
85	TAF1A-AS1,OGG1,C19orf12
86	TAF1A-AS1,SIDT1,DPP6
87	TAF1A-AS1,SIDT1,GABBR2
88	TAF1A-AS1,SIDT1,FAR2
89	TAF1A-AS1,SIDT1,DRAM1
90	TAF1A-AS1,SIDT1,SYT16
91	TAF1A-AS1,SIDT1,SGPP1
92	TAF1A-AS1,SIDT1,ENSG00000259081
93	TAF1A-AS1,SIDT1,C19orf12
94	TAF1A-AS1,DPP6,GABBR2
95	TAF1A-AS1,DPP6,FAR2
96	TAF1A-AS1,DPP6,DRAM1
97	TAF1A-AS1,DPP6,SYT16
98	TAF1A-AS1,DPP6,SGPP1
99	TAF1A-AS1,DPP6,ENSG00000259081
100	TAF1A-AS1,DPP6,C19orf12
101	TAF1A-AS1,GABBR2,FAR2
102	TAF1A-AS1,GABBR2,DRAM1
103	TAF1A-AS1,GABBR2,SYT16
104	TAF1A-AS1,GABBR2,SGPP1
105	TAF1A-AS1,GABBR2,ENSG00000259081
106	TAF1A-AS1,GABBR2,C19orf12
107	TAF1A-AS1,FAR2,DRAM1
108	TAF1A-AS1,FAR2,SYT16
109	TAF1A-AS1,FAR2,SGPP1
110	TAF1A-AS1,FAR2,ENSG00000259081
111	TAF1A-AS1,FAR2,C19orf12
112	TAF1A-AS1,DRAM1,SYT16
113	TAF1A-AS1,DRAM1,SGPP1
114	TAF1A-AS1,DRAM1,ENSG00000259081
115	TAF1A-AS1,DRAM1,C19orf12
116	TAF1A-AS1,SYT16,SGPP1
117	TAF1A-AS1,SYT16,ENSG00000259081
118	TAF1A-AS1,SYT16,C19orf12
119	TAF1A-AS1,SGPP1,ENSG00000259081
120	TAF1A-AS1,SGPP1,C19orf12
121	TAF1A-AS1,ENSG00000259081,C19orf12
122	LOC100129434,OGG1,SIDT1
123	LOC100129434,OGG1,DPP6
124	LOC100129434,OGG1,GABBR2
125	LOC100129434,OGG1,FAR2
126	LOC100129434,OGG1,DRAM1
127	LOC100129434,OGG1,SYT16
128	LOC100129434,OGG1,SGPP1
129	LOC100129434,OGG1,ENSG00000259081
130	LOC100129434,OGG1,C19orf12
131	LOC100129434,SIDT1,DPP6
132	LOC100129434,SIDT1,GABBR2
133	LOC100129434,SIDT1,FAR2
134	LOC100129434,SIDT1,DRAM1
135	LOC100129434,SIDT1,SYT16
136	LOC100129434,SIDT1,SGPP1
137	LOC100129434,SIDT1,ENSG00000259081
138	LOC100129434,SIDT1,C19orf12
139	LOC100129434,DPP6,GABBR2
140	LOC100129434,DPP6,FAR2
141	LOC100129434,DPP6,DRAM1
142	LOC100129434,DPP6,SYT16
143	LOC100129434,DPP6,SGPP1
144	LOC100129434,DPP6,ENSG00000259081
145	LOC100129434,DPP6,C19orf12
146	LOC100129434,GABBR2,FAR2
147	LOC100129434,GABBR2,DRAM1
148	LOC100129434,GABBR2,SYT16
149	LOC100129434,GABBR2,SGPP1
150	LOC100129434,GABBR2,ENSG00000259081
151	LOC100129434,GABBR2,C19orf12
152	LOC100129434,FAR2,DRAM1
153	LOC100129434,FAR2,SYT16
154	LOC100129434,FAR2,SGPP1
155	LOC100129434,FAR2,ENSG00000259081
156	LOC100129434,FAR2,C19orf12
157	LOC100129434,DRAM1,SYT16
158	LOC100129434,DRAM1,SGPP1
159	LOC100129434,DRAM1,ENSG00000259081
160	LOC100129434,DRAM1,C19orf12
161	LOC100129434,SYT16,SGPP1
162	LOC100129434,SYT16,ENSG00000259081
163	LOC100129434,SYT16,C19orf12
164	LOC100129434,SGPP1,ENSG00000259081
165	LOC100129434,SGPP1,C19orf12
166	LOC100129434,ENSG00000259081,C19orf12
167	OGG1,SIDT1,DPP6
168	OGG1,SIDT1,GABBR2
169	OGG1,SIDT1,FAR2
170	OGG1,SIDT1,DRAM1
171	OGG1,SIDT1,SYT16
172	OGG1,SIDT1,SGPP1
173	OGG1,SIDT1,ENSG00000259081
174	OGG1,SIDT1,C19orf12
175	OGG1,DPP6,GABBR2
176	OGG1,DPP6,FAR2
177	OGG1,DPP6,DRAM1
178	OGG1,DPP6,SYT16
179	OGG1,DPP6,SGPP1
180	OGG1,DPP6,ENSG00000259081
181	OGG1,DPP6,C19orf12
182	OGG1,GABBR2,FAR2
183	OGG1,GABBR2,DRAM1
184	OGG1,GABBR2,SYT16
185	OGG1,GABBR2,SGPP1
186	OGG1,GABBR2,ENSG00000259081
187	OGG1,GABBR2,C19orf12
188	OGG1,FAR2,DRAM1
189	OGG1,FAR2,SYT16
190	OGG1,FAR2,SGPP1
191	OGG1,FAR2,ENSG00000259081
192	OGG1,FAR2,C19orf12
193	OGG1,DRAM1,SYT16
194	OGG1,DRAM1,SGPP1
195	OGG1,DRAM1,ENSG00000259081
196	OGG1,DRAM1,C19orf12
197	OGG1,SYT16,SGPP1
198	OGG1,SYT16,ENSG00000259081
199	OGG1,SYT16,C19orf12
200	OGG1,SGPP1,ENSG00000259081
201	OGG1,SGPP1,C19orf12
202	OGG1,ENSG00000259081,C19orf12
203	SIDT1,DPP6,GABBR2
204	SIDT1,DPP6,FAR2
205	SIDT1,DPP6,DRAM1
206	SIDT1,DPP6,SYT16
207	SIDT1,DPP6,SGPP1
208	SIDT1,DPP6,ENSG00000259081
209	SIDT1,DPP6,C19orf12
210	SIDT1,GABBR2,FAR2
211	SIDT1,GABBR2,DRAM1
212	SIDT1,GABBR2,SYT16
213	SIDT1,GABBR2,SGPP1
214	SIDT1,GABBR2,ENSG00000259081
215	SIDT1,GABBR2,C19orf12
216	SIDT1,FAR2,DRAM1
217	SIDT1,FAR2,SYT16
218	SIDT1,FAR2,SGPP1
219	SIDT1,FAR2,ENSG00000259081
220	SIDT1,FAR2,C19orf12
221	SIDT1,DRAM1,SYT16
222	SIDT1,DRAM1,SGPP1
223	SIDT1,DRAM1,ENSG00000259081
224	SIDT1,DRAM1,C19orf12
225	SIDT1,SYT16,SGPP1
226	SIDT1,SYT16,ENSG00000259081
227	SIDT1,SYT16,C19orf12
228	SIDT1,SGPP1,ENSG00000259081
229	SIDT1,SGPP1,C19orf12
230	SIDT1,ENSG00000259081,C19orf12
231	DPP6,GABBR2,FAR2
232	DPP6,GABBR2,DRAM1
233	DPP6,GABBR2,SYT16
234	DPP6,GABBR2,SGPP1
235	DPP6,GABBR2,ENSG00000259081
236	DPP6,GABBR2,C19orf12
237	DPP6,FAR2,DRAM1
238	DPP6,FAR2,SYT16
239	DPP6,FAR2,SGPP1
240	DPP6,FAR2,ENSG00000259081
241	DPP6,FAR2,C19orf12
242	DPP6,DRAM1,SYT16
243	DPP6,DRAM1,SGPP1
244	DPP6,DRAM1,ENSG00000259081
245	DPP6,DRAM1,C19orf12
246	DPP6,SYT16,SGPP1
247	DPP6,SYT16,ENSG00000259081
248	DPP6,SYT16,C19orf12
249	DPP6,SGPP1,ENSG00000259081
250	DPP6,SGPP1,C19orf12
251	DPP6,ENSG00000259081,C19orf12
252	GABBR2,FAR2,DRAM1
253	GABBR2,FAR2,SYT16
254	GABBR2,FAR2,SGPP1
255	GABBR2,FAR2,ENSG00000259081
256	GABBR2,FAR2,C19orf12
257	GABBR2,DRAM1,SYT16
258	GABBR2,DRAM1,SGPP1
259	GABBR2,DRAM1,ENSG00000259081
260	GABBR2,DRAM1,C19orf12
261	GABBR2,SYT16,SGPP1
262	GABBR2,SYT16,ENSG00000259081
263	GABBR2,SYT16,C19orf12
264	GABBR2,SGPP1,ENSG00000259081
265	GABBR2,SGPP1,C19orf12
266	GABBR2,ENSG00000259081,C19orf12
267	FAR2,DRAM1,SYT16
268	FAR2,DRAM1,SGPP1
269	FAR2,DRAM1,ENSG00000259081
270	FAR2,DRAM1,C19orf12
271	FAR2,SYT16,SGPP1
272	FAR2,SYT16,ENSG00000259081
273	FAR2,SYT16,C19orf12
274	FAR2,SGPP1,ENSG00000259081
275	FAR2,SGPP1,C19orf12
276	FAR2,ENSG00000259081,C19orf12
277	DRAM1,SYT16,SGPP1
278	DRAM1,SYT16,ENSG00000259081
279	DRAM1,SYT16,C19orf12
280	DRAM1,SGPP1,ENSG00000259081
281	DRAM1,SGPP1,C19orf12
282	DRAM1,ENSG00000259081,C19orf12
283	SYT16,SGPP1,ENSG00000259081
284	SYT16,SGPP1,C19orf12
285	SYT16,ENSG00000259081,C19orf12
286	SGPP1,ENSG00000259081,C19orf12
287	TAF1A-AS1,LOC100129434,OGG1,SIDT1
288	TAF1A-AS1,LOC100129434,OGG1,DPP6
289	TAF1A-AS1,LOC100129434,OGG1,GABBR2
290	TAF1A-AS1,LOC100129434,OGG1,FAR2
291	TAF1A-AS1,LOC100129434,OGG1,DRAM1
292	TAF1A-AS1,LOC100129434,OGG1,SYT16
293	TAF1A-AS1,LOC100129434,OGG1,SGPP1
294	TAF1A-AS1,LOC100129434,OGG1,ENSG00000259081
295	TAF1A-AS1,LOC100129434,OGG1,C19orf12
296	TAF1A-AS1,LOC100129434,SIDT1,DPP6
297	TAF1A-AS1,LOC100129434,SIDT1,GABBR2
298	TAF1A-AS1,LOC100129434,SIDT1,FAR2
299	TAF1A-AS1,LOC100129434,SIDT1,DRAM1
300	TAF1A-AS1,LOC100129434,SIDT1,SYT16
301	TAF1A-AS1,LOC100129434,SIDT1,SGPP1
302	TAF1A-AS1,LOC100129434,SIDT1,ENSG00000259081
303	TAF1A-AS1,LOC100129434,SIDT1,C19orf12
304	TAF1A-AS1,LOC100129434,DPP6,GABBR2
305	TAF1A-AS1,LOC100129434,DPP6,FAR2
306	TAF1A-AS1,LOC100129434,DPP6,DRAM1
307	TAF1A-AS1,LOC100129434,DPP6,SYT16
308	TAF1A-AS1,LOC100129434,DPP6,SGPP1
309	TAF1A-AS1,LOC100129434,DPP6,ENSG00000259081
310	TAF1A-AS1,LOC100129434,DPP6,C19orf12
311	TAF1A-AS1,LOC100129434,GABBR2,FAR2
312	TAF1A-AS1,LOC100129434,GABBR2,DRAM1
313	TAF1A-AS1,LOC100129434,GABBR2,SYT16
314	TAF1A-AS1,LOC100129434,GABBR2,SGPP1
315	TAF1A-AS1,LOC100129434,GABBR2,ENSG00000259081
316	TAF1A-AS1,LOC100129434,GABBR2,C19orf12
317	TAF1A-AS1,LOC100129434,FAR2,DRAM1
318	TAF1A-AS1,LOC100129434,FAR2,SYT16
319	TAF1A-AS1,LOC100129434,FAR2,SGPP1
320	TAF1A-AS1,LOC100129434,FAR2,ENSG00000259081
321	TAF1A-AS1,LOC100129434,FAR2,C19orf12
322	TAF1A-AS1,LOC100129434,DRAM1,SYT16
323	TAF1A-AS1,LOC100129434,DRAM1,SGPP1
324	TAF1A-AS1,LOC100129434,DRAM1,ENSG00000259081
325	TAF1A-AS1,LOC100129434,DRAM1,C19orf12
326	TAF1A-AS1,LOC100129434,SYT16,SGPP1
327	TAF1A-AS1,LOC100129434,SYT16,ENSG00000259081
328	TAF1A-AS1,LOC100129434,SYT16,C19orf12
329	TAF1A-AS1,LOC100129434,SGPP1,ENSG00000259081
330	TAF1A-AS1,LOC100129434,SGPP1,C19orf12
331	TAF1A-AS1,LOC100129434,ENSG00000259081,C19orf12
332	TAF1A-AS1,OGG1,SIDT1,DPP6
333	TAF1A-AS1,OGG1,SIDT1,GABBR2
334	TAF1A-AS1,OGG1,SIDT1,FAR2
335	TAF1A-AS1,OGG1,SIDT1,DRAM1
336	TAF1A-AS1,OGG1,SIDT1,SYT16
337	TAF1A-AS1,OGG1,SIDT1,SGPP1
338	TAF1A-AS1,OGG1,SIDT1,ENSG00000259081
339	TAF1A-AS1,OGG1,SIDT1,C19orf12
340	TAF1A-AS1,OGG1,DPP6,GABBR2
341	TAF1A-AS1,OGG1,DPP6,FAR2
342	TAF1A-AS1,OGG1,DPP6,DRAM1
343	TAF1A-AS1,OGG1,DPP6,SYT16
344	TAF1A-AS1,OGG1,DPP6,SGPP1
345	TAF1A-AS1,OGG1,DPP6,ENSG00000259081
346	TAF1A-AS1,OGG1,DPP6,C19orf12
347	TAF1A-AS1,OGG1,GABBR2,FAR2
348	TAF1A-AS1,OGG1,GABBR2,DRAM1
349	TAF1A-AS1,OGG1,GABBR2,SYT16
350	TAF1A-AS1,OGG1,GABBR2,SGPP1
351	TAF1A-AS1,OGG1,GABBR2,ENSG00000259081
352	TAF1A-AS1,OGG1,GABBR2,C19orf12
353	TAF1A-AS1,OGG1,FAR2,DRAM1
354	TAF1A-AS1,OGG1,FAR2,SYT16
355	TAF1A-AS1,OGG1,FAR2,SGPP1
356	TAF1A-AS1,OGG1,FAR2,ENSG00000259081
357	TAF1A-AS1,OGG1,FAR2,C19orf12
358	TAF1A-AS1,OGG1,DRAM1,SYT16
359	TAF1A-AS1,OGG1,DRAM1,SGPP1
360	TAF1A-AS1,OGG1,DRAM1,ENSG00000259081
361	TAF1A-AS1,OGG1,DRAM1,C19orf12
362	TAF1A-AS1,OGG1,SYT16,SGPP1
363	TAF1A-AS1,OGG1,SYT16,ENSG00000259081
364	TAF1A-AS1,OGG1,SYT16,C19orf12
365	TAF1A-AS1,OGG1,SGPP1,ENSG00000259081
366	TAF1A-AS1,OGG1,SGPP1,C19orf12
367	TAF1A-AS1,OGG1,ENSG00000259081,C19orf12
368	TAF1A-AS1,SIDT1,DPP6,GABBR2
369	TAF1A-AS1,SIDT1,DPP6,FAR2
370	TAF1A-AS1,SIDT1,DPP6,DRAM1
371	TAF1A-AS1,SIDT1,DPP6,SYT16
372	TAF1A-AS1,SIDT1,DPP6,SGPP1
373	TAF1A-AS1,SIDT1,DPP6,ENSG00000259081
374	TAF1A-AS1,SIDT1,DPP6,C19orf12
375	TAF1A-AS1,SIDT1,GABBR2,FAR2
376	TAF1A-AS1,SIDT1,GABBR2,DRAM1
377	TAF1A-AS1,SIDT1,GABBR2,SYT16
378	TAF1A-AS1,SIDT1,GABBR2,SGPP1
379	TAF1A-AS1,SIDT1,GABBR2,ENSG00000259081
380	TAF1A-AS1,SIDT1,GABBR2,C19orf12
381	TAF1A-AS1,SIDT1,FAR2,DRAM1
382	TAF1A-AS1,SIDT1,FAR2,SYT16
383	TAF1A-AS1,SIDT1,FAR2,SGPP1
384	TAF1A-AS1,SIDT1,FAR2,ENSG00000259081
385	TAF1A-AS1,SIDT1,FAR2,C19orf12
386	TAF1A-AS1,SIDT1,DRAM1,SYT16
387	TAF1A-AS1,SIDT1,DRAM1,SGPP1
388	TAF1A-AS1,SIDT1,DRAM1,ENSG00000259081
389	TAF1A-AS1,SIDT1,DRAM1,C19orf12
390	TAF1A-AS1,SIDT1,SYT16,SGPP1
391	TAF1A-AS1,SIDT1,SYT16,ENSG00000259081
392	TAF1A-AS1,SIDT1,SYT16,C19orf12
393	TAF1A-AS1,SIDT1,SGPP1,ENSG00000259081
394	TAF1A-AS1,SIDT1,SGPP1,C19orf12
395	TAF1A-AS1,SIDT1,ENSG00000259081,C19orf12
396	TAF1A-AS1,DPP6,GABBR2,FAR2
397	TAF1A-AS1,DPP6,GABBR2,DRAM1
398	TAF1A-AS1,DPP6,GABBR2,SYT16
399	TAF1A-AS1,DPP6,GABBR2,SGPP1
400	TAF1A-AS1,DPP6,GABBR2,ENSG00000259081
401	TAF1A-AS1,DPP6,GABBR2,C19orf12
402	TAF1A-AS1,DPP6,FAR2,DRAM1
403	TAF1A-AS1,DPP6,FAR2,SYT16
404	TAF1A-AS1,DPP6,FAR2,SGPP1
405	TAF1A-AS1,DPP6,FAR2,ENSG00000259081
406	TAF1A-AS1,DPP6,FAR2,C19orf12
407	TAF1A-AS1,DPP6,DRAM1,SYT16
408	TAF1A-AS1,DPP6,DRAM1,SGPP1
409	TAF1A-AS1,DPP6,DRAM1,ENSG00000259081
410	TAF1A-AS1,DPP6,DRAM1,C19orf12
411	TAF1A-AS1,DPP6,SYT16,SGPP1
412	TAF1A-AS1,DPP6,SYT16,ENSG00000259081
413	TAF1A-AS1,DPP6,SYT16,C19orf12
414	TAF1A-AS1,DPP6,SGPP1,ENSG00000259081
415	TAF1A-AS1,DPP6,SGPP1,C19orf12
416	TAF1A-AS1,DPP6,ENSG00000259081,C19orf12
417	TAF1A-AS1,GABBR2,FAR2,DRAM1
418	TAF1A-AS1,GABBR2,FAR2,SYT16
419	TAF1A-AS1,GABBR2,FAR2,SGPP1
420	TAF1A-AS1,GABBR2,FAR2,ENSG00000259081
421	TAF1A-AS1,GABBR2,FAR2,C19orf12
422	TAF1A-AS1,GABBR2,DRAM1,SYT16
423	TAF1A-AS1,GABBR2,DRAM1,SGPP1
424	TAF1A-AS1,GABBR2,DRAM1,ENSG00000259081
425	TAF1A-AS1,GABBR2,DRAM1,C19orf12
426	TAF1A-AS1,GABBR2,SYT16,SGPP1
427	TAF1A-AS1,GABBR2,SYT16,ENSG00000259081
428	TAF1A-AS1,GABBR2,SYT16,C19orf12
429	TAF1A-AS1,GABBR2,SGPP1,ENSG00000259081
430	TAF1A-AS1,GABBR2,SGPP1,C19orf12
431	TAF1A-AS1,GABBR2,ENSG00000259081,C19orf12
432	TAF1A-AS1,FAR2,DRAM1,SYT16
433	TAF1A-AS1,FAR2,DRAM1,SGPP1
434	TAF1A-AS1,FAR2,DRAM1,ENSG00000259081
435	TAF1A-AS1,FAR2,DRAM1,C19orf12
436	TAF1A-AS1,FAR2,SYT16,SGPP1
437	TAF1A-AS1,FAR2,SYT16,ENSG00000259081
438	TAF1A-AS1,FAR2,SYT16,C19orf12
439	TAF1A-AS1,FAR2,SGPP1,ENSG00000259081
440	TAF1A-AS1,FAR2,SGPP1,C19orf12
441	TAF1A-AS1,FAR2,ENSG00000259081,C19orf12
442	TAF1A-AS1,DRAM1,SYT16,SGPP1
443	TAF1A-AS1,DRAM1,SYT16,ENSG00000259081
444	TAF1A-AS1,DRAM1,SYT16,C19orf12
445	TAF1A-AS1,DRAM1,SGPP1,ENSG00000259081
446	TAF1A-AS1,DRAM1,SGPP1,C19orf12
447	TAF1A-AS1,DRAM1,ENSG00000259081,C19orf12
448	TAF1A-AS1,SYT16,SGPP1,ENSG00000259081
449	TAF1A-AS1,SYT16,SGPP1,C19orf12
450	TAF1A-AS1,SYT16,ENSG00000259081,C19orf12
451	TAF1A-AS1,SGPP1,ENSG00000259081,C19orf12
452	LOC100129434,OGG1,SIDT1,DPP6
453	LOC100129434,OGG1,SIDT1,GABBR2
454	LOC100129434,OGG1,SIDT1,FAR2
455	LOC100129434,OGG1,SIDT1,DRAM1
456	LOC100129434,OGG1,SIDT1,SYT16
457	LOC100129434,OGG1,SIDT1,SGPP1
458	LOC100129434,OGG1,SIDT1,ENSG00000259081
459	LOC100129434,OGG1,SIDT1,C19orf12
460	LOC100129434,OGG1,DPP6,GABBR2
461	LOC100129434,OGG1,DPP6,FAR2
462	LOC100129434,OGG1,DPP6,DRAM1
463	LOC100129434,OGG1,DPP6,SYT16
464	LOC100129434,OGG1,DPP6,SGPP1
465	LOC100129434,OGG1,DPP6,ENSG00000259081
466	LOC100129434,OGG1,DPP6,C19orf12
467	LOC100129434,OGG1,GABBR2,FAR2
468	LOC100129434,OGG1,GABBR2,DRAM1
469	LOC100129434,OGG1,GABBR2,SYT16
470	LOC100129434,OGG1,GABBR2,SGPP1
471	LOC100129434,OGG1,GABBR2,ENSG00000259081
472	LOC100129434,OGG1,GABBR2,C19orf12
473	LOC100129434,OGG1,FAR2,DRAM1
474	LOC100129434,OGG1,FAR2,SYT16
475	LOC100129434,OGG1,FAR2,SGPP1
476	LOC100129434,OGG1,FAR2,ENSG00000259081
477	LOC100129434,OGG1,FAR2,C19orf12
478	LOC100129434,OGG1,DRAM1,SYT16
479	LOC100129434,OGG1,DRAM1,SGPP1
480	LOC100129434,OGG1,DRAM1,ENSG00000259081
481	LOC100129434,OGG1,DRAM1,C19orf12
482	LOC100129434,OGG1,SYT16,SGPP1
483	LOC100129434,OGG1,SYT16,ENSG00000259081
484	LOC100129434,OGG1,SYT16,C19orf12
485	LOC100129434,OGG1,SGPP1,ENSG00000259081
486	LOC100129434,OGG1,SGPP1,C19orf12
487	LOC100129434,OGG1,ENSG00000259081,C19orf12
488	LOC100129434,SIDT1,DPP6,GABBR2
489	LOC100129434,SIDT1,DPP6,FAR2
490	LOC100129434,SIDT1,DPP6,DRAM1
491	LOC100129434,SIDT1,DPP6,SYT16
492	LOC100129434,SIDT1,DPP6,SGPP1
493	LOC100129434,SIDT1,DPP6,ENSG00000259081
494	LOC100129434,SIDT1,DPP6,C19orf12
495	LOC100129434,SIDT1,GABBR2,FAR2
496	LOC100129434,SIDT1,GABBR2,DRAM1
497	LOC100129434,SIDT1,GABBR2,SYT16
498	LOC100129434,SIDT1,GABBR2,SGPP1
499	LOC100129434,SIDT1,GABBR2,ENSG00000259081
500	LOC100129434,SIDT1,GABBR2,C19orf12
501	LOC100129434,SIDT1,FAR2,DRAM1
502	LOC100129434,SIDT1,FAR2,SYT16
503	LOC100129434,SIDT1,FAR2,SGPP1
504	LOC100129434,SIDT1,FAR2,ENSG00000259081
505	LOC100129434,SIDT1,FAR2,C19orf12
506	LOC100129434,SIDT1,DRAM1,SYT16
507	LOC100129434,SIDT1,DRAM1,SGPP1
508	LOC100129434,SIDT1,DRAM1,ENSG00000259081
509	LOC100129434,SIDT1,DRAM1,C19orf12
510	LOC100129434,SIDT1,SYT16,SGPP1
511	LOC100129434,SIDT1,SYT16,ENSG00000259081
512	LOC100129434,SIDT1,SYT16,C19orf12
513	LOC100129434,SIDT1,SGPP1,ENSG00000259081
514	LOC100129434,SIDT1,SGPP1,C19orf12
515	LOC100129434,SIDT1,ENSG00000259081,C19orf12
516	LOC100129434,DPP6,GABBR2,FAR2
517	LOC100129434,DPP6,GABBR2,DRAM1
518	LOC100129434,DPP6,GABBR2,SYT16
519	LOC100129434,DPP6,GABBR2,SGPP1
520	LOC100129434,DPP6,GABBR2,ENSG00000259081
521	LOC100129434,DPP6,GABBR2,C19orf12
522	LOC100129434,DPP6,FAR2,DRAM1
523	LOC100129434,DPP6,FAR2,SYT16
524	LOC100129434,DPP6,FAR2,SGPP1
525	LOC100129434,DPP6,FAR2,ENSG00000259081
526	LOC100129434,DPP6,FAR2,C19orf12
527	LOC100129434,DPP6,DRAM1,SYT16
528	LOC100129434,DPP6,DRAM1,SGPP1
529	LOC100129434,DPP6,DRAM1,ENSG00000259081
530	LOC100129434,DPP6,DRAM1,C19orf12
531	LOC100129434,DPP6,SYT16,SGPP1
532	LOC100129434,DPP6,SYT16,ENSG00000259081
533	LOC100129434,DPP6,SYT16,C19orf12
534	LOC100129434,DPP6,SGPP1,ENSG00000259081
535	LOC100129434,DPP6,SGPP1,C19orf12
536	LOC100129434,DPP6,ENSG00000259081,C19orf12
537	LOC100129434,GABBR2,FAR2,DRAM1
538	LOC100129434,GABBR2,FAR2,SYT16
539	LOC100129434,GABBR2,FAR2,SGPP1
540	LOC100129434,GABBR2,FAR2,ENSG00000259081
541	LOC100129434,GABBR2,FAR2,C19orf12
542	LOC100129434,GABBR2,DRAM1,SYT16
543	LOC100129434,GABBR2,DRAM1,SGPP1
544	LOC100129434,GABBR2,DRAM1,ENSG00000259081
545	LOC100129434,GABBR2,DRAM1,C19orf12
546	LOC100129434,GABBR2,SYT16,SGPP1
547	LOC100129434,GABBR2,SYT16,ENSG00000259081
548	LOC100129434,GABBR2,SYT16,C19orf12
549	LOC100129434,GABBR2,SGPP1,ENSG00000259081
550	LOC100129434,GABBR2,SGPP1,C19orf12
551	LOC100129434,GABBR2,ENSG00000259081,C19orf12
552	LOC100129434,FAR2,DRAM1,SYT16
553	LOC100129434,FAR2,DRAM1,SGPP1
554	LOC100129434,FAR2,DRAM1,ENSG00000259081
555	LOC100129434,FAR2,DRAM1,C19orf12
556	LOC100129434,FAR2,SYT16,SGPP1
557	LOC100129434,FAR2,SYT16,ENSG00000259081
558	LOC100129434,FAR2,SYT16,C19orf12
559	LOC100129434,FAR2,SGPP1,ENSG00000259081
560	LOC100129434,FAR2,SGPP1,C19orf12
561	LOC100129434,FAR2,ENSG00000259081,C19orf12
562	LOC100129434,DRAM1,SYT16,SGPP1
563	LOC100129434,DRAM1,SYT16,ENSG00000259081
564	LOC100129434,DRAM1,SYT16,C19orf12
565	LOC100129434,DRAM1,SGPP1,ENSG00000259081
566	LOC100129434,DRAM1,SGPP1,C19orf12
567	LOC100129434,DRAM1,ENSG00000259081,C19orf12
568	LOC100129434,SYT16,SGPP1,ENSG00000259081
569	LOC100129434,SYT16,SGPP1,C19orf12
570	LOC100129434,SYT16,ENSG00000259081,C19orf12
571	LOC100129434,SGPP1,ENSG00000259081,C19orf12
572	OGG1,SIDT1,DPP6,GABBR2
573	OGG1,SIDT1,DPP6,FAR2
574	OGG1,SIDT1,DPP6,DRAM1
575	OGG1,SIDT1,DPP6,SYT16
576	OGG1,SIDT1,DPP6,SGPP1
577	OGG1,SIDT1,DPP6,ENSG00000259081
578	OGG1,SIDT1,DPP6,C19orf12
579	OGG1,SIDT1,GABBR2,FAR2
580	OGG1,SIDT1,GABBR2,DRAM1
581	OGG1,SIDT1,GABBR2,SYT16
582	OGG1,SIDT1,GABBR2,SGPP1
583	OGG1,SIDT1,GABBR2,ENSG00000259081
584	OGG1,SIDT1,GABBR2,C19orf12
585	OGG1,SIDT1,FAR2,DRAM1
586	OGG1,SIDT1,FAR2,SYT16
587	OGG1,SIDT1,FAR2,SGPP1
588	OGG1,SIDT1,FAR2,ENSG00000259081
589	OGG1,SIDT1,FAR2,C19orf12
590	OGG1,SIDT1,DRAM1,SYT16
591	OGG1,SIDT1,DRAM1,SGPP1
592	OGG1,SIDT1,DRAM1,ENSG00000259081
593	OGG1,SIDT1,DRAM1,C19orf12
594	OGG1,SIDT1,SYT16,SGPP1
595	OGG1,SIDT1,SYT16,ENSG00000259081
596	OGG1,SIDT1,SYT16,C19orf12
597	OGG1,SIDT1,SGPP1,ENSG00000259081
598	OGG1,SIDT1,SGPP1,C19orf12
599	OGG1,SIDT1,ENSG00000259081,C19orf12
600	OGG1,DPP6,GABBR2,FAR2
601	OGG1,DPP6,GABBR2,DRAM1
602	OGG1,DPP6,GABBR2,SYT16
603	OGG1,DPP6,GABBR2,SGPP1
604	OGG1,DPP6,GABBR2,ENSG00000259081
605	OGG1,DPP6,GABBR2,C19orf12
606	OGG1,DPP6,FAR2,DRAM1
607	OGG1,DPP6,FAR2,SYT16
608	OGG1,DPP6,FAR2,SGPP1
609	OGG1,DPP6,FAR2,ENSG00000259081
610	OGG1,DPP6,FAR2,C19orf12
611	OGG1,DPP6,DRAM1,SYT16
612	OGG1,DPP6,DRAM1,SGPP1
613	OGG1,DPP6,DRAM1,ENSG00000259081
614	OGG1,DPP6,DRAM1,C19orf12
615	OGG1,DPP6,SYT16,SGPP1
616	OGG1,DPP6,SYT16,ENSG00000259081
617	OGG1,DPP6,SYT16,C19orf12
618	OGG1,DPP6,SGPP1,ENSG00000259081
619	OGG1,DPP6,SGPP1,C19orf12
620	OGG1,DPP6,ENSG00000259081,C19orf12
621	OGG1,GABBR2,FAR2,DRAM1
622	OGG1,GABBR2,FAR2,SYT16
623	OGG1,GABBR2,FAR2,SGPP1
624	OGG1,GABBR2,FAR2,ENSG00000259081
625	OGG1,GABBR2,FAR2,C19orf12
626	OGG1,GABBR2,DRAM1,SYT16
627	OGG1,GABBR2,DRAM1,SGPP1
628	OGG1,GABBR2,DRAM1,ENSG00000259081
629	OGG1,GABBR2,DRAM1,C19orf12
630	OGG1,GABBR2,SYT16,SGPP1
631	OGG1,GABBR2,SYT16,ENSG00000259081
632	OGG1,GABBR2,SYT16,C19orf12
633	OGG1,GABBR2,SGPP1,ENSG00000259081
634	OGG1,GABBR2,SGPP1,C19orf12
635	OGG1,GABBR2,ENSG00000259081,C19orf12
636	OGG1,FAR2,DRAM1,SYT16
637	OGG1,FAR2,DRAM1,SGPP1
638	OGG1,FAR2,DRAM1,ENSG00000259081
639	OGG1,FAR2,DRAM1,C19orf12
640	OGG1,FAR2,SYT16,SGPP1
641	OGG1,FAR2,SYT16,ENSG00000259081
642	OGG1,FAR2,SYT16,C19orf12
643	OGG1,FAR2,SGPP1,ENSG00000259081
644	OGG1,FAR2,SGPP1,C19orf12
645	OGG1,FAR2,ENSG00000259081,C19orf12
646	OGG1,DRAM1,SYT16,SGPP1
647	OGG1,DRAM1,SYT16,ENSG00000259081
648	OGG1,DRAM1,SYT16,C19orf12
649	OGG1,DRAM1,SGPP1,ENSG00000259081
650	OGG1,DRAM1,SGPP1,C19orf12
651	OGG1,DRAM1,ENSG00000259081,C19orf12
652	OGG1,SYT16,SGPP1,ENSG00000259081
653	OGG1,SYT16,SGPP1,C19orf12
654	OGG1,SYT16,ENSG00000259081,C19orf12
655	OGG1,SGPP1,ENSG00000259081,C19orf12
656	SIDT1,DPP6,GABBR2,FAR2
657	SIDT1,DPP6,GABBR2,DRAM1
658	SIDT1,DPP6,GABBR2,SYT16
659	SIDT1,DPP6,GABBR2,SGPP1
660	SIDT1,DPP6,GABBR2,ENSG00000259081
661	SIDT1,DPP6,GABBR2,C19orf12
662	SIDT1,DPP6,FAR2,DRAM1
663	SIDT1,DPP6,FAR2,SYT16
664	SIDT1,DPP6,FAR2,SGPP1
665	SIDT1,DPP6,FAR2,ENSG00000259081
666	SIDT1,DPP6,FAR2,C19orf12
667	SIDT1,DPP6,DRAM1,SYT16
668	SIDT1,DPP6,DRAM1,SGPP1
669	SIDT1,DPP6,DRAM1,ENSG00000259081
670	SIDT1,DPP6,DRAM1,C19orf12
671	SIDT1,DPP6,SYT16,SGPP1
672	SIDT1,DPP6,SYT16,ENSG00000259081
673	SIDT1,DPP6,SYT16,C19orf12
674	SIDT1,DPP6,SGPP1,ENSG00000259081
675	SIDT1,DPP6,SGPP1,C19orf12
676	SIDT1,DPP6,ENSG00000259081,C19orf12
677	SIDT1,GABBR2,FAR2,DRAM1
678	SIDT1,GABBR2,FAR2,SYT16
679	SIDT1,GABBR2,FAR2,SGPP1
680	SIDT1,GABBR2,FAR2,ENSG00000259081
681	SIDT1,GABBR2,FAR2,C19orf12
682	SIDT1,GABBR2,DRAM1,SYT16
683	SIDT1,GABBR2,DRAM1,SGPP1
684	SIDT1,GABBR2,DRAM1,ENSG00000259081
685	SIDT1,GABBR2,DRAM1,C19orf12
686	SIDT1,GABBR2,SYT16,SGPP1
687	SIDT1,GABBR2,SYT16,ENSG00000259081
688	SIDT1,GABBR2,SYT16,C19orf12
689	SIDT1,GABBR2,SGPP1,ENSG00000259081
690	SIDT1,GABBR2,SGPP1,C19orf12
691	SIDT1,GABBR2,ENSG00000259081,C19orf12
692	SIDT1,FAR2,DRAM1,SYT16
693	SIDT1,FAR2,DRAM1,SGPP1
694	SIDT1,FAR2,DRAM1,ENSG00000259081
695	SIDT1,FAR2,DRAM1,C19orf12
696	SIDT1,FAR2,SYT16,SGPP1
697	SIDT1,FAR2,SYT16,ENSG00000259081
698	SIDT1,FAR2,SYT16,C19orf12
699	SIDT1,FAR2,SGPP1,ENSG00000259081
700	SIDT1,FAR2,SGPP1,C19orf12
701	SIDT1,FAR2,ENSG00000259081,C19orf12
702	SIDT1,DRAM1,SYT16,SGPP1
703	SIDT1,DRAM1,SYT16,ENSG00000259081
704	SIDT1,DRAM1,SYT16,C19orf12
705	SIDT1,DRAM1,SGPP1,ENSG00000259081
706	SIDT1,DRAM1,SGPP1,C19orf12
707	SIDT1,DRAM1,ENSG00000259081,C19orf12
708	SIDT1,SYT16,SGPP1,ENSG00000259081
709	SIDT1,SYT16,SGPP1,C19orf12
710	SIDT1,SYT16,ENSG00000259081,C19orf12
711	SIDT1,SGPP1,ENSG00000259081,C19orf12
712	DPP6,GABBR2,FAR2,DRAM1
713	DPP6,GABBR2,FAR2,SYT16
714	DPP6,GABBR2,FAR2,SGPP1
715	DPP6,GABBR2,FAR2,ENSG00000259081
716	DPP6,GABBR2,FAR2,C19orf12
717	DPP6,GABBR2,DRAM1,SYT16
718	DPP6,GABBR2,DRAM1,SGPP1
719	DPP6,GABBR2,DRAM1,ENSG00000259081
720	DPP6,GABBR2,DRAM1,C19orf12
721	DPP6,GABBR2,SYT16,SGPP1
722	DPP6,GABBR2,SYT16,ENSG00000259081
723	DPP6,GABBR2,SYT16,C19orf12
724	DPP6,GABBR2,SGPP1,ENSG00000259081
725	DPP6,GABBR2,SGPP1,C19orf12
726	DPP6,GABBR2,ENSG00000259081,C19orf12
727	DPP6,FAR2,DRAM1,SYT16
728	DPP6,FAR2,DRAM1,SGPP1
729	DPP6,FAR2,DRAM1,ENSG00000259081
730	DPP6,FAR2,DRAM1,C19orf12
731	DPP6,FAR2,SYT16,SGPP1
732	DPP6,FAR2,SYT16,ENSG00000259081
733	DPP6,FAR2,SYT16,C19orf12
734	DPP6,FAR2,SGPP1,ENSG00000259081
735	DPP6,FAR2,SGPP1,C19orf12
736	DPP6,FAR2,ENSG00000259081,C19orf12
737	DPP6,DRAM1,SYT16,SGPP1
738	DPP6,DRAM1,SYT16,ENSG00000259081
739	DPP6,DRAM1,SYT16,C19orf12
740	DPP6,DRAM1,SGPP1,ENSG00000259081
741	DPP6,DRAM1,SGPP1,C19orf12
742	DPP6,DRAM1,ENSG00000259081,C19orf12
743	DPP6,SYT16,SGPP1,ENSG00000259081
744	DPP6,SYT16,SGPP1,C19orf12
745	DPP6,SYT16,ENSG00000259081,C19orf12
746	DPP6,SGPP1,ENSG00000259081,C19orf12
747	GABBR2,FAR2,DRAM1,SYT16
748	GABBR2,FAR2,DRAM1,SGPP1
749	GABBR2,FAR2,DRAM1,ENSG00000259081
750	GABBR2,FAR2,DRAM1,C19orf12
751	GABBR2,FAR2,SYT16,SGPP1
752	GABBR2,FAR2,SYT16,ENSG00000259081
753	GABBR2,FAR2,SYT16,C19orf12
754	GABBR2,FAR2,SGPP1,ENSG00000259081
755	GABBR2,FAR2,SGPP1,C19orf12
756	GABBR2,FAR2,ENSG00000259081,C19orf12
757	GABBR2,DRAM1,SYT16,SGPP1
758	GABBR2,DRAM1,SYT16,ENSG00000259081
759	GABBR2,DRAM1,SYT16,C19orf12
760	GABBR2,DRAM1,SGPP1,ENSG00000259081
761	GABBR2,DRAM1,SGPP1,C19orf12
762	GABBR2,DRAM1,ENSG00000259081,C19orf12
763	GABBR2,SYT16,SGPP1,ENSG00000259081
764	GABBR2,SYT16,SGPP1,C19orf12
765	GABBR2,SYT16,ENSG00000259081,C19orf12
766	GABBR2,SGPP1,ENSG00000259081,C19orf12
767	FAR2,DRAM1,SYT16,SGPP1
768	FAR2,DRAM1,SYT16,ENSG00000259081
769	FAR2,DRAM1,SYT16,C19orf12
770	FAR2,DRAM1,SGPP1,ENSG00000259081
771	FAR2,DRAM1,SGPP1,C19orf12
772	FAR2,DRAM1,ENSG00000259081,C19orf12
773	FAR2,SYT16,SGPP1,ENSG00000259081
774	FAR2,SYT16,SGPP1,C19orf12
775	FAR2,SYT16,ENSG00000259081,C19orf12
776	FAR2,SGPP1,ENSG00000259081,C19orf12
777	DRAM1,SYT16,SGPP1,ENSG00000259081
778	DRAM1,SYT16,SGPP1,C19orf12
779	DRAM1,SYT16,ENSG00000259081,C19orf12
780	DRAM1,SGPP1,ENSG00000259081,C19orf12
781	SYT16,SGPP1,ENSG00000259081,C19orf12
782	TAF1A-AS1,LOC100129434,OGG1,SIDT1,DPP6
783	TAF1A-AS1,LOC100129434,OGG1,SIDT1,GABBR2
784	TAF1A-AS1,LOC100129434,OGG1,SIDT1,FAR2
785	TAF1A-AS1,LOC100129434,OGG1,SIDT1,DRAM1
786	TAF1A-AS1,LOC100129434,OGG1,SIDT1,SYT16
787	TAF1A-AS1,LOC100129434,OGG1,SIDT1,SGPP1
788	TAF1A-AS1,LOC100129434,OGG1,SIDT1,ENSG00000259081
789	TAF1A-AS1,LOC100129434,OGG1,SIDT1,C19orf12
790	TAF1A-AS1,LOC100129434,OGG1,DPP6,GABBR2
791	TAF1A-AS1,LOC100129434,OGG1,DPP6,FAR2
792	TAF1A-AS1,LOC100129434,OGG1,DPP6,DRAM1
793	TAF1A-AS1,LOC100129434,OGG1,DPP6,SYT16
794	TAF1A-AS1,LOC100129434,OGG1,DPP6,SGPP1
795	TAF1A-AS1,LOC100129434,OGG1,DPP6,ENSG00000259081
796	TAF1A-AS1,LOC100129434,OGG1,DPP6,C19orf12
797	TAF1A-AS1,LOC100129434,OGG1,GABBR2,FAR2
798	TAF1A-AS1,LOC100129434,OGG1,GABBR2,DRAM1
799	TAF1A-AS1,LOC100129434,OGG1,GABBR2,SYT16
800	TAF1A-AS1,LOC100129434,OGG1,GABBR2,SGPP1
801	TAF1A-AS1,LOC100129434,OGG1,GABBR2,ENSG00000259081
802	TAF1A-AS1,LOC100129434,OGG1,GABBR2,C19orf12
803	TAF1A-AS1,LOC100129434,OGG1,FAR2,DRAM1
804	TAF1A-AS1,LOC100129434,OGG1,FAR2,SYT16
805	TAF1A-AS1,LOC100129434,OGG1,FAR2,SGPP1
806	TAF1A-AS1,LOC100129434,OGG1,FAR2,ENSG00000259081
807	TAF1A-AS1,LOC100129434,OGG1,FAR2,C19orf12
808	TAF1A-AS1,LOC100129434,OGG1,DRAM1,SYT16
809	TAF1A-AS1,LOC100129434,OGG1,DRAM1,SGPP1
810	TAF1A-AS1,LOC100129434,OGG1,DRAM1,ENSG00000259081
811	TAF1A-AS1,LOC100129434,OGG1,DRAM1,C19orf12
812	TAF1A-AS1,LOC100129434,OGG1,SYT16,SGPP1
813	TAF1A-AS1,LOC100129434,OGG1,SYT16,ENSG00000259081
814	TAF1A-AS1,LOC100129434,OGG1,SYT16,C19orf12
815	TAF1A-AS1,LOC100129434,OGG1,SGPP1,ENSG00000259081
816	TAF1A-AS1,LOC100129434,OGG1,SGPP1,C19orf12
817	TAF1A-AS1,LOC100129434,OGG1,ENSG00000259081,C19orf12
818	TAF1A-AS1,LOC100129434,SIDT1,DPP6,GABBR2
819	TAF1A-AS1,LOC100129434,SIDT1,DPP6,FAR2
820	TAF1A-AS1,LOC100129434,SIDT1,DPP6,DRAM1
821	TAF1A-AS1,LOC100129434,SIDT1,DPP6,SYT16
822	TAF1A-AS1,LOC100129434,SIDT1,DPP6,SGPP1
823	TAF1A-AS1,LOC100129434,SIDT1,DPP6,ENSG00000259081
824	TAF1A-AS1,LOC100129434,SIDT1,DPP6,C19orf12
825	TAF1A-AS1,LOC100129434,SIDT1,GABBR2,FAR2
826	TAF1A-AS1,LOC100129434,SIDT1,GABBR2,DRAM1
827	TAF1A-AS1,LOC100129434,SIDT1,GABBR2,SYT16
828	TAF1A-AS1,LOC100129434,SIDT1,GABBR2,SGPP1
829	TAF1A-AS1,LOC100129434,SIDT1,GABBR2,ENSG00000259081
830	TAF1A-AS1,LOC100129434,SIDT1,GABBR2,C19orf12
831	TAF1A-AS1,LOC100129434,SIDT1,FAR2,DRAM1
832	TAF1A-AS1,LOC100129434,SIDT1,FAR2,SYT16
833	TAF1A-AS1,LOC100129434,SIDT1,FAR2,SGPP1
834	TAF1A-AS1,LOC100129434,SIDT1,FAR2,ENSG00000259081
835	TAF1A-AS1,LOC100129434,SIDT1,FAR2,C19orf12
836	TAF1A-AS1,LOC100129434,SIDT1,DRAM1,SYT16
837	TAF1A-AS1,LOC100129434,SIDT1,DRAM1,SGPP1
838	TAF1A-AS1,LOC100129434,SIDT1,DRAM1,ENSG00000259081
839	TAF1A-AS1,LOC100129434,SIDT1,DRAM1,C19orf12
840	TAF1A-AS1,LOC100129434,SIDT1,SYT16,SGPP1
841	TAF1A-AS1,LOC100129434,SIDT1,SYT16,ENSG00000259081
842	TAF1A-AS1,LOC100129434,SIDT1,SYT16,C19orf12
843	TAF1A-AS1,LOC100129434,SIDT1,SGPP1,ENSG00000259081
844	TAF1A-AS1,LOC100129434,SIDT1,SGPP1,C19orf12
845	TAF1A-AS1,LOC100129434,SIDT1,ENSG00000259081,C19orf12
846	TAF1A-AS1,LOC100129434,DPP6,GABBR2,FAR2
847	TAF1A-AS1,LOC100129434,DPP6,GABBR2,DRAM1
848	TAF1A-AS1,LOC100129434,DPP6,GABBR2,SYT16
849	TAF1A-AS1,LOC100129434,DPP6,GABBR2,SGPP1
850	TAF1A-AS1,LOC100129434,DPP6,GABBR2,ENSG00000259081
851	TAF1A-AS1,LOC100129434,DPP6,GABBR2,C19orf12
852	TAF1A-AS1,LOC100129434,DPP6,FAR2,DRAM1
853	TAF1A-AS1,LOC100129434,DPP6,FAR2,SYT16
854	TAF1A-AS1,LOC100129434,DPP6,FAR2,SGPP1
855	TAF1A-AS1,LOC100129434,DPP6,FAR2,ENSG00000259081
856	TAF1A-AS1,LOC100129434,DPP6,FAR2,C19orf12
857	TAF1A-AS1,LOC100129434,DPP6,DRAM1,SYT16
858	TAF1A-AS1,LOC100129434,DPP6,DRAM1,SGPP1
859	TAF1A-AS1,LOC100129434,DPP6,DRAM1,ENSG00000259081
860	TAF1A-AS1,LOC100129434,DPP6,DRAM1,C19orf12
861	TAF1A-AS1,LOC100129434,DPP6,SYT16,SGPP1
862	TAF1A-AS1,LOC100129434,DPP6,SYT16,ENSG00000259081
863	TAF1A-AS1,LOC100129434,DPP6,SYT16,C19orf12
864	TAF1A-AS1,LOC100129434,DPP6,SGPP1,ENSG00000259081
865	TAF1A-AS1,LOC100129434,DPP6,SGPP1,C19orf12
866	TAF1A-AS1,LOC100129434,DPP6,ENSG00000259081,C19orf12
867	TAF1A-AS1,LOC100129434,GABBR2,FAR2,DRAM1
868	TAF1A-AS1,LOC100129434,GABBR2,FAR2,SYT16
869	TAF1A-AS1,LOC100129434,GABBR2,FAR2,SGPP1
870	TAF1A-AS1,LOC100129434,GABBR2,FAR2,ENSG00000259081
871	TAF1A-AS1,LOC100129434,GABBR2,FAR2,C19orf12
872	TAF1A-AS1,LOC100129434,GABBR2,DRAM1,SYT16
873	TAF1A-AS1,LOC100129434,GABBR2,DRAM1,SGPP1
874	TAF1A-AS1,LOC100129434,GABBR2,DRAM1,ENSG00000259081
875	TAF1A-AS1,LOC100129434,GABBR2,DRAM1,C19orf12
876	TAF1A-AS1,LOC100129434,GABBR2,SYT16,SGPP1
877	TAF1A-AS1,LOC100129434,GABBR2,SYT16,ENSG00000259081
878	TAF1A-AS1,LOC100129434,GABBR2,SYT16,C19orf12
879	TAF1A-AS1,LOC100129434,GABBR2,SGPP1,ENSG00000259081
880	TAF1A-AS1,LOC100129434,GABBR2,SGPP1,C19orf12
881	TAF1A-AS1,LOC100129434,GABBR2,ENSG00000259081,C19orf12
882	TAF1A-AS1,LOC100129434,FAR2,DRAM1,SYT16
883	TAF1A-AS1,LOC100129434,FAR2,DRAM1,SGPP1
884	TAF1A-AS1,LOC100129434,FAR2,DRAM1,ENSG00000259081
885	TAF1A-AS1,LOC100129434,FAR2,DRAM1,C19orf12
886	TAF1A-AS1,LOC100129434,FAR2,SYT16,SGPP1
887	TAF1A-AS1,LOC100129434,FAR2,SYT16,ENSG00000259081
888	TAF1A-AS1,LOC100129434,FAR2,SYT16,C19orf12
889	TAF1A-AS1,LOC100129434,FAR2,SGPP1,ENSG00000259081
890	TAF1A-AS1,LOC100129434,FAR2,SGPP1,C19orf12
891	TAF1A-AS1,LOC100129434,FAR2,ENSG00000259081,C19orf12
892	TAF1A-AS1,LOC100129434,DRAM1,SYT16,SGPP1
893	TAF1A-AS1,LOC100129434,DRAM1,SYT16,ENSG00000259081
894	TAF1A-AS1,LOC100129434,DRAM1,SYT16,C19orf12
895	TAF1A-AS1,LOC100129434,DRAM1,SGPP1,ENSG00000259081
896	TAF1A-AS1,LOC100129434,DRAM1,SGPP1,C19orf12
897	TAF1A-AS1,LOC100129434,DRAM1,ENSG00000259081,C19orf12
898	TAF1A-AS1,LOC100129434,SYT16,SGPP1,ENSG00000259081
899	TAF1A-AS1,LOC100129434,SYT16,SGPP1,C19orf12
900	TAF1A-AS1,LOC100129434,SYT16,ENSG00000259081,C19orf12
901	TAF1A-AS1,LOC100129434,SGPP1,ENSG00000259081,C19orf12
902	TAF1A-AS1,OGG1,SIDT1,DPP6,GABBR2
903	TAF1A-AS1,OGG1,SIDT1,DPP6,FAR2
904	TAF1A-AS1,OGG1,SIDT1,DPP6,DRAM1
905	TAF1A-AS1,OGG1,SIDT1,DPP6,SYT16
906	TAF1A-AS1,OGG1,SIDT1,DPP6,SGPP1
907	TAF1A-AS1,OGG1,SIDT1,DPP6,ENSG00000259081
908	TAF1A-AS1,OGG1,SIDT1,DPP6,C19orf12
909	TAF1A-AS1,OGG1,SIDT1,GABBR2,FAR2
910	TAF1A-AS1,OGG1,SIDT1,GABBR2,DRAM1
911	TAF1A-AS1,OGG1,SIDT1,GABBR2,SYT16
912	TAF1A-AS1,OGG1,SIDT1,GABBR2,SGPP1
913	TAF1A-AS1,OGG1,SIDT1,GABBR2,ENSG00000259081
914	TAF1A-AS1,OGG1,SIDT1,GABBR2,C19orf12
915	TAF1A-AS1,OGG1,SIDT1,FAR2,DRAM1
916	TAF1A-AS1,OGG1,SIDT1,FAR2,SYT16
917	TAF1A-AS1,OGG1,SIDT1,FAR2,SGPP1
918	TAF1A-AS1,OGG1,SIDT1,FAR2,ENSG00000259081
919	TAF1A-AS1,OGG1,SIDT1,FAR2,C19orf12
920	TAF1A-AS1,OGG1,SIDT1,DRAM1,SYT16
921	TAF1A-AS1,OGG1,SIDT1,DRAM1,SGPP1
922	TAF1A-AS1,OGG1,SIDT1,DRAM1,ENSG00000259081
923	TAF1A-AS1,OGG1,SIDT1,DRAM1,C19orf12
924	TAF1A-AS1,OGG1,SIDT1,SYT16,SGPP1
925	TAF1A-AS1,OGG1,SIDT1,SYT16,ENSG00000259081
926	TAF1A-AS1,OGG1,SIDT1,SYT16,C19orf12
927	TAF1A-AS1,OGG1,SIDT1,SGPP1,ENSG00000259081
928	TAF1A-AS1,OGG1,SIDT1,SGPP1,C19orf12
929	TAF1A-AS1,OGG1,SIDT1,ENSG00000259081,C19orf12
930	TAF1A-AS1,OGG1,DPP6,GABBR2,FAR2
931	TAF1A-AS1,OGG1,DPP6,GABBR2,DRAM1
932	TAF1A-AS1,OGG1,DPP6,GABBR2,SYT16
933	TAF1A-AS1,OGG1,DPP6,GABBR2,SGPP1
934	TAF1A-AS1,OGG1,DPP6,GABBR2,ENSG00000259081
935	TAF1A-AS1,OGG1,DPP6,GABBR2,C19orf12
936	TAF1A-AS1,OGG1,DPP6,FAR2,DRAM1
937	TAF1A-AS1,OGG1,DPP6,FAR2,SYT16
938	TAF1A-AS1,OGG1,DPP6,FAR2,SGPP1
939	TAF1A-AS1,OGG1,DPP6,FAR2,ENSG00000259081
940	TAF1A-AS1,OGG1,DPP6,FAR2,C19orf12
941	TAF1A-AS1,OGG1,DPP6,DRAM1,SYT16
942	TAF1A-AS1,OGG1,DPP6,DRAM1,SGPP1
943	TAF1A-AS1,OGG1,DPP6,DRAM1,ENSG00000259081
944	TAF1A-AS1,OGG1,DPP6,DRAM1,C19orf12
945	TAF1A-AS1,OGG1,DPP6,SYT16,SGPP1
946	TAF1A-AS1,OGG1,DPP6,SYT16,ENSG00000259081
947	TAF1A-AS1,OGG1,DPP6,SYT16,C19orf12
948	TAF1A-AS1,OGG1,DPP6,SGPP1,ENSG00000259081
949	TAF1A-AS1,OGG1,DPP6,SGPP1,C19orf12
950	TAF1A-AS1,OGG1,DPP6,ENSG00000259081,C19orf12
951	TAF1A-AS1,OGG1,GABBR2,FAR2,DRAM1
952	TAF1A-AS1,OGG1,GABBR2,FAR2,SYT16
953	TAF1A-AS1,OGG1,GABBR2,FAR2,SGPP1
954	TAF1A-AS1,OGG1,GABBR2,FAR2,ENSG00000259081
955	TAF1A-AS1,OGG1,GABBR2,FAR2,C19orf12
956	TAF1A-AS1,OGG1,GABBR2,DRAM1,SYT16
957	TAF1A-AS1,OGG1,GABBR2,DRAM1,SGPP1
958	TAF1A-AS1,OGG1,GABBR2,DRAM1,ENSG00000259081
959	TAF1A-AS1,OGG1,GABBR2,DRAM1,C19orf12
960	TAF1A-AS1,OGG1,GABBR2,SYT16,SGPP1
961	TAF1A-AS1,OGG1,GABBR2,SYT16,ENSG00000259081
962	TAF1A-AS1,OGG1,GABBR2,SYT16,C19orf12
963	TAF1A-AS1,OGG1,GABBR2,SGPP1,ENSG00000259081
964	TAF1A-AS1,OGG1,GABBR2,SGPP1,C19orf12
965	TAF1A-AS1,OGG1,GABBR2,ENSG00000259081,C19orf12
966	TAF1A-AS1,OGG1,FAR2,DRAM1,SYT16
967	TAF1A-AS1,OGG1,FAR2,DRAM1,SGPP1
968	TAF1A-AS1,OGG1,FAR2,DRAM1,ENSG00000259081
969	TAF1A-AS1,OGG1,FAR2,DRAM1,C19orf12
970	TAF1A-AS1,OGG1,FAR2,SYT16,SGPP1
971	TAF1A-AS1,OGG1,FAR2,SYT16,ENSG00000259081
972	TAF1A-AS1,OGG1,FAR2,SYT16,C19orf12
973	TAF1A-AS1,OGG1,FAR2,SGPP1,ENSG00000259081
974	TAF1A-AS1,OGG1,FAR2,SGPP1,C19orf12
975	TAF1A-AS1,OGG1,FAR2,ENSG00000259081,C19orf12
976	TAF1A-AS1,OGG1,DRAM1,SYT16,SGPP1
977	TAF1A-AS1,OGG1,DRAM1,SYT16,ENSG00000259081
978	TAF1A-AS1,OGG1,DRAM1,SYT16,C19orf12
979	TAF1A-AS1,OGG1,DRAM1,SGPP1,ENSG00000259081
980	TAF1A-AS1,OGG1,DRAM1,SGPP1,C19orf12
981	TAF1A-AS1,OGG1,DRAM1,ENSG00000259081,C19orf12
982	TAF1A-AS1,OGG1,SYT16,SGPP1,ENSG00000259081
983	TAF1A-AS1,OGG1,SYT16,SGPP1,C19orf12
984	TAF1A-AS1,OGG1,SYT16,ENSG00000259081,C19orf12
985	TAF1A-AS1,OGG1,SGPP1,ENSG00000259081,C19orf12
986	TAF1A-AS1,SIDT1,DPP6,GABBR2,FAR2
987	TAF1A-AS1,SIDT1,DPP6,GABBR2,DRAM1
988	TAF1A-AS1,SIDT1,DPP6,GABBR2,SYT16
989	TAF1A-AS1,SIDT1,DPP6,GABBR2,SGPP1
990	TAF1A-AS1,SIDT1,DPP6,GABBR2,ENSG00000259081
991	TAF1A-AS1,SIDT1,DPP6,GABBR2,C19orf12
992	TAF1A-AS1,SIDT1,DPP6,FAR2,DRAM1
993	TAF1A-AS1,SIDT1,DPP6,FAR2,SYT16
994	TAF1A-AS1,SIDT1,DPP6,FAR2,SGPP1
995	TAF1A-AS1,SIDT1,DPP6,FAR2,ENSG00000259081
996	TAF1A-AS1,SIDT1,DPP6,FAR2,C19orf12
997	TAF1A-AS1,SIDT1,DPP6,DRAM1,SYT16
998	TAF1A-AS1,SIDT1,DPP6,DRAM1,SGPP1
999	TAF1A-AS1,SIDT1,DPP6,DRAM1,ENSG00000259081
1000	TAF1A-AS1,SIDT1,DPP6,DRAM1,C19orf12
1001	TAF1A-AS1,SIDT1,DPP6,SYT16,SGPP1
1002	TAF1A-AS1,SIDT1,DPP6,SYT16,ENSG00000259081
1003	TAF1A-AS1,SIDT1,DPP6,SYT16,C19orf12
1004	TAF1A-AS1,SIDT1,DPP6,SGPP1,ENSG00000259081
1005	TAF1A-AS1,SIDT1,DPP6,SGPP1,C19orf12
1006	TAF1A-AS1,SIDT1,DPP6,ENSG00000259081,C19orf12
1007	TAF1A-AS1,SIDT1,GABBR2,FAR2,DRAM1
1008	TAF1A-AS1,SIDT1,GABBR2,FAR2,SYT16
1009	TAF1A-AS1,SIDT1,GABBR2,FAR2,SGPP1
1010	TAF1A-AS1,SIDT1,GABBR2,FAR2,ENSG00000259081
1011	TAF1A-AS1,SIDT1,GABBR2,FAR2,C19orf12
1012	TAF1A-AS1,SIDT1,GABBR2,DRAM1,SYT16
1013	TAF1A-AS1,SIDT1,GABBR2,DRAM1,SGPP1
1014	TAF1A-AS1,SIDT1,GABBR2,DRAM1,ENSG00000259081
1015	TAF1A-AS1,SIDT1,GABBR2,DRAM1,C19orf12
1016	TAF1A-AS1,SIDT1,GABBR2,SYT16,SGPP1
1017	TAF1A-AS1,SIDT1,GABBR2,SYT16,ENSG00000259081
1018	TAF1A-AS1,SIDT1,GABBR2,SYT16,C19orf12
1019	TAF1A-AS1,SIDT1,GABBR2,SGPP1,ENSG00000259081
1020	TAF1A-AS1,SIDT1,GABBR2,SGPP1,C19orf12
1021	TAF1A-AS1,SIDT1,GABBR2,ENSG00000259081,C19orf12
1022	TAF1A-AS1,SIDT1,FAR2,DRAM1,SYT16
1023	TAF1A-AS1,SIDT1,FAR2,DRAM1,SGPP1
1024	TAF1A-AS1,SIDT1,FAR2,DRAM1,ENSG00000259081
1025	TAF1A-AS1,SIDT1,FAR2,DRAM1,C19orf12
1026	TAF1A-AS1,SIDT1,FAR2,SYT16,SGPP1
1027	TAF1A-AS1,SIDT1,FAR2,SYT16,ENSG00000259081
1028	TAF1A-AS1,SIDT1,FAR2,SYT16,C19orf12
1029	TAF1A-AS1,SIDT1,FAR2,SGPP1,ENSG00000259081
1030	TAF1A-AS1,SIDT1,FAR2,SGPP1,C19orf12
1031	TAF1A-AS1,SIDT1,FAR2,ENSG00000259081,C19orf12
1032	TAF1A-AS1,SIDT1,DRAM1,SYT16,SGPP1
1033	TAF1A-AS1,SIDT1,DRAM1,SYT16,ENSG00000259081
1034	TAF1A-AS1,SIDT1,DRAM1,SYT16,C19orf12
1035	TAF1A-AS1,SIDT1,DRAM1,SGPP1,ENSG00000259081
1036	TAF1A-AS1,SIDT1,DRAM1,SGPP1,C19orf12
1037	TAF1A-AS1,SIDT1,DRAM1,ENSG00000259081,C19orf12
1038	TAF1A-AS1,SIDT1,SYT16,SGPP1,ENSG00000259081
1039	TAF1A-AS1,SIDT1,SYT16,SGPP1,C19orf12
1040	TAF1A-AS1,SIDT1,SYT16,ENSG00000259081,C19orf12
1041	TAF1A-AS1,SIDT1,SGPP1,ENSG00000259081,C19orf12
1042	TAF1A-AS1,DPP6,GABBR2,FAR2,DRAM1
1043	TAF1A-AS1,DPP6,GABBR2,FAR2,SYT16
1044	TAF1A-AS1,DPP6,GABBR2,FAR2,SGPP1
1045	TAF1A-AS1,DPP6,GABBR2,FAR2,ENSG00000259081
1046	TAF1A-AS1,DPP6,GABBR2,FAR2,C19orf12
1047	TAF1A-AS1,DPP6,GABBR2,DRAM1,SYT16
1048	TAF1A-AS1,DPP6,GABBR2,DRAM1,SGPP1
1049	TAF1A-AS1,DPP6,GABBR2,DRAM1,ENSG00000259081
1050	TAF1A-AS1,DPP6,GABBR2,DRAM1,C19orf12
1051	TAF1A-AS1,DPP6,GABBR2,SYT16,SGPP1
1052	TAF1A-AS1,DPP6,GABBR2,SYT16,ENSG00000259081
1053	TAF1A-AS1,DPP6,GABBR2,SYT16,C19orf12
1054	TAF1A-AS1,DPP6,GABBR2,SGPP1,ENSG00000259081
1055	TAF1A-AS1,DPP6,GABBR2,SGPP1,C19orf12
1056	TAF1A-AS1,DPP6,GABBR2,ENSG00000259081,C19orf12
1057	TAF1A-AS1,DPP6,FAR2,DRAM1,SYT16
1058	TAF1A-AS1,DPP6,FAR2,DRAM1,SGPP1
1059	TAF1A-AS1,DPP6,FAR2,DRAM1,ENSG00000259081
1060	TAF1A-AS1,DPP6,FAR2,DRAM1,C19orf12
1061	TAF1A-AS1,DPP6,FAR2,SYT16,SGPP1
1062	TAF1A-AS1,DPP6,FAR2,SYT16,ENSG00000259081
1063	TAF1A-AS1,DPP6,FAR2,SYT16,C19orf12
1064	TAF1A-AS1,DPP6,FAR2,SGPP1,ENSG00000259081
1065	TAF1A-AS1,DPP6,FAR2,SGPP1,C19orf12
1066	TAF1A-AS1,DPP6,FAR2,ENSG00000259081,C19orf12
1067	TAF1A-AS1,DPP6,DRAM1,SYT16,SGPP1
1068	TAF1A-AS1,DPP6,DRAM1,SYT16,ENSG00000259081
1069	TAF1A-AS1,DPP6,DRAM1,SYT16,C19orf12
1070	TAF1A-AS1,DPP6,DRAM1,SGPP1,ENSG00000259081
1071	TAF1A-AS1,DPP6,DRAM1,SGPP1,C19orf12
1072	TAF1A-AS1,DPP6,DRAM1,ENSG00000259081,C19orf12
1073	TAF1A-AS1,DPP6,SYT16,SGPP1,ENSG00000259081
1074	TAF1A-AS1,DPP6,SYT16,SGPP1,C19orf12
1075	TAF1A-AS1,DPP6,SYT16,ENSG00000259081,C19orf12
1076	TAF1A-AS1,DPP6,SGPP1,ENSG00000259081,C19orf12
1077	TAF1A-AS1,GABBR2,FAR2,DRAM1,SYT16
1078	TAF1A-AS1,GABBR2,FAR2,DRAM1,SGPP1
1079	TAF1A-AS1,GABBR2,FAR2,DRAM1,ENSG00000259081
1080	TAF1A-AS1,GABBR2,FAR2,DRAM1,C19orf12
1081	TAF1A-AS1,GABBR2,FAR2,SYT16,SGPP1
1082	TAF1A-AS1,GABBR2,FAR2,SYT16,ENSG00000259081
1083	TAF1A-AS1,GABBR2,FAR2,SYT16,C19orf12
1084	TAF1A-AS1,GABBR2,FAR2,SGPP1,ENSG00000259081
1085	TAF1A-AS1,GABBR2,FAR2,SGPP1,C19orf12
1086	TAF1A-AS1,GABBR2,FAR2,ENSG00000259081,C19orf12
1087	TAF1A-AS1,GABBR2,DRAM1,SYT16,SGPP1
1088	TAF1A-AS1,GABBR2,DRAM1,SYT16,ENSG00000259081
1089	TAF1A-AS1,GABBR2,DRAM1,SYT16,C19orf12
1090	TAF1A-AS1,GABBR2,DRAM1,SGPP1,ENSG00000259081
1091	TAF1A-AS1,GABBR2,DRAM1,SGPP1,C19orf12
1092	TAF1A-AS1,GABBR2,DRAM1,ENSG00000259081,C19orf12
1093	TAF1A-AS1,GABBR2,SYT16,SGPP1,ENSG00000259081
1094	TAF1A-AS1,GABBR2,SYT16,SGPP1,C19orf12
1095	TAF1A-AS1,GABBR2,SYT16,ENSG00000259081,C19orf12
1096	TAF1A-AS1,GABBR2,SGPP1,ENSG00000259081,C19orf12
1097	TAF1A-AS1,FAR2,DRAM1,SYT16,SGPP1
1098	TAF1A-AS1,FAR2,DRAM1,SYT16,ENSG00000259081
1099	TAF1A-AS1,FAR2,DRAM1,SYT16,C19orf12
1100	TAF1A-AS1,FAR2,DRAM1,SGPP1,ENSG00000259081
1101	TAF1A-AS1,FAR2,DRAM1,SGPP1,C19orf12
1102	TAF1A-AS1,FAR2,DRAM1,ENSG00000259081,C19orf12
1103	TAF1A-AS1,FAR2,SYT16,SGPP1,ENSG00000259081
1104	TAF1A-AS1,FAR2,SYT16,SGPP1,C19orf12
1105	TAF1A-AS1,FAR2,SYT16,ENSG00000259081,C19orf12
1106	TAF1A-AS1,FAR2,SGPP1,ENSG00000259081,C19orf12
1107	TAF1A-AS1,DRAM1,SYT16,SGPP1,ENSG00000259081
1108	TAF1A-AS1,DRAM1,SYT16,SGPP1,C19orf12
1109	TAF1A-AS1,DRAM1,SYT16,ENSG00000259081,C19orf12
1110	TAF1A-AS1,DRAM1,SGPP1,ENSG00000259081,C19orf12
1111	TAF1A-AS1,SYT16,SGPP1,ENSG00000259081,C19orf12
1112	LOC100129434,OGG1,SIDT1,DPP6,GABBR2
1113	LOC100129434,OGG1,SIDT1,DPP6,FAR2
1114	LOC100129434,OGG1,SIDT1,DPP6,DRAM1
1115	LOC100129434,OGG1,SIDT1,DPP6,SYT16
1116	LOC100129434,OGG1,SIDT1,DPP6,SGPP1
1117	LOC100129434,OGG1,SIDT1,DPP6,ENSG00000259081
1118	LOC100129434,OGG1,SIDT1,DPP6,C19orf12
1119	LOC100129434,OGG1,SIDT1,GABBR2,FAR2
1120	LOC100129434,OGG1,SIDT1,GABBR2,DRAM1
1121	LOC100129434,OGG1,SIDT1,GABBR2,SYT16
1122	LOC100129434,OGG1,SIDT1,GABBR2,SGPP1
1123	LOC100129434,OGG1,SIDT1,GABBR2,ENSG00000259081
1124	LOC100129434,OGG1,SIDT1,GABBR2,C19orf12
1125	LOC100129434,OGG1,SIDT1,FAR2,DRAM1
1126	LOC100129434,OGG1,SIDT1,FAR2,SYT16
1127	LOC100129434,OGG1,SIDT1,FAR2,SGPP1
1128	LOC100129434,OGG1,SIDT1,FAR2,ENSG00000259081
1129	LOC100129434,OGG1,SIDT1,FAR2,C19orf12
1130	LOC100129434,OGG1,SIDT1,DRAM1,SYT16
1131	LOC100129434,OGG1,SIDT1,DRAM1,SGPP1
1132	LOC100129434,OGG1,SIDT1,DRAM1,ENSG00000259081
1133	LOC100129434,OGG1,SIDT1,DRAM1,C19orf12
1134	LOC100129434,OGG1,SIDT1,SYT16,SGPP1
1135	LOC100129434,OGG1,SIDT1,SYT16,ENSG00000259081
1136	LOC100129434,OGG1,SIDT1,SYT16,C19orf12
1137	LOC100129434,OGG1,SIDT1,SGPP1,ENSG00000259081
1138	LOC100129434,OGG1,SIDT1,SGPP1,C19orf12
1139	LOC100129434,OGG1,SIDT1,ENSG00000259081,C19orf12
1140	LOC100129434,OGG1,DPP6,GABBR2,FAR2
1141	LOC100129434,OGG1,DPP6,GABBR2,DRAM1
1142	LOC100129434,OGG1,DPP6,GABBR2,SYT16
1143	LOC100129434,OGG1,DPP6,GABBR2,SGPP1
1144	LOC100129434,OGG1,DPP6,GABBR2,ENSG00000259081
1145	LOC100129434,OGG1,DPP6,GABBR2,C19orf12
1146	LOC100129434,OGG1,DPP6,FAR2,DRAM1
1147	LOC100129434,OGG1,DPP6,FAR2,SYT16
1148	LOC100129434,OGG1,DPP6,FAR2,SGPP1
1149	LOC100129434,OGG1,DPP6,FAR2,ENSG00000259081
1150	LOC100129434,OGG1,DPP6,FAR2,C19orf12
1151	LOC100129434,OGG1,DPP6,DRAM1,SYT16
1152	LOC100129434,OGG1,DPP6,DRAM1,SGPP1
1153	LOC100129434,OGG1,DPP6,DRAM1,ENSG00000259081
1154	LOC100129434,OGG1,DPP6,DRAM1,C19orf12
1155	LOC100129434,OGG1,DPP6,SYT16,SGPP1
1156	LOC100129434,OGG1,DPP6,SYT16,ENSG00000259081
1157	LOC100129434,OGG1,DPP6,SYT16,C19orf12
1158	LOC100129434,OGG1,DPP6,SGPP1,ENSG00000259081
1159	LOC100129434,OGG1,DPP6,SGPP1,C19orf12
1160	LOC100129434,OGG1,DPP6,ENSG00000259081,C19orf12
1161	LOC100129434,OGG1,GABBR2,FAR2,DRAM1
1162	LOC100129434,OGG1,GABBR2,FAR2,SYT16
1163	LOC100129434,OGG1,GABBR2,FAR2,SGPP1
1164	LOC100129434,OGG1,GABBR2,FAR2,ENSG00000259081
1165	LOC100129434,OGG1,GABBR2,FAR2,C19orf12
1166	LOC100129434,OGG1,GABBR2,DRAM1,SYT16
1167	LOC100129434,OGG1,GABBR2,DRAM1,SGPP1
1168	LOC100129434,OGG1,GABBR2,DRAM1,ENSG00000259081
1169	LOC100129434,OGG1,GABBR2,DRAM1,C19orf12
1170	LOC100129434,OGG1,GABBR2,SYT16,SGPP1
1171	LOC100129434,OGG1,GABBR2,SYT16,ENSG00000259081
1172	LOC100129434,OGG1,GABBR2,SYT16,C19orf12
1173	LOC100129434,OGG1,GABBR2,SGPP1,ENSG00000259081
1174	LOC100129434,OGG1,GABBR2,SGPP1,C19orf12
1175	LOC100129434,OGG1,GABBR2,ENSG00000259081,C19orf12
1176	LOC100129434,OGG1,FAR2,DRAM1,SYT16
1177	LOC100129434,OGG1,FAR2,DRAM1,SGPP1
1178	LOC100129434,OGG1,FAR2,DRAM1,ENSG00000259081
1179	LOC100129434,OGG1,FAR2,DRAM1,C19orf12
1180	LOC100129434,OGG1,FAR2,SYT16,SGPP1
1181	LOC100129434,OGG1,FAR2,SYT16,ENSG00000259081
1182	LOC100129434,OGG1,FAR2,SYT16,C19orf12
1183	LOC100129434,OGG1,FAR2,SGPP1,ENSG00000259081
1184	LOC100129434,OGG1,FAR2,SGPP1,C19orf12
1185	LOC100129434,OGG1,FAR2,ENSG00000259081,C19orf12
1186	LOC100129434,OGG1,DRAM1,SYT16,SGPP1
1187	LOC100129434,OGG1,DRAM1,SYT16,ENSG00000259081
1188	LOC100129434,OGG1,DRAM1,SYT16,C19orf12
1189	LOC100129434,OGG1,DRAM1,SGPP1,ENSG00000259081
1190	LOC100129434,OGG1,DRAM1,SGPP1,C19orf12
1191	LOC100129434,OGG1,DRAM1,ENSG00000259081,C19orf12
1192	LOC100129434,OGG1,SYT16,SGPP1,ENSG00000259081
1193	LOC100129434,OGG1,SYT16,SGPP1,C19orf12
1194	LOC100129434,OGG1,SYT16,ENSG00000259081,C19orf12
1195	LOC100129434,OGG1,SGPP1,ENSG00000259081,C19orf12
1196	LOC100129434,SIDT1,DPP6,GABBR2,FAR2
1197	LOC100129434,SIDT1,DPP6,GABBR2,DRAM1
1198	LOC100129434,SIDT1,DPP6,GABBR2,SYT16
1199	LOC100129434,SIDT1,DPP6,GABBR2,SGPP1
1200	LOC100129434,SIDT1,DPP6,GABBR2,ENSG00000259081
1201	LOC100129434,SIDT1,DPP6,GABBR2,C19orf12
1202	LOC100129434,SIDT1,DPP6,FAR2,DRAM1
1203	LOC100129434,SIDT1,DPP6,FAR2,SYT16
1204	LOC100129434,SIDT1,DPP6,FAR2,SGPP1
1205	LOC100129434,SIDT1,DPP6,FAR2,ENSG00000259081
1206	LOC100129434,SIDT1,DPP6,FAR2,C19orf12
1207	LOC100129434,SIDT1,DPP6,DRAM1,SYT16
1208	LOC100129434,SIDT1,DPP6,DRAM1,SGPP1
1209	LOC100129434,SIDT1,DPP6,DRAM1,ENSG00000259081
1210	LOC100129434,SIDT1,DPP6,DRAM1,C19orf12
1211	LOC100129434,SIDT1,DPP6,SYT16,SGPP1
1212	LOC100129434,SIDT1,DPP6,SYT16,ENSG00000259081
1213	LOC100129434,SIDT1,DPP6,SYT16,C19orf12
1214	LOC100129434,SIDT1,DPP6,SGPP1,ENSG00000259081
1215	LOC100129434,SIDT1,DPP6,SGPP1,C19orf12
1216	LOC100129434,SIDT1,DPP6,ENSG00000259081,C19orf12
1217	LOC100129434,SIDT1,GABBR2,FAR2,DRAM1
1218	LOC100129434,SIDT1,GABBR2,FAR2,SYT16
1219	LOC100129434,SIDT1,GABBR2,FAR2,SGPP1
1220	LOC100129434,SIDT1,GABBR2,FAR2,ENSG00000259081
1221	LOC100129434,SIDT1,GABBR2,FAR2,C19orf12
1222	LOC100129434,SIDT1,GABBR2,DRAM1,SYT16
1223	LOC100129434,SIDT1,GABBR2,DRAM1,SGPP1
1224	LOC100129434,SIDT1,GABBR2,DRAM1,ENSG00000259081
1225	LOC100129434,SIDT1,GABBR2,DRAM1,C19orf12
1226	LOC100129434,SIDT1,GABBR2,SYT16,SGPP1
1227	LOC100129434,SIDT1,GABBR2,SYT16,ENSG00000259081
1228	LOC100129434,SIDT1,GABBR2,SYT16,C19orf12
1229	LOC100129434,SIDT1,GABBR2,SGPP1,ENSG00000259081
1230	LOC100129434,SIDT1,GABBR2,SGPP1,C19orf12
1231	LOC100129434,SIDT1,GABBR2,ENSG00000259081,C19orf12
1232	LOC100129434,SIDT1,FAR2,DRAM1,SYT16
1233	LOC100129434,SIDT1,FAR2,DRAM1,SGPP1
1234	LOC100129434,SIDT1,FAR2,DRAM1,ENSG00000259081
1235	LOC100129434,SIDT1,FAR2,DRAM1,C19orf12
1236	LOC100129434,SIDT1,FAR2,SYT16,SGPP1
1237	LOC100129434,SIDT1,FAR2,SYT16,ENSG00000259081
1238	LOC100129434,SIDT1,FAR2,SYT16,C19orf12
1239	LOC100129434,SIDT1,FAR2,SGPP1,ENSG00000259081
1240	LOC100129434,SIDT1,FAR2,SGPP1,C19orf12
1241	LOC100129434,SIDT1,FAR2,ENSG00000259081,C19orf12
1242	LOC100129434,SIDT1,DRAM1,SYT16,SGPP1
1243	LOC100129434,SIDT1,DRAM1,SYT16,ENSG00000259081
1244	LOC100129434,SIDT1,DRAM1,SYT16,C19orf12
1245	LOC100129434,SIDT1,DRAM1,SGPP1,ENSG00000259081
1246	LOC100129434,SIDT1,DRAM1,SGPP1,C19orf12
1247	LOC100129434,SIDT1,DRAM1,ENSG00000259081,C19orf12
1248	LOC100129434,SIDT1,SYT16,SGPP1,ENSG00000259081
1249	LOC100129434,SIDT1,SYT16,SGPP1,C19orf12
1250	LOC100129434,SIDT1,SYT16,ENSG00000259081,C19orf12
1251	LOC100129434,SIDT1,SGPP1,ENSG00000259081,C19orf12
1252	LOC100129434,DPP6,GABBR2,FAR2,DRAM1
1253	LOC100129434,DPP6,GABBR2,FAR2,SYT16
1254	LOC100129434,DPP6,GABBR2,FAR2,SGPP1
1255	LOC100129434,DPP6,GABBR2,FAR2,ENSG00000259081
1256	LOC100129434,DPP6,GABBR2,FAR2,C19orf12
1257	LOC100129434,DPP6,GABBR2,DRAM1,SYT16
1258	LOC100129434,DPP6,GABBR2,DRAM1,SGPP1
1259	LOC100129434,DPP6,GABBR2,DRAM1,ENSG00000259081
1260	LOC100129434,DPP6,GABBR2,DRAM1,C19orf12
1261	LOC100129434,DPP6,GABBR2,SYT16,SGPP1
1262	LOC100129434,DPP6,GABBR2,SYT16,ENSG00000259081
1263	LOC100129434,DPP6,GABBR2,SYT16,C19orf12
1264	LOC100129434,DPP6,GABBR2,SGPP1,ENSG00000259081
1265	LOC100129434,DPP6,GABBR2,SGPP1,C19orf12
1266	LOC100129434,DPP6,GABBR2,ENSG00000259081,C19orf12
1267	LOC100129434,DPP6,FAR2,DRAM1,SYT16
1268	LOC100129434,DPP6,FAR2,DRAM1,SGPP1
1269	LOC100129434,DPP6,FAR2,DRAM1,ENSG00000259081
1270	LOC100129434,DPP6,FAR2,DRAM1,C19orf12
1271	LOC100129434,DPP6,FAR2,SYT16,SGPP1
1272	LOC100129434,DPP6,FAR2,SYT16,ENSG00000259081
1273	LOC100129434,DPP6,FAR2,SYT16,C19orf12
1274	LOC100129434,DPP6,FAR2,SGPP1,ENSG00000259081
1275	LOC100129434,DPP6,FAR2,SGPP1,C19orf12
1276	LOC100129434,DPP6,FAR2,ENSG00000259081,C19orf12
1277	LOC100129434,DPP6,DRAM1,SYT16,SGPP1
1278	LOC100129434,DPP6,DRAM1,SYT16,ENSG00000259081
1279	LOC100129434,DPP6,DRAM1,SYT16,C19orf12
1280	LOC100129434,DPP6,DRAM1,SGPP1,ENSG00000259081
1281	LOC100129434,DPP6,DRAM1,SGPP1,C19orf12
1282	LOC100129434,DPP6,DRAM1,ENSG00000259081,C19orf12
1283	LOC100129434,DPP6,SYT16,SGPP1,ENSG00000259081
1284	LOC100129434,DPP6,SYT16,SGPP1,C19orf12
1285	LOC100129434,DPP6,SYT16,ENSG00000259081,C19orf12
1286	LOC100129434,DPP6,SGPP1,ENSG00000259081,C19orf12
1287	LOC100129434,GABBR2,FAR2,DRAM1,SYT16
1288	LOC100129434,GABBR2,FAR2,DRAM1,SGPP1
1289	LOC100129434,GABBR2,FAR2,DRAM1,ENSG00000259081
1290	LOC100129434,GABBR2,FAR2,DRAM1,C19orf12
1291	LOC100129434,GABBR2,FAR2,SYT16,SGPP1
1292	LOC100129434,GABBR2,FAR2,SYT16,ENSG00000259081
1293	LOC100129434,GABBR2,FAR2,SYT16,C19orf12
1294	LOC100129434,GABBR2,FAR2,SGPP1,ENSG00000259081
1295	LOC100129434,GABBR2,FAR2,SGPP1,C19orf12
1296	LOC100129434,GABBR2,FAR2,ENSG00000259081,C19orf12
1297	LOC100129434,GABBR2,DRAM1,SYT16,SGPP1
1298	LOC100129434,GABBR2,DRAM1,SYT16,ENSG00000259081
1299	LOC100129434,GABBR2,DRAM1,SYT16,C19orf12
1300	LOC100129434,GABBR2,DRAM1,SGPP1,ENSG00000259081
1301	LOC100129434,GABBR2,DRAM1,SGPP1,C19orf12
1302	LOC100129434,GABBR2,DRAM1,ENSG00000259081,C19orf12
1303	LOC100129434,GABBR2,SYT16,SGPP1,ENSG00000259081
1304	LOC100129434,GABBR2,SYT16,SGPP1,C19orf12
1305	LOC100129434,GABBR2,SYT16,ENSG00000259081,C19orf12
1306	LOC100129434,GABBR2,SGPP1,ENSG00000259081,C19orf12
1307	LOC100129434,FAR2,DRAM1,SYT16,SGPP1
1308	LOC100129434,FAR2,DRAM1,SYT16,ENSG00000259081
1309	LOC100129434,FAR2,DRAM1,SYT16,C19orf12
1310	LOC100129434,FAR2,DRAM1,SGPP1,ENSG00000259081
1311	LOC100129434,FAR2,DRAM1,SGPP1,C19orf12
1312	LOC100129434,FAR2,DRAM1,ENSG00000259081,C19orf12
1313	LOC100129434,FAR2,SYT16,SGPP1,ENSG00000259081
1314	LOC100129434,FAR2,SYT16,SGPP1,C19orf12
1315	LOC100129434,FAR2,SYT16,ENSG00000259081,C19orf12
1316	LOC100129434,FAR2,SGPP1,ENSG00000259081,C19orf12
1317	LOC100129434,DRAM1,SYT16,SGPP1,ENSG00000259081
1318	LOC100129434,DRAM1,SYT16,SGPP1,C19orf12
1319	LOC100129434,DRAM1,SYT16,ENSG00000259081,C19orf12
1320	LOC100129434,DRAM1,SGPP1,ENSG00000259081,C19orf12
1321	LOC100129434,SYT16,SGPP1,ENSG00000259081,C19orf12
1322	OGG1,SIDT1,DPP6,GABBR2,FAR2
1323	OGG1,SIDT1,DPP6,GABBR2,DRAM1
1324	OGG1,SIDT1,DPP6,GABBR2,SYT16
1325	OGG1,SIDT1,DPP6,GABBR2,SGPP1
1326	OGG1,SIDT1,DPP6,GABBR2,ENSG00000259081
1327	OGG1,SIDT1,DPP6,GABBR2,C19orf12
1328	OGG1,SIDT1,DPP6,FAR2,DRAM1
1329	OGG1,SIDT1,DPP6,FAR2,SYT16
1330	OGG1,SIDT1,DPP6,FAR2,SGPP1
1331	OGG1,SIDT1,DPP6,FAR2,ENSG00000259081
1332	OGG1,SIDT1,DPP6,FAR2,C19orf12
1333	OGG1,SIDT1,DPP6,DRAM1,SYT16
1334	OGG1,SIDT1,DPP6,DRAM1,SGPP1
1335	OGG1,SIDT1,DPP6,DRAM1,ENSG00000259081
1336	OGG1,SIDT1,DPP6,DRAM1,C19orf12
1337	OGG1,SIDT1,DPP6,SYT16,SGPP1
1338	OGG1,SIDT1,DPP6,SYT16,ENSG00000259081
1339	OGG1,SIDT1,DPP6,SYT16,C19orf12
1340	OGG1,SIDT1,DPP6,SGPP1,ENSG00000259081
1341	OGG1,SIDT1,DPP6,SGPP1,C19orf12
1342	OGG1,SIDT1,DPP6,ENSG00000259081,C19orf12
1343	OGG1,SIDT1,GABBR2,FAR2,DRAM1
1344	OGG1,SIDT1,GABBR2,FAR2,SYT16
1345	OGG1,SIDT1,GABBR2,FAR2,SGPP1
1346	OGG1,SIDT1,GABBR2,FAR2,ENSG00000259081
1347	OGG1,SIDT1,GABBR2,FAR2,C19orf12
1348	OGG1,SIDT1,GABBR2,DRAM1,SYT16
1349	OGG1,SIDT1,GABBR2,DRAM1,SGPP1
1350	OGG1,SIDT1,GABBR2,DRAM1,ENSG00000259081
1351	OGG1,SIDT1,GABBR2,DRAM1,C19orf12
1352	OGG1,SIDT1,GABBR2,SYT16,SGPP1
1353	OGG1,SIDT1,GABBR2,SYT16,ENSG00000259081
1354	OGG1,SIDT1,GABBR2,SYT16,C19orf12
1355	OGG1,SIDT1,GABBR2,SGPP1,ENSG00000259081
1356	OGG1,SIDT1,GABBR2,SGPP1,C19orf12
1357	OGG1,SIDT1,GABBR2,ENSG00000259081,C19orf12
1358	OGG1,SIDT1,FAR2,DRAM1,SYT16
1359	OGG1,SIDT1,FAR2,DRAM1,SGPP1
1360	OGG1,SIDT1,FAR2,DRAM1,ENSG00000259081
1361	OGG1,SIDT1,FAR2,DRAM1,C19orf12
1362	OGG1,SIDT1,FAR2,SYT16,SGPP1
1363	OGG1,SIDT1,FAR2,SYT16,ENSG00000259081
1364	OGG1,SIDT1,FAR2,SYT16,C19orf12
1365	OGG1,SIDT1,FAR2,SGPP1,ENSG00000259081
1366	OGG1,SIDT1,FAR2,SGPP1,C19orf12
1367	OGG1,SIDT1,FAR2,ENSG00000259081,C19orf12
1368	OGG1,SIDT1,DRAM1,SYT16,SGPP1
1369	OGG1,SIDT1,DRAM1,SYT16,ENSG00000259081
1370	OGG1,SIDT1,DRAM1,SYT16,C19orf12
1371	OGG1,SIDT1,DRAM1,SGPP1,ENSG00000259081
1372	OGG1,SIDT1,DRAM1,SGPP1,C19orf12
1373	OGG1,SIDT1,DRAM1,ENSG00000259081,C19orf12
1374	OGG1,SIDT1,SYT16,SGPP1,ENSG00000259081
1375	OGG1,SIDT1,SYT16,SGPP1,C19orf12
1376	OGG1,SIDT1,SYT16,ENSG00000259081,C19orf12
1377	OGG1,SIDT1,SGPP1,ENSG00000259081,C19orf12
1378	OGG1,DPP6,GABBR2,FAR2,DRAM1
1379	OGG1,DPP6,GABBR2,FAR2,SYT16
1380	OGG1,DPP6,GABBR2,FAR2,SGPP1
1381	OGG1,DPP6,GABBR2,FAR2,ENSG00000259081
1382	OGG1,DPP6,GABBR2,FAR2,C19orf12
1383	OGG1,DPP6,GABBR2,DRAM1,SYT16
1384	OGG1,DPP6,GABBR2,DRAM1,SGPP1
1385	OGG1,DPP6,GABBR2,DRAM1,ENSG00000259081
1386	OGG1,DPP6,GABBR2,DRAM1,C19orf12
1387	OGG1,DPP6,GABBR2,SYT16,SGPP1
1388	OGG1,DPP6,GABBR2,SYT16,ENSG00000259081
1389	OGG1,DPP6,GABBR2,SYT16,C19orf12
1390	OGG1,DPP6,GABBR2,SGPP1,ENSG00000259081
1391	OGG1,DPP6,GABBR2,SGPP1,C19orf12
1392	OGG1,DPP6,GABBR2,ENSG00000259081,C19orf12
1393	OGG1,DPP6,FAR2,DRAM1,SYT16
1394	OGG1,DPP6,FAR2,DRAM1,SGPP1
1395	OGG1,DPP6,FAR2,DRAM1,ENSG00000259081
1396	OGG1,DPP6,FAR2,DRAM1,C19orf12
1397	OGG1,DPP6,FAR2,SYT16,SGPP1
1398	OGG1,DPP6,FAR2,SYT16,ENSG00000259081
1399	OGG1,DPP6,FAR2,SYT16,C19orf12
1400	OGG1,DPP6,FAR2,SGPP1,ENSG00000259081
1401	OGG1,DPP6,FAR2,SGPP1,C19orf12
1402	OGG1,DPP6,FAR2,ENSG00000259081,C19orf12
1403	OGG1,DPP6,DRAM1,SYT16,SGPP1
1404	OGG1,DPP6,DRAM1,SYT16,ENSG00000259081
1405	OGG1,DPP6,DRAM1,SYT16,C19orf12
1406	OGG1,DPP6,DRAM1,SGPP1,ENSG00000259081
1407	OGG1,DPP6,DRAM1,SGPP1,C19orf12
1408	OGG1,DPP6,DRAM1,ENSG00000259081,C19orf12
1409	OGG1,DPP6,SYT16,SGPP1,ENSG00000259081
1410	OGG1,DPP6,SYT16,SGPP1,C19orf12
1411	OGG1,DPP6,SYT16,ENSG00000259081,C19orf12
1412	OGG1,DPP6,SGPP1,ENSG00000259081,C19orf12
1413	OGG1,GABBR2,FAR2,DRAM1,SYT16
1414	OGG1,GABBR2,FAR2,DRAM1,SGPP1
1415	OGG1,GABBR2,FAR2,DRAM1,ENSG00000259081
1416	OGG1,GABBR2,FAR2,DRAM1,C19orf12
1417	OGG1,GABBR2,FAR2,SYT16,SGPP1
1418	OGG1,GABBR2,FAR2,SYT16,ENSG00000259081
1419	OGG1,GABBR2,FAR2,SYT16,C19orf12
1420	OGG1,GABBR2,FAR2,SGPP1,ENSG00000259081
1421	OGG1,GABBR2,FAR2,SGPP1,C19orf12
1422	OGG1,GABBR2,FAR2,ENSG00000259081,C19orf12
1423	OGG1,GABBR2,DRAM1,SYT16,SGPP1
1424	OGG1,GABBR2,DRAM1,SYT16,ENSG00000259081
1425	OGG1,GABBR2,DRAM1,SYT16,C19orf12
1426	OGG1,GABBR2,DRAM1,SGPP1,ENSG00000259081
1427	OGG1,GABBR2,DRAM1,SGPP1,C19orf12
1428	OGG1,GABBR2,DRAM1,ENSG00000259081,C19orf12
1429	OGG1,GABBR2,SYT16,SGPP1,ENSG00000259081
1430	OGG1,GABBR2,SYT16,SGPP1,C19orf12
1431	OGG1,GABBR2,SYT16,ENSG00000259081,C19orf12
1432	OGG1,GABBR2,SGPP1,ENSG00000259081,C19orf12
1433	OGG1,FAR2,DRAM1,SYT16,SGPP1
1434	OGG1,FAR2,DRAM1,SYT16,ENSG00000259081
1435	OGG1,FAR2,DRAM1,SYT16,C19orf12
1436	OGG1,FAR2,DRAM1,SGPP1,ENSG00000259081
1437	OGG1,FAR2,DRAM1,SGPP1,C19orf12
1438	OGG1,FAR2,DRAM1,ENSG00000259081,C19orf12
1439	OGG1,FAR2,SYT16,SGPP1,ENSG00000259081
1440	OGG1,FAR2,SYT16,SGPP1,C19orf12
1441	OGG1,FAR2,SYT16,ENSG00000259081,C19orf12
1442	OGG1,FAR2,SGPP1,ENSG00000259081,C19orf12
1443	OGG1,DRAM1,SYT16,SGPP1,ENSG00000259081
1444	OGG1,DRAM1,SYT16,SGPP1,C19orf12
1445	OGG1,DRAM1,SYT16,ENSG00000259081,C19orf12
1446	OGG1,DRAM1,SGPP1,ENSG00000259081,C19orf12
1447	OGG1,SYT16,SGPP1,ENSG00000259081,C19orf12
1448	SIDT1,DPP6,GABBR2,FAR2,DRAM1
1449	SIDT1,DPP6,GABBR2,FAR2,SYT16
1450	SIDT1,DPP6,GABBR2,FAR2,SGPP1
1451	SIDT1,DPP6,GABBR2,FAR2,ENSG00000259081
1452	SIDT1,DPP6,GABBR2,FAR2,C19orf12
1453	SIDT1,DPP6,GABBR2,DRAM1,SYT16
1454	SIDT1,DPP6,GABBR2,DRAM1,SGPP1
1455	SIDT1,DPP6,GABBR2,DRAM1,ENSG00000259081
1456	SIDT1,DPP6,GABBR2,DRAM1,C19orf12
1457	SIDT1,DPP6,GABBR2,SYT16,SGPP1
1458	SIDT1,DPP6,GABBR2,SYT16,ENSG00000259081
1459	SIDT1,DPP6,GABBR2,SYT16,C19orf12
1460	SIDT1,DPP6,GABBR2,SGPP1,ENSG00000259081
1461	SIDT1,DPP6,GABBR2,SGPP1,C19orf12
1462	SIDT1,DPP6,GABBR2,ENSG00000259081,C19orf12
1463	SIDT1,DPP6,FAR2,DRAM1,SYT16
1464	SIDT1,DPP6,FAR2,DRAM1,SGPP1
1465	SIDT1,DPP6,FAR2,DRAM1,ENSG00000259081
1466	SIDT1,DPP6,FAR2,DRAM1,C19orf12
1467	SIDT1,DPP6,FAR2,SYT16,SGPP1
1468	SIDT1,DPP6,FAR2,SYT16,ENSG00000259081
1469	SIDT1,DPP6,FAR2,SYT16,C19orf12
1470	SIDT1,DPP6,FAR2,SGPP1,ENSG00000259081
1471	SIDT1,DPP6,FAR2,SGPP1,C19orf12
1472	SIDT1,DPP6,FAR2,ENSG00000259081,C19orf12
1473	SIDT1,DPP6,DRAM1,SYT16,SGPP1
1474	SIDT1,DPP6,DRAM1,SYT16,ENSG00000259081
1475	SIDT1,DPP6,DRAM1,SYT16,C19orf12
1476	SIDT1,DPP6,DRAM1,SGPP1,ENSG00000259081
1477	SIDT1,DPP6,DRAM1,SGPP1,C19orf12
1478	SIDT1,DPP6,DRAM1,ENSG00000259081,C19orf12
1479	SIDT1,DPP6,SYT16,SGPP1,ENSG00000259081
1480	SIDT1,DPP6,SYT16,SGPP1,C19orf12
1481	SIDT1,DPP6,SYT16,ENSG00000259081,C19orf12
1482	SIDT1,DPP6,SGPP1,ENSG00000259081,C19orf12
1483	SIDT1,GABBR2,FAR2,DRAM1,SYT16
1484	SIDT1,GABBR2,FAR2,DRAM1,SGPP1
1485	SIDT1,GABBR2,FAR2,DRAM1,ENSG00000259081
1486	SIDT1,GABBR2,FAR2,DRAM1,C19orf12
1487	SIDT1,GABBR2,FAR2,SYT16,SGPP1
1488	SIDT1,GABBR2,FAR2,SYT16,ENSG00000259081
1489	SIDT1,GABBR2,FAR2,SYT16,C19orf12
1490	SIDT1,GABBR2,FAR2,SGPP1,ENSG00000259081
1491	SIDT1,GABBR2,FAR2,SGPP1,C19orf12
1492	SIDT1,GABBR2,FAR2,ENSG00000259081,C19orf12
1493	SIDT1,GABBR2,DRAM1,SYT16,SGPP1
1494	SIDT1,GABBR2,DRAM1,SYT16,ENSG00000259081
1495	SIDT1,GABBR2,DRAM1,SYT16,C19orf12
1496	SIDT1,GABBR2,DRAM1,SGPP1,ENSG00000259081
1497	SIDT1,GABBR2,DRAM1,SGPP1,C19orf12
1498	SIDT1,GABBR2,DRAM1,ENSG00000259081,C19orf12
1499	SIDT1,GABBR2,SYT16,SGPP1,ENSG00000259081
1500	SIDT1,GABBR2,SYT16,SGPP1,C19orf12
1501	SIDT1,GABBR2,SYT16,ENSG00000259081,C19orf12
1502	SIDT1,GABBR2,SGPP1,ENSG00000259081,C19orf12
1503	SIDT1,FAR2,DRAM1,SYT16,SGPP1
1504	SIDT1,FAR2,DRAM1,SYT16,ENSG00000259081
1505	SIDT1,FAR2,DRAM1,SYT16,C19orf12
1506	SIDT1,FAR2,DRAM1,SGPP1,ENSG00000259081
1507	SIDT1,FAR2,DRAM1,SGPP1,C19orf12
1508	SIDT1,FAR2,DRAM1,ENSG00000259081,C19orf12
1509	SIDT1,FAR2,SYT16,SGPP1,ENSG00000259081
1510	SIDT1,FAR2,SYT16,SGPP1,C19orf12
1511	SIDT1,FAR2,SYT16,ENSG00000259081,C19orf12
1512	SIDT1,FAR2,SGPP1,ENSG00000259081,C19orf12
1513	SIDT1,DRAM1,SYT16,SGPP1,ENSG00000259081
1514	SIDT1,DRAM1,SYT16,SGPP1,C19orf12
1515	SIDT1,DRAM1,SYT16,ENSG00000259081,C19orf12
1516	SIDT1,DRAM1,SGPP1,ENSG00000259081,C19orf12
1517	SIDT1,SYT16,SGPP1,ENSG00000259081,C19orf12
1518	DPP6,GABBR2,FAR2,DRAM1,SYT16
1519	DPP6,GABBR2,FAR2,DRAM1,SGPP1
1520	DPP6,GABBR2,FAR2,DRAM1,ENSG00000259081
1521	DPP6,GABBR2,FAR2,DRAM1,C19orf12
1522	DPP6,GABBR2,FAR2,SYT16,SGPP1
1523	DPP6,GABBR2,FAR2,SYT16,ENSG00000259081
1524	DPP6,GABBR2,FAR2,SYT16,C19orf12
1525	DPP6,GABBR2,FAR2,SGPP1,ENSG00000259081
1526	DPP6,GABBR2,FAR2,SGPP1,C19orf12
1527	DPP6,GABBR2,FAR2,ENSG00000259081,C19orf12
1528	DPP6,GABBR2,DRAM1,SYT16,SGPP1
1529	DPP6,GABBR2,DRAM1,SYT16,ENSG00000259081
1530	DPP6,GABBR2,DRAM1,SYT16,C19orf12
1531	DPP6,GABBR2,DRAM1,SGPP1,ENSG00000259081
1532	DPP6,GABBR2,DRAM1,SGPP1,C19orf12
1533	DPP6,GABBR2,DRAM1,ENSG00000259081,C19orf12
1534	DPP6,GABBR2,SYT16,SGPP1,ENSG00000259081
1535	DPP6,GABBR2,SYT16,SGPP1,C19orf12
1536	DPP6,GABBR2,SYT16,ENSG00000259081,C19orf12
1537	DPP6,GABBR2,SGPP1,ENSG00000259081,C19orf12
1538	DPP6,FAR2,DRAM1,SYT16,SGPP1
1539	DPP6,FAR2,DRAM1,SYT16,ENSG00000259081
1540	DPP6,FAR2,DRAM1,SYT16,C19orf12
1541	DPP6,FAR2,DRAM1,SGPP1,ENSG00000259081
1542	DPP6,FAR2,DRAM1,SGPP1,C19orf12
1543	DPP6,FAR2,DRAM1,ENSG00000259081,C19orf12
1544	DPP6,FAR2,SYT16,SGPP1,ENSG00000259081
1545	DPP6,FAR2,SYT16,SGPP1,C19orf12
1546	DPP6,FAR2,SYT16,ENSG00000259081,C19orf12
1547	DPP6,FAR2,SGPP1,ENSG00000259081,C19orf12
1548	DPP6,DRAM1,SYT16,SGPP1,ENSG00000259081
1549	DPP6,DRAM1,SYT16,SGPP1,C19orf12
1550	DPP6,DRAM1,SYT16,ENSG00000259081,C19orf12
1551	DPP6,DRAM1,SGPP1,ENSG00000259081,C19orf12
1552	DPP6,SYT16,SGPP1,ENSG00000259081,C19orf12
1553	GABBR2,FAR2,DRAM1,SYT16,SGPP1
1554	GABBR2,FAR2,DRAM1,SYT16,ENSG00000259081
1555	GABBR2,FAR2,DRAM1,SYT16,C19orf12
1556	GABBR2,FAR2,DRAM1,SGPP1,ENSG00000259081
1557	GABBR2,FAR2,DRAM1,SGPP1,C19orf12
1558	GABBR2,FAR2,DRAM1,ENSG00000259081,C19orf12
1559	GABBR2,FAR2,SYT16,SGPP1,ENSG00000259081
1560	GABBR2,FAR2,SYT16,SGPP1,C19orf12
1561	GABBR2,FAR2,SYT16,ENSG00000259081,C19orf12
1562	GABBR2,FAR2,SGPP1,ENSG00000259081,C19orf12
1563	GABBR2,DRAM1,SYT16,SGPP1,ENSG00000259081
1564	GABBR2,DRAM1,SYT16,SGPP1,C19orf12
1565	GABBR2,DRAM1,SYT16,ENSG00000259081,C19orf12
1566	GABBR2,DRAM1,SGPP1,ENSG00000259081,C19orf12
1567	GABBR2,SYT16,SGPP1,ENSG00000259081,C19orf12
1568	FAR2,DRAM1,SYT16,SGPP1,ENSG00000259081
1569	FAR2,DRAM1,SYT16,SGPP1,C19orf12
1570	FAR2,DRAM1,SYT16,ENSG00000259081,C19orf12
1571	FAR2,DRAM1,SGPP1,ENSG00000259081,C19orf12
1572	FAR2,SYT16,SGPP1,ENSG00000259081,C19orf12
1573	DRAM1,SYT16,SGPP1,ENSG00000259081,C19orf12
1574	TAF1A-AS1,LOC100129434,OGG1,SIDT1,DPP6,GABBR2
1575	TAF1A-AS1,LOC100129434,OGG1,SIDT1,DPP6,FAR2
1576	TAF1A-AS1,LOC100129434,OGG1,SIDT1,DPP6,DRAM1
1577	TAF1A-AS1,LOC100129434,OGG1,SIDT1,DPP6,SYT16
1578	TAF1A-AS1,LOC100129434,OGG1,SIDT1,DPP6,SGPP1
1579	TAF1A-AS1,LOC100129434,OGG1,SIDT1,DPP6,ENSG00000259081
1580	TAF1A-AS1,LOC100129434,OGG1,SIDT1,DPP6,C19orf12
1581	TAF1A-AS1,LOC100129434,OGG1,SIDT1,GABBR2,FAR2
1582	TAF1A-AS1,LOC100129434,OGG1,SIDT1,GABBR2,DRAM1
1583	TAF1A-AS1,LOC100129434,OGG1,SIDT1,GABBR2,SYT16
1584	TAF1A-AS1,LOC100129434,OGG1,SIDT1,GABBR2,SGPP1
1585	TAF1A-AS1,LOC100129434,OGG1,SIDT1,GABBR2,ENSG00000259081
1586	TAF1A-AS1,LOC100129434,OGG1,SIDT1,GABBR2,C19orf12
1587	TAF1A-AS1,LOC100129434,OGG1,SIDT1,FAR2,DRAM1
1588	TAF1A-AS1,LOC100129434,OGG1,SIDT1,FAR2,SYT16
1589	TAF1A-AS1,LOC100129434,OGG1,SIDT1,FAR2,SGPP1
1590	TAF1A-AS1,LOC100129434,OGG1,SIDT1,FAR2,ENSG00000259081
1591	TAF1A-AS1,LOC100129434,OGG1,SIDT1,FAR2,C19orf12
1592	TAF1A-AS1,LOC100129434,OGG1,SIDT1,DRAM1,SYT16
1593	TAF1A-AS1,LOC100129434,OGG1,SIDT1,DRAM1,SGPP1
1594	TAF1A-AS1,LOC100129434,OGG1,SIDT1,DRAM1,ENSG00000259081
1595	TAF1A-AS1,LOC100129434,OGG1,SIDT1,DRAM1,C19orf12
1596	TAF1A-AS1,LOC100129434,OGG1,SIDT1,SYT16,SGPP1
1597	TAF1A-AS1,LOC100129434,OGG1,SIDT1,SYT16,ENSG00000259081
1598	TAF1A-AS1,LOC100129434,OGG1,SIDT1,SYT16,C19orf12
1599	TAF1A-AS1,LOC100129434,OGG1,SIDT1,SGPP1,ENSG00000259081
1600	TAF1A-AS1,LOC100129434,OGG1,SIDT1,SGPP1,C19orf12
1601	TAF1A-AS1,LOC100129434,OGG1,SIDT1,ENSG00000259081,C19orf12
1602	TAF1A-AS1,LOC100129434,OGG1,DPP6,GABBR2,FAR2
1603	TAF1A-AS1,LOC100129434,OGG1,DPP6,GABBR2,DRAM1
1604	TAF1A-AS1,LOC100129434,OGG1,DPP6,GABBR2,SYT16
1605	TAF1A-AS1,LOC100129434,OGG1,DPP6,GABBR2,SGPP1
1606	TAF1A-AS1,LOC100129434,OGG1,DPP6,GABBR2,ENSG00000259081
1607	TAF1A-AS1,LOC100129434,OGG1,DPP6,GABBR2,C19orf12
1608	TAF1A-AS1,LOC100129434,OGG1,DPP6,FAR2,DRAM1
1609	TAF1A-AS1,LOC100129434,OGG1,DPP6,FAR2,SYT16
1610	TAF1A-AS1,LOC100129434,OGG1,DPP6,FAR2,SGPP1
1611	TAF1A-AS1,LOC100129434,OGG1,DPP6,FAR2,ENSG00000259081
1612	TAF1A-AS1,LOC100129434,OGG1,DPP6,FAR2,C19orf12
1613	TAF1A-AS1,LOC100129434,OGG1,DPP6,DRAM1,SYT16
1614	TAF1A-AS1,LOC100129434,OGG1,DPP6,DRAM1,SGPP1
1615	TAF1A-AS1,LOC100129434,OGG1,DPP6,DRAM1,ENSG00000259081
1616	TAF1A-AS1,LOC100129434,OGG1,DPP6,DRAM1,C19orf12
1617	TAF1A-AS1,LOC100129434,OGG1,DPP6,SYT16,SGPP1
1618	TAF1A-AS1,LOC100129434,OGG1,DPP6,SYT16,ENSG00000259081
1619	TAF1A-AS1,LOC100129434,OGG1,DPP6,SYT16,C19orf12
1620	TAF1A-AS1,LOC100129434,OGG1,DPP6,SGPP1,ENSG00000259081
1621	TAF1A-AS1,LOC100129434,OGG1,DPP6,SGPP1,C19orf12
1622	TAF1A-AS1,LOC100129434,OGG1,DPP6,ENSG00000259081,C19orf12
1623	TAF1A-AS1,LOC100129434,OGG1,GABBR2,FAR2,DRAM1
1624	TAF1A-AS1,LOC100129434,OGG1,GABBR2,FAR2,SYT16
1625	TAF1A-AS1,LOC100129434,OGG1,GABBR2,FAR2,SGPP1
1626	TAF1A-AS1,LOC100129434,OGG1,GABBR2,FAR2,ENSG00000259081
1627	TAF1A-AS1,LOC100129434,OGG1,GABBR2,FAR2,C19orf12
1628	TAF1A-AS1,LOC100129434,OGG1,GABBR2,DRAM1,SYT16
1629	TAF1A-AS1,LOC100129434,OGG1,GABBR2,DRAM1,SGPP1
1630	TAF1A-AS1,LOC100129434,OGG1,GABBR2,DRAM1,ENSG00000259081
1631	TAF1A-AS1,LOC100129434,OGG1,GABBR2,DRAM1,C19orf12
1632	TAF1A-AS1,LOC100129434,OGG1,GABBR2,SYT16,SGPP1
1633	TAF1A-AS1,LOC100129434,OGG1,GABBR2,SYT16,ENSG00000259081
1634	TAF1A-AS1,LOC100129434,OGG1,GABBR2,SYT16,C19orf12
1635	TAF1A-AS1,LOC100129434,OGG1,GABBR2,SGPP1,ENSG00000259081
1636	TAF1A-AS1,LOC100129434,OGG1,GABBR2,SGPP1,C19orf12
1637	TAF1A-AS1,LOC100129434,OGG1,GABBR2,ENSG00000259081,C19orf12
1638	TAF1A-AS1,LOC100129434,OGG1,FAR2,DRAM1,SYT16
1639	TAF1A-AS1,LOC100129434,OGG1,FAR2,DRAM1,SGPP1
1640	TAF1A-AS1,LOC100129434,OGG1,FAR2,DRAM1,ENSG00000259081
1641	TAF1A-AS1,LOC100129434,OGG1,FAR2,DRAM1,C19orf12
1642	TAF1A-AS1,LOC100129434,OGG1,FAR2,SYT16,SGPP1
1643	TAF1A-AS1,LOC100129434,OGG1,FAR2,SYT16,ENSG00000259081
1644	TAF1A-AS1,LOC100129434,OGG1,FAR2,SYT16,C19orf12
1645	TAF1A-AS1,LOC100129434,OGG1,FAR2,SGPP1,ENSG00000259081
1646	TAF1A-AS1,LOC100129434,OGG1,FAR2,SGPP1,C19orf12
1647	TAF1A-AS1,LOC100129434,OGG1,FAR2,ENSG00000259081,C19orf12
1648	TAF1A-AS1,LOC100129434,OGG1,DRAM1,SYT16,SGPP1
1649	TAF1A-AS1,LOC100129434,OGG1,DRAM1,SYT16,ENSG00000259081
1650	TAF1A-AS1,LOC100129434,OGG1,DRAM1,SYT16,C19orf12
1651	TAF1A-AS1,LOC100129434,OGG1,DRAM1,SGPP1,ENSG00000259081
1652	TAF1A-AS1,LOC100129434,OGG1,DRAM1,SGPP1,C19orf12
1653	TAF1A-AS1,LOC100129434,OGG1,DRAM1,ENSG00000259081,C19orf12
1654	TAF1A-AS1,LOC100129434,OGG1,SYT16,SGPP1,ENSG00000259081
1655	TAF1A-AS1,LOC100129434,OGG1,SYT16,SGPP1,C19orf12
1656	TAF1A-AS1,LOC100129434,OGG1,SYT16,ENSG00000259081,C19orf12
1657	TAF1A-AS1,LOC100129434,OGG1,SGPP1,ENSG00000259081,C19orf12
1658	TAF1A-AS1,LOC100129434,SIDT1,DPP6,GABBR2,FAR2
1659	TAF1A-AS1,LOC100129434,SIDT1,DPP6,GABBR2,DRAM1
1660	TAF1A-AS1,LOC100129434,SIDT1,DPP6,GABBR2,SYT16
1661	TAF1A-AS1,LOC100129434,SIDT1,DPP6,GABBR2,SGPP1
1662	TAF1A-AS1,LOC100129434,SIDT1,DPP6,GABBR2,ENSG00000259081
1663	TAF1A-AS1,LOC100129434,SIDT1,DPP6,GABBR2,C19orf12
1664	TAF1A-AS1,LOC100129434,SIDT1,DPP6,FAR2,DRAM1
1665	TAF1A-AS1,LOC100129434,SIDT1,DPP6,FAR2,SYT16
1666	TAF1A-AS1,LOC100129434,SIDT1,DPP6,FAR2,SGPP1
1667	TAF1A-AS1,LOC100129434,SIDT1,DPP6,FAR2,ENSG00000259081
1668	TAF1A-AS1,LOC100129434,SIDT1,DPP6,FAR2,C19orf12
1669	TAF1A-AS1,LOC100129434,SIDT1,DPP6,DRAM1,SYT16
1670	TAF1A-AS1,LOC100129434,SIDT1,DPP6,DRAM1,SGPP1
1671	TAF1A-AS1,LOC100129434,SIDT1,DPP6,DRAM1,ENSG00000259081
1672	TAF1A-AS1,LOC100129434,SIDT1,DPP6,DRAM1,C19orf12
1673	TAF1A-AS1,LOC100129434,SIDT1,DPP6,SYT16,SGPP1
1674	TAF1A-AS1,LOC100129434,SIDT1,DPP6,SYT16,ENSG00000259081
1675	TAF1A-AS1,LOC100129434,SIDT1,DPP6,SYT16,C19orf12
1676	TAF1A-AS1,LOC100129434,SIDT1,DPP6,SGPP1,ENSG00000259081
1677	TAF1A-AS1,LOC100129434,SIDT1,DPP6,SGPP1,C19orf12
1678	TAF1A-AS1,LOC100129434,SIDT1,DPP6,ENSG00000259081,C19orf12
1679	TAF1A-AS1,LOC100129434,SIDT1,GABBR2,FAR2,DRAM1
1680	TAF1A-AS1,LOC100129434,SIDT1,GABBR2,FAR2,SYT16
1681	TAF1A-AS1,LOC100129434,SIDT1,GABBR2,FAR2,SGPP1
1682	TAF1A-AS1,LOC100129434,SIDT1,GABBR2,FAR2,ENSG00000259081
1683	TAF1A-AS1,LOC100129434,SIDT1,GABBR2,FAR2,C19orf12
1684	TAF1A-AS1,LOC100129434,SIDT1,GABBR2,DRAM1,SYT16
1685	TAF1A-AS1,LOC100129434,SIDT1,GABBR2,DRAM1,SGPP1
1686	TAF1A-AS1,LOC100129434,SIDT1,GABBR2,DRAM1,ENSG00000259081
1687	TAF1A-AS1,LOC100129434,SIDT1,GABBR2,DRAM1,C19orf12
1688	TAF1A-AS1,LOC100129434,SIDT1,GABBR2,SYT16,SGPP1
1689	TAF1A-AS1,LOC100129434,SIDT1,GABBR2,SYT16,ENSG00000259081
1690	TAF1A-AS1,LOC100129434,SIDT1,GABBR2,SYT16,C19orf12
1691	TAF1A-AS1,LOC100129434,SIDT1,GABBR2,SGPP1,ENSG00000259081
1692	TAF1A-AS1,LOC100129434,SIDT1,GABBR2,SGPP1,C19orf12
1693	TAF1A-AS1,LOC100129434,SIDT1,GABBR2,ENSG00000259081,C19orf12
1694	TAF1A-AS1,LOC100129434,SIDT1,FAR2,DRAM1,SYT16
1695	TAF1A-AS1,LOC100129434,SIDT1,FAR2,DRAM1,SGPP1
1696	TAF1A-AS1,LOC100129434,SIDT1,FAR2,DRAM1,ENSG00000259081
1697	TAF1A-AS1,LOC100129434,SIDT1,FAR2,DRAM1,C19orf12
1698	TAF1A-AS1,LOC100129434,SIDT1,FAR2,SYT16,SGPP1
1699	TAF1A-AS1,LOC100129434,SIDT1,FAR2,SYT16,ENSG00000259081
1700	TAF1A-AS1,LOC100129434,SIDT1,FAR2,SYT16,C19orf12
1701	TAF1A-AS1,LOC100129434,SIDT1,FAR2,SGPP1,ENSG00000259081
1702	TAF1A-AS1,LOC100129434,SIDT1,FAR2,SGPP1,C19orf12
1703	TAF1A-AS1,LOC100129434,SIDT1,FAR2,ENSG00000259081,C19orf12
1704	TAF1A-AS1,LOC100129434,SIDT1,DRAM1,SYT16,SGPP1
1705	TAF1A-AS1,LOC100129434,SIDT1,DRAM1,SYT16,ENSG00000259081
1706	TAF1A-AS1,LOC100129434,SIDT1,DRAM1,SYT16,C19orf12
1707	TAF1A-AS1,LOC100129434,SIDT1,DRAM1,SGPP1,ENSG00000259081
1708	TAF1A-AS1,LOC100129434,SIDT1,DRAM1,SGPP1,C19orf12
1709	TAF1A-AS1,LOC100129434,SIDT1,DRAM1,ENSG00000259081,C19orf12
1710	TAF1A-AS1,LOC100129434,SIDT1,SYT16,SGPP1,ENSG00000259081
1711	TAF1A-AS1,LOC100129434,SIDT1,SYT16,SGPP1,C19orf12
1712	TAF1A-AS1,LOC100129434,SIDT1,SYT16,ENSG00000259081,C19orf12
1713	TAF1A-AS1,LOC100129434,SIDT1,SGPP1,ENSG00000259081,C19orf12
1714	TAF1A-AS1,LOC100129434,DPP6,GABBR2,FAR2,DRAM1
1715	TAF1A-AS1,LOC100129434,DPP6,GABBR2,FAR2,SYT16
1716	TAF1A-AS1,LOC100129434,DPP6,GABBR2,FAR2,SGPP1
1717	TAF1A-AS1,LOC100129434,DPP6,GABBR2,FAR2,ENSG00000259081
1718	TAF1A-AS1,LOC100129434,DPP6,GABBR2,FAR2,C19orf12
1719	TAF1A-AS1,LOC100129434,DPP6,GABBR2,DRAM1,SYT16
1720	TAF1A-AS1,LOC100129434,DPP6,GABBR2,DRAM1,SGPP1
1721	TAF1A-AS1,LOC100129434,DPP6,GABBR2,DRAM1,ENSG00000259081
1722	TAF1A-AS1,LOC100129434,DPP6,GABBR2,DRAM1,C19orf12
1723	TAF1A-AS1,LOC100129434,DPP6,GABBR2,SYT16,SGPP1
1724	TAF1A-AS1,LOC100129434,DPP6,GABBR2,SYT16,ENSG00000259081
1725	TAF1A-AS1,LOC100129434,DPP6,GABBR2,SYT16,C19orf12
1726	TAF1A-AS1,LOC100129434,DPP6,GABBR2,SGPP1,ENSG00000259081
1727	TAF1A-AS1,LOC100129434,DPP6,GABBR2,SGPP1,C19orf12
1728	TAF1A-AS1,LOC100129434,DPP6,GABBR2,ENSG00000259081,C19orf12
1729	TAF1A-AS1,LOC100129434,DPP6,FAR2,DRAM1,SYT16
1730	TAF1A-AS1,LOC100129434,DPP6,FAR2,DRAM1,SGPP1
1731	TAF1A-AS1,LOC100129434,DPP6,FAR2,DRAM1,ENSG00000259081
1732	TAF1A-AS1,LOC100129434,DPP6,FAR2,DRAM1,C19orf12
1733	TAF1A-AS1,LOC100129434,DPP6,FAR2,SYT16,SGPP1
1734	TAF1A-AS1,LOC100129434,DPP6,FAR2,SYT16,ENSG00000259081
1735	TAF1A-AS1,LOC100129434,DPP6,FAR2,SYT16,C19orf12
1736	TAF1A-AS1,LOC100129434,DPP6,FAR2,SGPP1,ENSG00000259081
1737	TAF1A-AS1,LOC100129434,DPP6,FAR2,SGPP1,C19orf12
1738	TAF1A-AS1,LOC100129434,DPP6,FAR2,ENSG00000259081,C19orf12
1739	TAF1A-AS1,LOC100129434,DPP6,DRAM1,SYT16,SGPP1
1740	TAF1A-AS1,LOC100129434,DPP6,DRAM1,SYT16,ENSG00000259081
1741	TAF1A-AS1,LOC100129434,DPP6,DRAM1,SYT16,C19orf12
1742	TAF1A-AS1,LOC100129434,DPP6,DRAM1,SGPP1,ENSG00000259081
1743	TAF1A-AS1,LOC100129434,DPP6,DRAM1,SGPP1,C19orf12
1744	TAF1A-AS1,LOC100129434,DPP6,DRAM1,ENSG00000259081,C19orf12
1745	TAF1A-AS1,LOC100129434,DPP6,SYT16,SGPP1,ENSG00000259081
1746	TAF1A-AS1,LOC100129434,DPP6,SYT16,SGPP1,C19orf12
1747	TAF1A-AS1,LOC100129434,DPP6,SYT16,ENSG00000259081,C19orf12
1748	TAF1A-AS1,LOC100129434,DPP6,SGPP1,ENSG00000259081,C19orf12
1749	TAF1A-AS1,LOC100129434,GABBR2,FAR2,DRAM1,SYT16
1750	TAF1A-AS1,LOC100129434,GABBR2,FAR2,DRAM1,SGPP1
1751	TAF1A-AS1,LOC100129434,GABBR2,FAR2,DRAM1,ENSG00000259081
1752	TAF1A-AS1,LOC100129434,GABBR2,FAR2,DRAM1,C19orf12
1753	TAF1A-AS1,LOC100129434,GABBR2,FAR2,SYT16,SGPP1
1754	TAF1A-AS1,LOC100129434,GABBR2,FAR2,SYT16,ENSG00000259081
1755	TAF1A-AS1,LOC100129434,GABBR2,FAR2,SYT16,C19orf12
1756	TAF1A-AS1,LOC100129434,GABBR2,FAR2,SGPP1,ENSG00000259081
1757	TAF1A-AS1,LOC100129434,GABBR2,FAR2,SGPP1,C19orf12
1758	TAF1A-AS1,LOC100129434,GABBR2,FAR2,ENSG00000259081,C19orf12
1759	TAF1A-AS1,LOC100129434,GABBR2,DRAM1,SYT16,SGPP1
1760	TAF1A-AS1,LOC100129434,GABBR2,DRAM1,SYT16,ENSG00000259081
1761	TAF1A-AS1,LOC100129434,GABBR2,DRAM1,SYT16,C19orf12
1762	TAF1A-AS1,LOC100129434,GABBR2,DRAM1,SGPP1,ENSG00000259081
1763	TAF1A-AS1,LOC100129434,GABBR2,DRAM1,SGPP1,C19orf12
1764	TAF1A-AS1,LOC100129434,GABBR2,DRAM1,ENSG00000259081,C19orf12
1765	TAF1A-AS1,LOC100129434,GABBR2,SYT16,SGPP1,ENSG00000259081
1766	TAF1A-AS1,LOC100129434,GABBR2,SYT16,SGPP1,C19orf12
1767	TAF1A-AS1,LOC100129434,GABBR2,SYT16,ENSG00000259081,C19orf12
1768	TAF1A-AS1,LOC100129434,GABBR2,SGPP1,ENSG00000259081,C19orf12
1769	TAF1A-AS1,LOC100129434,FAR2,DRAM1,SYT16,SGPP1
1770	TAF1A-AS1,LOC100129434,FAR2,DRAM1,SYT16,ENSG00000259081
1771	TAF1A-AS1,LOC100129434,FAR2,DRAM1,SYT16,C19orf12
1772	TAF1A-AS1,LOC100129434,FAR2,DRAM1,SGPP1,ENSG00000259081
1773	TAF1A-AS1,LOC100129434,FAR2,DRAM1,SGPP1,C19orf12
1774	TAF1A-AS1,LOC100129434,FAR2,DRAM1,ENSG00000259081,C19orf12
1775	TAF1A-AS1,LOC100129434,FAR2,SYT16,SGPP1,ENSG00000259081
1776	TAF1A-AS1,LOC100129434,FAR2,SYT16,SGPP1,C19orf12
1777	TAF1A-AS1,LOC100129434,FAR2,SYT16,ENSG00000259081,C19orf12
1778	TAF1A-AS1,LOC100129434,FAR2,SGPP1,ENSG00000259081,C19orf12
1779	TAF1A-AS1,LOC100129434,DRAM1,SYT16,SGPP1,ENSG00000259081
1780	TAF1A-AS1,LOC100129434,DRAM1,SYT16,SGPP1,C19orf12
1781	TAF1A-AS1,LOC100129434,DRAM1,SYT16,ENSG00000259081,C19orf12
1782	TAF1A-AS1,LOC100129434,DRAM1,SGPP1,ENSG00000259081,C19orf12
1783	TAF1A-AS1,LOC100129434,SYT16,SGPP1,ENSG00000259081,C19orf12
1784	TAF1A-AS1,OGG1,SIDT1,DPP6,GABBR2,FAR2
1785	TAF1A-AS1,OGG1,SIDT1,DPP6,GABBR2,DRAM1
1786	TAF1A-AS1,OGG1,SIDT1,DPP6,GABBR2,SYT16
1787	TAF1A-AS1,OGG1,SIDT1,DPP6,GABBR2,SGPP1
1788	TAF1A-AS1,OGG1,SIDT1,DPP6,GABBR2,ENSG00000259081
1789	TAF1A-AS1,OGG1,SIDT1,DPP6,GABBR2,C19orf12
1790	TAF1A-AS1,OGG1,SIDT1,DPP6,FAR2,DRAM1
1791	TAF1A-AS1,OGG1,SIDT1,DPP6,FAR2,SYT16
1792	TAF1A-AS1,OGG1,SIDT1,DPP6,FAR2,SGPP1
1793	TAF1A-AS1,OGG1,SIDT1,DPP6,FAR2,ENSG00000259081
1794	TAF1A-AS1,OGG1,SIDT1,DPP6,FAR2,C19orf12
1795	TAF1A-AS1,OGG1,SIDT1,DPP6,DRAM1,SYT16
1796	TAF1A-AS1,OGG1,SIDT1,DPP6,DRAM1,SGPP1
1797	TAF1A-AS1,OGG1,SIDT1,DPP6,DRAM1,ENSG00000259081
1798	TAF1A-AS1,OGG1,SIDT1,DPP6,DRAM1,C19orf12
1799	TAF1A-AS1,OGG1,SIDT1,DPP6,SYT16,SGPP1
1800	TAF1A-AS1,OGG1,SIDT1,DPP6,SYT16,ENSG00000259081
1801	TAF1A-AS1,OGG1,SIDT1,DPP6,SYT16,C19orf12
1802	TAF1A-AS1,OGG1,SIDT1,DPP6,SGPP1,ENSG00000259081
1803	TAF1A-AS1,OGG1,SIDT1,DPP6,SGPP1,C19orf12
1804	TAF1A-AS1,OGG1,SIDT1,DPP6,ENSG00000259081,C19orf12
1805	TAF1A-AS1,OGG1,SIDT1,GABBR2,FAR2,DRAM1
1806	TAF1A-AS1,OGG1,SIDT1,GABBR2,FAR2,SYT16
1807	TAF1A-AS1,OGG1,SIDT1,GABBR2,FAR2,SGPP1
1808	TAF1A-AS1,OGG1,SIDT1,GABBR2,FAR2,ENSG00000259081
1809	TAF1A-AS1,OGG1,SIDT1,GABBR2,FAR2,C19orf12
1810	TAF1A-AS1,OGG1,SIDT1,GABBR2,DRAM1,SYT16
1811	TAF1A-AS1,OGG1,SIDT1,GABBR2,DRAM1,SGPP1
1812	TAF1A-AS1,OGG1,SIDT1,GABBR2,DRAM1,ENSG00000259081
1813	TAF1A-AS1,OGG1,SIDT1,GABBR2,DRAM1,C19orf12
1814	TAF1A-AS1,OGG1,SIDT1,GABBR2,SYT16,SGPP1
1815	TAF1A-AS1,OGG1,SIDT1,GABBR2,SYT16,ENSG00000259081
1816	TAF1A-AS1,OGG1,SIDT1,GABBR2,SYT16,C19orf12
1817	TAF1A-AS1,OGG1,SIDT1,GABBR2,SGPP1,ENSG00000259081
1818	TAF1A-AS1,OGG1,SIDT1,GABBR2,SGPP1,C19orf12
1819	TAF1A-AS1,OGG1,SIDT1,GABBR2,ENSG00000259081,C19orf12
1820	TAF1A-AS1,OGG1,SIDT1,FAR2,DRAM1,SYT16
1821	TAF1A-AS1,OGG1,SIDT1,FAR2,DRAM1,SGPP1
1822	TAF1A-AS1,OGG1,SIDT1,FAR2,DRAM1,ENSG00000259081
1823	TAF1A-AS1,OGG1,SIDT1,FAR2,DRAM1,C19orf12
1824	TAF1A-AS1,OGG1,SIDT1,FAR2,SYT16,SGPP1
1825	TAF1A-AS1,OGG1,SIDT1,FAR2,SYT16,ENSG00000259081
1826	TAF1A-AS1,OGG1,SIDT1,FAR2,SYT16,C19orf12
1827	TAF1A-AS1,OGG1,SIDT1,FAR2,SGPP1,ENSG00000259081
1828	TAF1A-AS1,OGG1,SIDT1,FAR2,SGPP1,C19orf12
1829	TAF1A-AS1,OGG1,SIDT1,FAR2,ENSG00000259081,C19orf12
1830	TAF1A-AS1,OGG1,SIDT1,DRAM1,SYT16,SGPP1
1831	TAF1A-AS1,OGG1,SIDT1,DRAM1,SYT16,ENSG00000259081
1832	TAF1A-AS1,OGG1,SIDT1,DRAM1,SYT16,C19orf12
1833	TAF1A-AS1,OGG1,SIDT1,DRAM1,SGPP1,ENSG00000259081
1834	TAF1A-AS1,OGG1,SIDT1,DRAM1,SGPP1,C19orf12
1835	TAF1A-AS1,OGG1,SIDT1,DRAM1,ENSG00000259081,C19orf12
1836	TAF1A-AS1,OGG1,SIDT1,SYT16,SGPP1,ENSG00000259081
1837	TAF1A-AS1,OGG1,SIDT1,SYT16,SGPP1,C19orf12
1838	TAF1A-AS1,OGG1,SIDT1,SYT16,ENSG00000259081,C19orf12
1839	TAF1A-AS1,OGG1,SIDT1,SGPP1,ENSG00000259081,C19orf12
1840	TAF1A-AS1,OGG1,DPP6,GABBR2,FAR2,DRAM1
1841	TAF1A-AS1,OGG1,DPP6,GABBR2,FAR2,SYT16
1842	TAF1A-AS1,OGG1,DPP6,GABBR2,FAR2,SGPP1
1843	TAF1A-AS1,OGG1,DPP6,GABBR2,FAR2,ENSG00000259081
1844	TAF1A-AS1,OGG1,DPP6,GABBR2,FAR2,C19orf12
1845	TAF1A-AS1,OGG1,DPP6,GABBR2,DRAM1,SYT16
1846	TAF1A-AS1,OGG1,DPP6,GABBR2,DRAM1,SGPP1
1847	TAF1A-AS1,OGG1,DPP6,GABBR2,DRAM1,ENSG00000259081
1848	TAF1A-AS1,OGG1,DPP6,GABBR2,DRAM1,C19orf12
1849	TAF1A-AS1,OGG1,DPP6,GABBR2,SYT16,SGPP1
1850	TAF1A-AS1,OGG1,DPP6,GABBR2,SYT16,ENSG00000259081
1851	TAF1A-AS1,OGG1,DPP6,GABBR2,SYT16,C19orf12
1852	TAF1A-AS1,OGG1,DPP6,GABBR2,SGPP1,ENSG00000259081
1853	TAF1A-AS1,OGG1,DPP6,GABBR2,SGPP1,C19orf12
1854	TAF1A-AS1,OGG1,DPP6,GABBR2,ENSG00000259081,C19orf12
1855	TAF1A-AS1,OGG1,DPP6,FAR2,DRAM1,SYT16
1856	TAF1A-AS1,OGG1,DPP6,FAR2,DRAM1,SGPP1
1857	TAF1A-AS1,OGG1,DPP6,FAR2,DRAM1,ENSG00000259081
1858	TAF1A-AS1,OGG1,DPP6,FAR2,DRAM1,C19orf12
1859	TAF1A-AS1,OGG1,DPP6,FAR2,SYT16,SGPP1
1860	TAF1A-AS1,OGG1,DPP6,FAR2,SYT16,ENSG00000259081
1861	TAF1A-AS1,OGG1,DPP6,FAR2,SYT16,C19orf12
1862	TAF1A-AS1,OGG1,DPP6,FAR2,SGPP1,ENSG00000259081
1863	TAF1A-AS1,OGG1,DPP6,FAR2,SGPP1,C19orf12
1864	TAF1A-AS1,OGG1,DPP6,FAR2,ENSG00000259081,C19orf12
1865	TAF1A-AS1,OGG1,DPP6,DRAM1,SYT16,SGPP1
1866	TAF1A-AS1,OGG1,DPP6,DRAM1,SYT16,ENSG00000259081
1867	TAF1A-AS1,OGG1,DPP6,DRAM1,SYT16,C19orf12
1868	TAF1A-AS1,OGG1,DPP6,DRAM1,SGPP1,ENSG00000259081
1869	TAF1A-AS1,OGG1,DPP6,DRAM1,SGPP1,C19orf12
1870	TAF1A-AS1,OGG1,DPP6,DRAM1,ENSG00000259081,C19orf12
1871	TAF1A-AS1,OGG1,DPP6,SYT16,SGPP1,ENSG00000259081
1872	TAF1A-AS1,OGG1,DPP6,SYT16,SGPP1,C19orf12
1873	TAF1A-AS1,OGG1,DPP6,SYT16,ENSG00000259081,C19orf12
1874	TAF1A-AS1,OGG1,DPP6,SGPP1,ENSG00000259081,C19orf12
1875	TAF1A-AS1,OGG1,GABBR2,FAR2,DRAM1,SYT16
1876	TAF1A-AS1,OGG1,GABBR2,FAR2,DRAM1,SGPP1
1877	TAF1A-AS1,OGG1,GABBR2,FAR2,DRAM1,ENSG00000259081
1878	TAF1A-AS1,OGG1,GABBR2,FAR2,DRAM1,C19orf12
1879	TAF1A-AS1,OGG1,GABBR2,FAR2,SYT16,SGPP1
1880	TAF1A-AS1,OGG1,GABBR2,FAR2,SYT16,ENSG00000259081
1881	TAF1A-AS1,OGG1,GABBR2,FAR2,SYT16,C19orf12
1882	TAF1A-AS1,OGG1,GABBR2,FAR2,SGPP1,ENSG00000259081
1883	TAF1A-AS1,OGG1,GABBR2,FAR2,SGPP1,C19orf12
1884	TAF1A-AS1,OGG1,GABBR2,FAR2,ENSG00000259081,C19orf12
1885	TAF1A-AS1,OGG1,GABBR2,DRAM1,SYT16,SGPP1
1886	TAF1A-AS1,OGG1,GABBR2,DRAM1,SYT16,ENSG00000259081
1887	TAF1A-AS1,OGG1,GABBR2,DRAM1,SYT16,C19orf12
1888	TAF1A-AS1,OGG1,GABBR2,DRAM1,SGPP1,ENSG00000259081
1889	TAF1A-AS1,OGG1,GABBR2,DRAM1,SGPP1,C19orf12
1890	TAF1A-AS1,OGG1,GABBR2,DRAM1,ENSG00000259081,C19orf12
1891	TAF1A-AS1,OGG1,GABBR2,SYT16,SGPP1,ENSG00000259081
1892	TAF1A-AS1,OGG1,GABBR2,SYT16,SGPP1,C19orf12
1893	TAF1A-AS1,OGG1,GABBR2,SYT16,ENSG00000259081,C19orf12
1894	TAF1A-AS1,OGG1,GABBR2,SGPP1,ENSG00000259081,C19orf12
1895	TAF1A-AS1,OGG1,FAR2,DRAM1,SYT16,SGPP1
1896	TAF1A-AS1,OGG1,FAR2,DRAM1,SYT16,ENSG00000259081
1897	TAF1A-AS1,OGG1,FAR2,DRAM1,SYT16,C19orf12
1898	TAF1A-AS1,OGG1,FAR2,DRAM1,SGPP1,ENSG00000259081
1899	TAF1A-AS1,OGG1,FAR2,DRAM1,SGPP1,C19orf12
1900	TAF1A-AS1,OGG1,FAR2,DRAM1,ENSG00000259081,C19orf12
1901	TAF1A-AS1,OGG1,FAR2,SYT16,SGPP1,ENSG00000259081
1902	TAF1A-AS1,OGG1,FAR2,SYT16,SGPP1,C19orf12
1903	TAF1A-AS1,OGG1,FAR2,SYT16,ENSG00000259081,C19orf12
1904	TAF1A-AS1,OGG1,FAR2,SGPP1,ENSG00000259081,C19orf12
1905	TAF1A-AS1,OGG1,DRAM1,SYT16,SGPP1,ENSG00000259081
1906	TAF1A-AS1,OGG1,DRAM1,SYT16,SGPP1,C19orf12
1907	TAF1A-AS1,OGG1,DRAM1,SYT16,ENSG00000259081,C19orf12
1908	TAF1A-AS1,OGG1,DRAM1,SGPP1,ENSG00000259081,C19orf12
1909	TAF1A-AS1,OGG1,SYT16,SGPP1,ENSG00000259081,C19orf12
1910	TAF1A-AS1,SIDT1,DPP6,GABBR2,FAR2,DRAM1
1911	TAF1A-AS1,SIDT1,DPP6,GABBR2,FAR2,SYT16
1912	TAF1A-AS1,SIDT1,DPP6,GABBR2,FAR2,SGPP1
1913	TAF1A-AS1,SIDT1,DPP6,GABBR2,FAR2,ENSG00000259081
1914	TAF1A-AS1,SIDT1,DPP6,GABBR2,FAR2,C19orf12
1915	TAF1A-AS1,SIDT1,DPP6,GABBR2,DRAM1,SYT16
1916	TAF1A-AS1,SIDT1,DPP6,GABBR2,DRAM1,SGPP1
1917	TAF1A-AS1,SIDT1,DPP6,GABBR2,DRAM1,ENSG00000259081
1918	TAF1A-AS1,SIDT1,DPP6,GABBR2,DRAM1,C19orf12
1919	TAF1A-AS1,SIDT1,DPP6,GABBR2,SYT16,SGPP1
1920	TAF1A-AS1,SIDT1,DPP6,GABBR2,SYT16,ENSG00000259081
1921	TAF1A-AS1,SIDT1,DPP6,GABBR2,SYT16,C19orf12
1922	TAF1A-AS1,SIDT1,DPP6,GABBR2,SGPP1,ENSG00000259081
1923	TAF1A-AS1,SIDT1,DPP6,GABBR2,SGPP1,C19orf12
1924	TAF1A-AS1,SIDT1,DPP6,GABBR2,ENSG00000259081,C19orf12
1925	TAF1A-AS1,SIDT1,DPP6,FAR2,DRAM1,SYT16
1926	TAF1A-AS1,SIDT1,DPP6,FAR2,DRAM1,SGPP1
1927	TAF1A-AS1,SIDT1,DPP6,FAR2,DRAM1,ENSG00000259081
1928	TAF1A-AS1,SIDT1,DPP6,FAR2,DRAM1,C19orf12
1929	TAF1A-AS1,SIDT1,DPP6,FAR2,SYT16,SGPP1
1930	TAF1A-AS1,SIDT1,DPP6,FAR2,SYT16,ENSG00000259081
1931	TAF1A-AS1,SIDT1,DPP6,FAR2,SYT16,C19orf12
1932	TAF1A-AS1,SIDT1,DPP6,FAR2,SGPP1,ENSG00000259081
1933	TAF1A-AS1,SIDT1,DPP6,FAR2,SGPP1,C19orf12
1934	TAF1A-AS1,SIDT1,DPP6,FAR2,ENSG00000259081,C19orf12
1935	TAF1A-AS1,SIDT1,DPP6,DRAM1,SYT16,SGPP1
1936	TAF1A-AS1,SIDT1,DPP6,DRAM1,SYT16,ENSG00000259081
1937	TAF1A-AS1,SIDT1,DPP6,DRAM1,SYT16,C19orf12
1938	TAF1A-AS1,SIDT1,DPP6,DRAM1,SGPP1,ENSG00000259081
1939	TAF1A-AS1,SIDT1,DPP6,DRAM1,SGPP1,C19orf12
1940	TAF1A-AS1,SIDT1,DPP6,DRAM1,ENSG00000259081,C19orf12
1941	TAF1A-AS1,SIDT1,DPP6,SYT16,SGPP1,ENSG00000259081
1942	TAF1A-AS1,SIDT1,DPP6,SYT16,SGPP1,C19orf12
1943	TAF1A-AS1,SIDT1,DPP6,SYT16,ENSG00000259081,C19orf12
1944	TAF1A-AS1,SIDT1,DPP6,SGPP1,ENSG00000259081,C19orf12
1945	TAF1A-AS1,SIDT1,GABBR2,FAR2,DRAM1,SYT16
1946	TAF1A-AS1,SIDT1,GABBR2,FAR2,DRAM1,SGPP1
1947	TAF1A-AS1,SIDT1,GABBR2,FAR2,DRAM1,ENSG00000259081
1948	TAF1A-AS1,SIDT1,GABBR2,FAR2,DRAM1,C19orf12
1949	TAF1A-AS1,SIDT1,GABBR2,FAR2,SYT16,SGPP1
1950	TAF1A-AS1,SIDT1,GABBR2,FAR2,SYT16,ENSG00000259081
1951	TAF1A-AS1,SIDT1,GABBR2,FAR2,SYT16,C19orf12
1952	TAF1A-AS1,SIDT1,GABBR2,FAR2,SGPP1,ENSG00000259081
1953	TAF1A-AS1,SIDT1,GABBR2,FAR2,SGPP1,C19orf12
1954	TAF1A-AS1,SIDT1,GABBR2,FAR2,ENSG00000259081,C19orf12
1955	TAF1A-AS1,SIDT1,GABBR2,DRAM1,SYT16,SGPP1
1956	TAF1A-AS1,SIDT1,GABBR2,DRAM1,SYT16,ENSG00000259081
1957	TAF1A-AS1,SIDT1,GABBR2,DRAM1,SYT16,C19orf12
1958	TAF1A-AS1,SIDT1,GABBR2,DRAM1,SGPP1,ENSG00000259081
1959	TAF1A-AS1,SIDT1,GABBR2,DRAM1,SGPP1,C19orf12
1960	TAF1A-AS1,SIDT1,GABBR2,DRAM1,ENSG00000259081,C19orf12
1961	TAF1A-AS1,SIDT1,GABBR2,SYT16,SGPP1,ENSG00000259081
1962	TAF1A-AS1,SIDT1,GABBR2,SYT16,SGPP1,C19orf12
1963	TAF1A-AS1,SIDT1,GABBR2,SYT16,ENSG00000259081,C19orf12
1964	TAF1A-AS1,SIDT1,GABBR2,SGPP1,ENSG00000259081,C19orf12
1965	TAF1A-AS1,SIDT1,FAR2,DRAM1,SYT16,SGPP1
1966	TAF1A-AS1,SIDT1,FAR2,DRAM1,SYT16,ENSG00000259081
1967	TAF1A-AS1,SIDT1,FAR2,DRAM1,SYT16,C19orf12
1968	TAF1A-AS1,SIDT1,FAR2,DRAM1,SGPP1,ENSG00000259081
1969	TAF1A-AS1,SIDT1,FAR2,DRAM1,SGPP1,C19orf12
1970	TAF1A-AS1,SIDT1,FAR2,DRAM1,ENSG00000259081,C19orf12
1971	TAF1A-AS1,SIDT1,FAR2,SYT16,SGPP1,ENSG00000259081
1972	TAF1A-AS1,SIDT1,FAR2,SYT16,SGPP1,C19orf12
1973	TAF1A-AS1,SIDT1,FAR2,SYT16,ENSG00000259081,C19orf12
1974	TAF1A-AS1,SIDT1,FAR2,SGPP1,ENSG00000259081,C19orf12
1975	TAF1A-AS1,SIDT1,DRAM1,SYT16,SGPP1,ENSG00000259081
1976	TAF1A-AS1,SIDT1,DRAM1,SYT16,SGPP1,C19orf12
1977	TAF1A-AS1,SIDT1,DRAM1,SYT16,ENSG00000259081,C19orf12
1978	TAF1A-AS1,SIDT1,DRAM1,SGPP1,ENSG00000259081,C19orf12
1979	TAF1A-AS1,SIDT1,SYT16,SGPP1,ENSG00000259081,C19orf12
1980	TAF1A-AS1,DPP6,GABBR2,FAR2,DRAM1,SYT16
1981	TAF1A-AS1,DPP6,GABBR2,FAR2,DRAM1,SGPP1
1982	TAF1A-AS1,DPP6,GABBR2,FAR2,DRAM1,ENSG00000259081
1983	TAF1A-AS1,DPP6,GABBR2,FAR2,DRAM1,C19orf12
1984	TAF1A-AS1,DPP6,GABBR2,FAR2,SYT16,SGPP1
1985	TAF1A-AS1,DPP6,GABBR2,FAR2,SYT16,ENSG00000259081
1986	TAF1A-AS1,DPP6,GABBR2,FAR2,SYT16,C19orf12
1987	TAF1A-AS1,DPP6,GABBR2,FAR2,SGPP1,ENSG00000259081
1988	TAF1A-AS1,DPP6,GABBR2,FAR2,SGPP1,C19orf12
1989	TAF1A-AS1,DPP6,GABBR2,FAR2,ENSG00000259081,C19orf12
1990	TAF1A-AS1,DPP6,GABBR2,DRAM1,SYT16,SGPP1
1991	TAF1A-AS1,DPP6,GABBR2,DRAM1,SYT16,ENSG00000259081
1992	TAF1A-AS1,DPP6,GABBR2,DRAM1,SYT16,C19orf12
1993	TAF1A-AS1,DPP6,GABBR2,DRAM1,SGPP1,ENSG00000259081
1994	TAF1A-AS1,DPP6,GABBR2,DRAM1,SGPP1,C19orf12
1995	TAF1A-AS1,DPP6,GABBR2,DRAM1,ENSG00000259081,C19orf12
1996	TAF1A-AS1,DPP6,GABBR2,SYT16,SGPP1,ENSG00000259081
1997	TAF1A-AS1,DPP6,GABBR2,SYT16,SGPP1,C19orf12
1998	TAF1A-AS1,DPP6,GABBR2,SYT16,ENSG00000259081,C19orf12
[truncated: 2,085 more rows]

## Sheet: S6
Table S6: Sensitivity, Accuracy and specificity matrix for 7 ML models generated from 4083 feature combination sets for primary site model.
Feature Set No.	RF_train_acc	RF_train_spc	RF_train_sens	RF_test_acc	RF_test_spc	RF_test_sens	GBM_train_acc	GBM_train_spc	GBM_train_sens	GBM_test_acc	GBM_test_spc	GBM_test_sens	XGBOOST_train_acc	XGBOOST_train_spc	XGBOOST_train_sens	XGBOOST_test_acc	XGBOOST_test_spc	XGBOOST_test_sens	LDA_train_acc	LDA_train_spc	LDA_train_sens	LDA_test_acc	LDA_test_spc	LDA_test_sens	k-NN_train_acc	k-NN_train_spc	k-NN_train_sens	k-NN_test_acc	k-NN_test_spc	k-NN_test_sens	SVM_train_acc	SVM_train_spc	SVM_train_sens	SVM_test_acc	SVM_test_spc	SVM_test_sens	CART_train_accu	CART_train_spc	CART_train_sens	CART_test_acc	CART_test_spc	CART_test_sens
1	1	1	1	0.75	0.857143	0.666667	1	1	1	0.6875	0.857143	0.555556	0.95	1	0.904762	0.75	0.857143	0.666667	0.9	1	0.809524	0.75	0.857143	0.666667	0.95	1	0.904762	0.6875	0.857143	0.555556	1	1	1	0.625	0.714286	0.555556	0.875	1	0.761905	0.75	0.857143	0.666667
2	1	1	1	0.6875	0.714286	0.666667	1	1	1	0.6875	0.714286	0.666667	0.975	0.947368	1	0.6875	0.714286	0.666667	0.95	0.894737	1	0.6875	0.714286	0.666667	0.925	0.842105	1	0.6875	0.714286	0.666667	0.95	0.894737	1	0.625	0.714286	0.555556	0.925	0.947368	0.904762	0.5	0.714286	0.333333
3	1	1	1	0.8125	0.857143	0.777778	1	1	1	0.8125	0.857143	0.777778	0.95	0.894737	1	0.6875	0.571429	0.777778	0.925	1	0.857143	0.8125	0.857143	0.777778	0.95	0.947368	0.952381	0.625	0.714286	0.555556	0.95	1	0.904762	0.625	0.714286	0.555556	0.875	0.947368	0.809524	0.625	0.571429	0.666667
4	1	1	1	0.8125	0.857143	0.777778	1	1	1	0.6875	0.714286	0.666667	0.95	0.894737	1	0.8125	0.857143	0.777778	0.925	0.842105	1	0.875	0.857143	0.888889	0.9	0.789474	1	0.875	0.857143	0.888889	0.95	0.894737	1	0.6875	0.714286	0.666667	0.9	0.789474	1	0.875	0.857143	0.888889
5	1	1	1	0.9375	0.857143	1	1	1	1	0.75	0.857143	0.666667	0.95	0.947368	0.952381	0.875	0.857143	0.888889	0.875	0.842105	0.904762	0.875	0.857143	0.888889	0.9	0.894737	0.904762	0.75	0.857143	0.666667	0.9	0.894737	0.904762	0.875	0.857143	0.888889	0.85	0.894737	0.809524	0.6875	0.857143	0.555556
6	1	1	1	0.875	0.857143	0.888889	1	1	1	0.75	0.714286	0.777778	0.95	1	0.904762	0.8125	0.714286	0.888889	0.9	0.894737	0.904762	0.8125	0.714286	0.888889	0.925	0.947368	0.904762	0.8125	0.714286	0.888889	0.9	0.894737	0.904762	0.8125	0.714286	0.888889	0.925	0.947368	0.904762	0.875	0.857143	0.888889
7	1	1	1	0.8125	0.714286	0.888889	1	1	1	0.75	0.714286	0.777778	0.9	0.894737	0.904762	0.8125	0.714286	0.888889	0.9	0.894737	0.904762	0.75	0.714286	0.777778	0.9	0.947368	0.857143	0.625	0.714286	0.555556	0.975	1	0.952381	0.6875	0.428571	0.888889	0.85	1	0.714286	0.75	0.714286	0.777778
8	1	1	1	0.8125	0.714286	0.888889	1	1	1	0.875	0.714286	1	0.9	0.894737	0.904762	0.875	0.714286	1	0.875	0.894737	0.857143	0.875	0.714286	1	0.85	0.894737	0.809524	0.875	0.714286	1	0.9	0.894737	0.904762	0.875	0.714286	1	0.9	0.894737	0.904762	0.875	0.714286	1
9	1	1	1	0.6875	0.714286	0.666667	1	1	1	0.6875	0.714286	0.666667	0.95	1	0.904762	0.6875	0.714286	0.666667	0.925	0.947368	0.904762	0.75	0.714286	0.777778	0.925	0.947368	0.904762	0.6875	0.714286	0.666667	0.95	1	0.904762	0.6875	0.714286	0.666667	0.875	0.894737	0.857143	0.6875	0.714286	0.666667
10	1	1	1	0.5625	0.428571	0.666667	1	1	1	0.5625	0.428571	0.666667	0.95	0.894737	1	0.5625	0.428571	0.666667	0.9	0.894737	0.904762	0.625	0.714286	0.555556	0.95	1	0.904762	0.625	0.714286	0.555556	1	1	1	0.5625	0	1	0.925	0.894737	0.952381	0.5625	0.428571	0.666667
11	1	1	1	0.8125	0.857143	0.777778	1	1	1	0.8125	0.857143	0.777778	1	1	1	0.8125	0.857143	0.777778	0.925	0.947368	0.904762	0.875	1	0.777778	0.875	1	0.761905	0.8125	0.857143	0.777778	0.9	0.947368	0.857143	0.6875	1	0.444444	0.875	1	0.761905	0.8125	0.857143	0.777778
12	1	1	1	0.625	0.571429	0.666667	1	1	1	0.5	0.714286	0.333333	0.95	0.947368	0.952381	0.6875	0.714286	0.666667	0.9	0.894737	0.904762	0.5625	0.714286	0.444444	0.9	0.894737	0.904762	0.5625	0.714286	0.444444	0.9	0.894737	0.904762	0.5	0.714286	0.333333	0.925	0.947368	0.904762	0.5	0.714286	0.333333
13	1	1	1	0.75	0.857143	0.666667	1	1	1	0.6875	0.857143	0.555556	0.95	0.947368	0.952381	0.75	0.857143	0.666667	0.9	0.894737	0.904762	0.5625	0.571429	0.555556	0.9	0.894737	0.904762	0.625	0.714286	0.555556	0.95	0.947368	0.952381	0.6875	0.857143	0.555556	0.875	1	0.761905	0.75	0.857143	0.666667
14	1	1	1	0.8125	0.857143	0.777778	1	1	1	0.6875	0.857143	0.555556	0.9	0.842105	0.952381	0.8125	0.857143	0.777778	0.95	0.947368	0.952381	0.6875	0.714286	0.666667	0.9	0.842105	0.952381	0.875	0.857143	0.888889	0.95	0.947368	0.952381	0.75	0.714286	0.777778	0.9	0.789474	1	0.875	0.857143	0.888889
15	1	1	1	0.8125	0.857143	0.777778	1	1	1	0.8125	0.857143	0.777778	0.975	0.947368	1	0.875	0.857143	0.888889	0.875	0.789474	0.952381	0.8125	0.857143	0.777778	0.925	0.842105	1	0.8125	0.857143	0.777778	0.925	0.894737	0.952381	0.8125	0.857143	0.777778	0.95	0.894737	1	0.875	0.857143	0.888889
16	1	1	1	0.8125	0.714286	0.888889	1	1	1	0.8125	0.857143	0.777778	0.975	0.947368	1	0.8125	0.714286	0.888889	0.925	0.842105	1	0.6875	0.571429	0.777778	0.95	0.947368	0.952381	0.875	0.857143	0.888889	0.95	0.947368	0.952381	0.8125	0.857143	0.777778	0.925	0.947368	0.904762	0.875	0.857143	0.888889
17	1	1	1	0.8125	0.714286	0.888889	1	1	1	0.625	0.714286	0.555556	0.95	0.947368	0.952381	0.8125	0.714286	0.888889	0.9	0.842105	0.952381	0.6875	0.714286	0.666667	0.975	1	0.952381	0.6875	0.714286	0.666667	0.975	1	0.952381	0.75	0.714286	0.777778	0.925	0.842105	1	0.8125	0.714286	0.888889
18	1	1	1	0.875	0.857143	0.888889	1	1	1	0.8125	0.857143	0.777778	0.9	0.894737	0.904762	0.875	0.714286	1	0.875	0.894737	0.857143	0.875	0.714286	1	0.9	0.947368	0.857143	0.875	0.714286	1	0.9	0.947368	0.857143	0.8125	0.857143	0.777778	0.9	0.894737	0.904762	0.875	0.714286	1
19	1	1	1	0.6875	0.571429	0.777778	1	1	1	0.75	0.714286	0.777778	0.95	0.947368	0.952381	0.6875	0.571429	0.777778	0.875	0.842105	0.904762	0.6875	0.714286	0.666667	0.925	0.947368	0.904762	0.625	0.714286	0.555556	0.925	0.894737	0.952381	0.6875	0.571429	0.777778	0.875	1	0.761905	0.75	0.857143	0.666667
20	1	1	1	0.4375	0.428571	0.444444	1	1	1	0.4375	0.428571	0.444444	1	1	1	0.625	0.428571	0.777778	0.925	0.894737	0.952381	0.4375	0.285714	0.555556	0.95	0.947368	0.952381	0.375	0.428571	0.333333	0.975	1	0.952381	0.375	0.428571	0.333333	0.95	0.894737	1	0.5625	0.285714	0.777778
21	1	1	1	0.8125	0.714286	0.888889	1	1	1	0.8125	0.857143	0.777778	0.925	0.947368	0.904762	0.875	0.857143	0.888889	0.875	0.894737	0.857143	0.75	0.571429	0.888889	0.925	0.947368	0.904762	0.625	0.571429	0.666667	0.9	0.894737	0.904762	0.6875	0.571429	0.777778	0.875	1	0.761905	0.75	0.857143	0.666667
22	1	1	1	0.625	0.714286	0.555556	1	1	1	0.625	0.714286	0.555556	0.925	0.947368	0.904762	0.5	0.714286	0.333333	0.875	0.789474	0.952381	0.5625	0.571429	0.555556	0.875	0.894737	0.857143	0.6875	0.857143	0.555556	0.9	0.894737	0.904762	0.5625	0.714286	0.444444	0.925	0.947368	0.904762	0.5	0.714286	0.333333
23	1	1	1	0.5625	0.571429	0.555556	1	1	1	0.5	0.571429	0.444444	0.925	0.947368	0.904762	0.5	0.714286	0.333333	0.85	0.789474	0.904762	0.6875	0.714286	0.666667	0.85	0.789474	0.904762	0.875	0.857143	0.888889	0.85	0.789474	0.904762	0.6875	0.714286	0.666667	0.925	0.947368	0.904762	0.5	0.714286	0.333333
24	1	1	1	0.625	0.714286	0.555556	1	1	1	0.6875	0.857143	0.555556	0.925	0.947368	0.904762	0.5	0.714286	0.333333	0.925	0.842105	1	0.625	0.714286	0.555556	0.925	0.842105	1	0.625	0.714286	0.555556	0.95	0.894737	1	0.5625	0.714286	0.444444	0.925	0.947368	0.904762	0.5	0.714286	0.333333
25	1	1	1	0.6875	0.714286	0.666667	1	1	1	0.5	0.714286	0.333333	0.95	0.894737	1	0.75	0.714286	0.777778	0.875	0.842105	0.904762	0.6875	0.571429	0.777778	0.9	0.842105	0.952381	0.6875	0.571429	0.777778	0.875	0.842105	0.904762	0.6875	0.714286	0.666667	0.925	0.947368	0.904762	0.5	0.714286	0.333333
26	1	1	1	0.8125	0.714286	0.888889	1	1	1	0.5625	0.714286	0.444444	0.975	0.947368	1	0.8125	0.714286	0.888889	0.95	0.947368	0.952381	0.8125	0.714286	0.888889	0.95	0.947368	0.952381	0.6875	0.714286	0.666667	0.95	0.947368	0.952381	0.75	0.714286	0.777778	0.925	0.947368	0.904762	0.5	0.714286	0.333333
27	1	1	1	0.625	0.714286	0.555556	1	1	1	0.625	0.714286	0.555556	0.925	0.947368	0.904762	0.5	0.714286	0.333333	0.9	0.842105	0.952381	0.75	0.714286	0.777778	0.9	0.894737	0.904762	0.75	0.714286	0.777778	0.925	0.894737	0.952381	0.6875	0.714286	0.666667	0.925	0.947368	0.904762	0.5	0.714286	0.333333
28	1	1	1	0.4375	0.571429	0.333333	1	1	1	0.5	0.571429	0.444444	0.925	0.947368	0.904762	0.5	0.714286	0.333333	0.875	0.842105	0.904762	0.625	0.571429	0.666667	0.85	0.789474	0.904762	0.6875	0.714286	0.666667	0.875	0.842105	0.904762	0.6875	0.714286	0.666667	0.925	0.947368	0.904762	0.5	0.714286	0.333333
29	1	1	1	0.5625	0.571429	0.555556	1	1	1	0.625	0.857143	0.444444	0.975	0.947368	1	0.5625	0.571429	0.555556	0.925	0.842105	1	0.5625	0.571429	0.555556	0.925	0.894737	0.952381	0.625	0.714286	0.555556	0.975	0.947368	1	0.5625	0.714286	0.444444	0.925	0.947368	0.904762	0.5	0.714286	0.333333
30	1	1	1	0.625	0.571429	0.666667	1	1	1	0.625	0.571429	0.666667	0.975	0.947368	1	0.75	0.571429	0.888889	0.975	0.947368	1	0.6875	0.714286	0.666667	0.925	0.894737	0.952381	0.6875	0.714286	0.666667	0.95	0.894737	1	0.6875	0.714286	0.666667	0.925	0.947368	0.904762	0.5	0.714286	0.333333
31	1	1	1	0.8125	0.857143	0.777778	1	1	1	0.8125	0.714286	0.888889	0.9	0.842105	0.952381	0.8125	0.857143	0.777778	0.925	0.842105	1	0.75	0.714286	0.777778	0.925	0.842105	1	0.875	0.857143	0.888889	0.925	0.842105	1	0.8125	0.714286	0.888889	0.9	0.789474	1	0.875	0.857143	0.888889
32	1	1	1	0.6875	0.571429	0.777778	1	1	1	0.6875	0.571429	0.777778	0.925	0.947368	0.904762	0.625	0.571429	0.666667	0.875	0.789474	0.952381	0.75	0.857143	0.666667	0.9	0.894737	0.904762	0.6875	0.714286	0.666667	0.9	0.842105	0.952381	0.75	0.857143	0.666667	0.875	0.947368	0.809524	0.625	0.571429	0.666667
33	1	1	1	0.75	0.571429	0.888889	1	1	1	0.75	0.857143	0.666667	0.975	0.947368	1	0.6875	0.714286	0.666667	0.9	0.789474	1	0.6875	0.571429	0.777778	0.925	0.842105	1	0.6875	0.571429	0.777778	0.975	0.947368	1	0.75	0.571429	0.888889	0.925	0.947368	0.904762	0.875	0.857143	0.888889
34	1	1	1	0.75	0.571429	0.888889	1	1	1	0.75	0.714286	0.777778	0.975	0.947368	1	0.6875	0.428571	0.888889	0.9	0.842105	0.952381	0.625	0.428571	0.777778	0.9	0.894737	0.904762	0.625	0.571429	0.666667	0.975	1	0.952381	0.75	0.714286	0.777778	0.875	0.947368	0.809524	0.625	0.571429	0.666667
35	1	1	1	0.875	0.714286	1	1	1	1	0.8125	0.857143	0.777778	0.975	0.947368	1	0.875	0.714286	1	0.9	0.842105	0.952381	0.875	0.857143	0.888889	0.925	0.947368	0.904762	0.875	0.857143	0.888889	0.975	0.947368	1	0.875	0.857143	0.888889	0.9	0.894737	0.904762	0.875	0.714286	1
36	1	1	1	0.6875	0.571429	0.777778	1	1	1	0.625	0.571429	0.666667	0.95	0.947368	0.952381	0.6875	0.857143	0.555556	0.925	0.894737	0.952381	0.6875	0.714286	0.666667	0.925	0.947368	0.904762	0.6875	0.714286	0.666667	0.975	0.947368	1	0.625	0.428571	0.777778	0.875	0.947368	0.809524	0.625	0.571429	0.666667
37	1	1	1	0.5625	0.285714	0.777778	1	1	1	0.5625	0.285714	0.777778	0.9	0.947368	0.857143	0.625	0.571429	0.666667	0.875	0.894737	0.857143	0.375	0.428571	0.333333	0.875	1	0.761905	0.4375	0.571429	0.333333	0.875	1	0.761905	0.375	0.571429	0.222222	0.875	0.947368	0.809524	0.625	0.571429	0.666667
38	1	1	1	0.75	0.571429	0.888889	1	1	1	0.8125	0.714286	0.888889	1	1	1	0.75	0.571429	0.888889	1	1	1	0.6875	0.571429	0.777778	0.9	0.947368	0.857143	0.625	0.571429	0.666667	0.975	1	0.952381	0.6875	0.571429	0.777778	0.95	0.894737	1	0.75	0.571429	0.888889
39	1	1	1	0.8125	0.857143	0.777778	1	1	1	0.8125	0.857143	0.777778	0.975	0.947368	1	0.8125	0.857143	0.777778	0.925	0.894737	0.952381	0.875	0.857143	0.888889	0.9	0.789474	1	0.875	0.857143	0.888889	0.95	0.894737	1	0.75	0.857143	0.666667	0.9	0.789474	1	0.875	0.857143	0.888889
40	1	1	1	0.8125	0.714286	0.888889	1	1	1	0.875	0.857143	0.888889	0.975	0.947368	1	0.875	0.857143	0.888889	0.925	0.842105	1	0.8125	0.714286	0.888889	0.9	0.789474	1	0.875	0.857143	0.888889	0.925	0.842105	1	0.875	0.857143	0.888889	0.925	0.947368	0.904762	0.875	0.857143	0.888889
41	1	1	1	0.875	0.857143	0.888889	1	1	1	0.8125	0.714286	0.888889	1	1	1	0.8125	0.857143	0.777778	0.95	0.947368	0.952381	0.75	0.571429	0.888889	0.875	0.789474	0.952381	0.875	0.857143	0.888889	1	1	1	0.8125	0.714286	0.888889	0.9	0.789474	1	0.875	0.857143	0.888889
42	1	1	1	0.875	0.857143	0.888889	1	1	1	0.875	0.857143	0.888889	0.925	0.894737	0.952381	0.9375	1	0.888889	0.875	0.789474	0.952381	0.9375	0.857143	1	0.9	0.789474	1	0.9375	0.857143	1	0.9	0.789474	1	0.9375	0.857143	1	0.9	0.789474	1	0.875	0.857143	0.888889
43	1	1	1	0.6875	0.857143	0.555556	1	1	1	0.75	0.857143	0.666667	0.95	0.947368	0.952381	0.75	0.857143	0.666667	0.875	0.894737	0.857143	0.8125	0.857143	0.777778	0.875	0.789474	0.952381	0.875	0.857143	0.888889	0.925	0.894737	0.952381	0.8125	0.857143	0.777778	0.9	0.789474	1	0.875	0.857143	0.888889
44	1	1	1	0.8125	0.857143	0.777778	1	1	1	0.6875	0.857143	0.555556	0.95	0.894737	1	0.75	0.857143	0.666667	0.925	0.842105	1	0.75	0.714286	0.777778	0.875	0.789474	0.952381	0.875	0.857143	0.888889	0.975	0.947368	1	0.6875	0.714286	0.666667	0.9	0.789474	1	0.875	0.857143	0.888889
45	1	1	1	0.875	0.857143	0.888889	1	1	1	0.875	0.857143	0.888889	0.95	0.947368	0.952381	0.875	0.857143	0.888889	0.925	0.894737	0.952381	0.8125	0.714286	0.888889	0.875	0.789474	0.952381	0.875	0.857143	0.888889	0.925	0.947368	0.904762	0.8125	0.857143	0.777778	0.9	0.789474	1	0.875	0.857143	0.888889
46	1	1	1	0.875	0.857143	0.888889	1	1	1	1	1	1	0.9	0.894737	0.904762	0.8125	0.714286	0.888889	0.875	0.789474	0.952381	0.75	0.571429	0.888889	0.9	0.894737	0.904762	0.8125	0.857143	0.777778	0.875	0.842105	0.904762	0.75	0.571429	0.888889	0.925	0.947368	0.904762	0.875	0.857143	0.888889
47	1	1	1	0.8125	0.714286	0.888889	1	1	1	0.875	0.714286	1	0.925	0.894737	0.952381	0.875	0.714286	1	0.825	0.736842	0.904762	0.75	0.714286	0.777778	0.825	0.736842	0.904762	0.75	0.714286	0.777778	0.9	0.789474	1	0.8125	0.714286	0.888889	0.85	1	0.714286	0.75	0.714286	0.777778
48	1	1	1	0.8125	0.714286	0.888889	1	1	1	0.8125	0.857143	0.777778	0.925	0.894737	0.952381	0.875	0.714286	1	0.925	0.894737	0.952381	0.8125	0.714286	0.888889	0.925	0.894737	0.952381	0.8125	0.857143	0.777778	0.925	0.894737	0.952381	0.8125	0.857143	0.777778	0.9	0.894737	0.904762	0.875	0.714286	1
49	1	1	1	0.8125	0.714286	0.888889	1	1	1	0.75	0.571429	0.888889	0.925	0.842105	1	0.8125	0.714286	0.888889	0.875	0.789474	0.952381	0.6875	0.714286	0.666667	0.875	0.842105	0.904762	0.8125	0.714286	0.888889	0.875	0.842105	0.904762	0.75	0.857143	0.666667	0.875	0.894737	0.857143	0.6875	0.714286	0.666667
50	1	1	1	0.5	0.285714	0.666667	1	1	1	0.625	0.571429	0.666667	0.925	0.947368	0.904762	0.5625	0.428571	0.666667	0.875	0.842105	0.904762	0.625	0.428571	0.777778	0.875	0.894737	0.857143	0.625	0.428571	0.777778	0.9	0.947368	0.857143	0.625	0.571429	0.666667	0.85	1	0.714286	0.4375	0.571429	0.333333
51	1	1	1	0.8125	0.714286	0.888889	1	1	1	0.8125	0.714286	0.888889	0.9	0.894737	0.904762	0.875	0.857143	0.888889	0.9	0.842105	0.952381	0.875	0.857143	0.888889	0.85	0.842105	0.857143	0.6875	0.714286	0.666667	0.925	0.842105	1	0.875	0.857143	0.888889	0.875	1	0.761905	0.8125	0.857143	0.777778
52	1	1	1	0.875	0.714286	1	1	1	1	0.8125	0.714286	0.888889	0.925	0.947368	0.904762	0.875	0.857143	0.888889	0.875	0.789474	0.952381	0.75	0.571429	0.888889	0.875	0.789474	0.952381	0.75	0.571429	0.888889	0.95	0.947368	0.952381	0.8125	0.714286	0.888889	0.925	0.947368	0.904762	0.875	0.857143	0.888889
53	1	1	1	0.875	0.714286	1	1	1	1	0.9375	0.857143	1	0.925	0.894737	0.952381	0.875	0.857143	0.888889	0.9	0.842105	0.952381	0.875	0.714286	1	0.875	0.842105	0.904762	0.9375	0.857143	1	0.925	0.894737	0.952381	0.9375	0.857143	1	0.925	0.947368	0.904762	0.875	0.857143	0.888889
54	1	1	1	0.875	0.857143	0.888889	1	1	1	0.9375	0.857143	1	0.95	0.947368	0.952381	0.875	0.857143	0.888889	0.925	0.894737	0.952381	0.75	0.714286	0.777778	0.925	0.894737	0.952381	0.75	0.714286	0.777778	0.925	0.894737	0.952381	0.75	0.714286	0.777778	0.925	0.947368	0.904762	0.875	0.857143	0.888889
55	1	1	1	0.8125	0.714286	0.888889	1	1	1	0.8125	0.857143	0.777778	0.95	0.947368	0.952381	0.8125	0.714286	0.888889	0.9	0.842105	0.952381	0.625	0.428571	0.777778	0.925	0.894737	0.952381	0.75	0.571429	0.888889	0.975	0.947368	1	0.75	0.571429	0.888889	0.925	0.947368	0.904762	0.875	0.857143	0.888889
56	1	1	1	0.8125	0.714286	0.888889	1	1	1	0.8125	0.714286	0.888889	0.975	1	0.952381	0.875	0.857143	0.888889	0.875	0.789474	0.952381	0.75	0.571429	0.888889	0.925	0.894737	0.952381	0.8125	0.714286	0.888889	0.925	0.894737	0.952381	0.75	0.571429	0.888889	0.925	0.947368	0.904762	0.875	0.857143	0.888889
57	1	1	1	0.875	0.714286	1	1	1	1	0.875	0.714286	1	0.95	0.947368	0.952381	0.8125	0.714286	0.888889	0.925	0.947368	0.904762	0.875	0.714286	1	0.875	0.894737	0.857143	0.875	0.714286	1	0.95	0.947368	0.952381	0.875	0.857143	0.888889	0.9	0.894737	0.904762	0.875	0.714286	1
58	1	1	1	0.6875	0.714286	0.666667	1	1	1	0.6875	0.714286	0.666667	0.95	1	0.904762	0.6875	0.714286	0.666667	0.9	0.842105	0.952381	0.625	0.571429	0.666667	0.925	0.894737	0.952381	0.625	0.571429	0.666667	0.975	1	0.952381	0.8125	0.714286	0.888889	0.875	0.894737	0.857143	0.6875	0.714286	0.666667
59	1	1	1	0.6875	0.428571	0.888889	1	1	1	0.6875	0.428571	0.888889	0.925	0.894737	0.952381	0.6875	0.428571	0.888889	0.875	0.789474	0.952381	0.4375	0.285714	0.555556	0.875	0.894737	0.857143	0.4375	0.428571	0.444444	0.95	1	0.904762	0.5625	0.142857	0.888889	0.925	0.894737	0.952381	0.625	0.285714	0.888889
60	1	1	1	0.8125	0.571429	1	1	1	1	0.75	0.571429	0.888889	1	1	1	0.8125	0.714286	0.888889	0.95	0.894737	1	0.75	0.571429	0.888889	0.95	0.894737	1	0.75	0.571429	0.888889	0.975	1	0.952381	0.625	0.714286	0.555556	0.95	0.894737	1	0.8125	0.571429	1
61	1	1	1	0.8125	0.857143	0.777778	1	1	1	0.75	0.714286	0.777778	0.875	0.894737	0.857143	0.9375	0.857143	1	0.9	0.894737	0.904762	0.8125	0.857143	0.777778	0.9	0.894737	0.904762	0.875	0.857143	0.888889	0.9	0.894737	0.904762	0.8125	0.857143	0.777778	0.9	0.894737	0.904762	0.875	0.714286	1
62	1	1	1	0.6875	0.571429	0.777778	1	1	1	0.8125	0.571429	1	0.925	0.894737	0.952381	0.875	0.714286	1	0.925	0.894737	0.952381	0.6875	0.571429	0.777778	0.9	0.894737	0.904762	0.8125	0.571429	1	0.95	0.894737	1	0.75	0.714286	0.777778	0.9	0.894737	0.904762	0.875	0.714286	1
63	1	1	1	0.875	0.857143	0.888889	1	1	1	0.9375	1	0.888889	0.95	0.947368	0.952381	0.875	0.714286	1	0.925	0.947368	0.904762	0.9375	0.857143	1	0.9	0.894737	0.904762	0.9375	0.857143	1	0.975	1	0.952381	0.9375	1	0.888889	0.9	0.894737	0.904762	0.875	0.714286	1
64	1	1	1	0.625	0.571429	0.666667	1	1	1	0.75	0.857143	0.666667	0.975	0.947368	1	0.5625	0.428571	0.666667	0.95	0.894737	1	0.625	0.714286	0.555556	0.975	1	0.952381	0.625	0.714286	0.555556	1	1	1	0.625	0.714286	0.555556	0.875	0.894737	0.857143	0.6875	0.714286	0.666667
65	1	1	1	0.75	0.571429	0.888889	1	1	1	0.625	0.571429	0.666667	0.925	0.947368	0.904762	0.8125	0.714286	0.888889	0.925	0.947368	0.904762	0.625	0.571429	0.666667	0.9	0.894737	0.904762	0.6875	0.571429	0.777778	0.925	0.894737	0.952381	0.75	0.428571	1	0.875	1	0.761905	0.8125	0.857143	0.777778
66	1	1	1	0.6875	0.428571	0.888889	1	1	1	0.625	0.428571	0.777778	0.975	1	0.952381	0.6875	0.571429	0.777778	0.975	1	0.952381	0.625	0.428571	0.777778	0.925	1	0.857143	0.5625	0.571429	0.555556	1	1	1	0.625	0.428571	0.777778	0.875	1	0.761905	0.8125	0.857143	0.777778
67	1	1	1	0.75	0.714286	0.777778	1	1	1	0.6875	0.857143	0.555556	1	1	1	0.6875	0.714286	0.666667	0.95	0.947368	0.952381	0.6875	0.714286	0.666667	1	1	1	0.6875	0.714286	0.666667	0.975	1	0.952381	0.6875	0.714286	0.666667	0.925	0.947368	0.904762	0.5	0.714286	0.333333
68	1	1	1	0.75	0.857143	0.666667	1	1	1	0.625	0.857143	0.444444	1	1	1	0.8125	0.857143	0.777778	0.975	0.947368	1	0.75	0.857143	0.666667	0.95	0.947368	0.952381	0.75	0.857143	0.666667	1	1	1	0.75	0.857143	0.666667	0.875	1	0.761905	0.75	0.857143	0.666667
69	1	1	1	0.6875	0.714286	0.666667	1	1	1	0.6875	0.714286	0.666667	0.975	1	0.952381	0.75	0.857143	0.666667	0.975	0.947368	1	0.6875	0.714286	0.666667	0.9	0.842105	0.952381	0.875	0.857143	0.888889	1	1	1	0.625	0.714286	0.555556	0.9	0.789474	1	0.875	0.857143	0.888889
70	1	1	1	0.875	0.857143	0.888889	1	1	1	0.8125	0.857143	0.777778	1	1	1	0.75	0.857143	0.666667	0.975	0.947368	1	0.875	0.857143	0.888889	0.95	0.947368	0.952381	0.875	0.857143	0.888889	1	1	1	0.875	0.857143	0.888889	0.95	0.894737	1	0.875	0.857143	0.888889
71	1	1	1	0.8125	0.714286	0.888889	1	1	1	0.8125	0.857143	0.777778	0.95	0.947368	0.952381	0.8125	0.714286	0.888889	0.95	0.894737	1	0.75	0.714286	0.777778	0.975	1	0.952381	0.875	0.857143	0.888889	0.925	0.894737	0.952381	0.75	0.714286	0.777778	0.925	0.947368	0.904762	0.875	0.857143	0.888889
72	1	1	1	0.8125	0.714286	0.888889	1	1	1	0.625	0.714286	0.555556	1	1	1	0.6875	0.714286	0.666667	0.95	0.947368	0.952381	0.6875	0.714286	0.666667	0.95	1	0.904762	0.625	0.714286	0.555556	0.975	1	0.952381	0.6875	0.714286	0.666667	0.925	0.842105	1	0.8125	0.714286	0.888889
73	1	1	1	0.75	0.857143	0.666667	1	1	1	0.6875	0.714286	0.666667	0.95	0.947368	0.952381	0.6875	0.714286	0.666667	0.9	0.947368	0.857143	0.75	0.857143	0.666667	0.9	0.947368	0.857143	0.875	0.714286	1	0.9	0.947368	0.857143	0.75	0.857143	0.666667	0.9	0.894737	0.904762	0.875	0.714286	1
74	1	1	1	0.6875	0.714286	0.666667	1	1	1	0.6875	0.857143	0.555556	0.975	1	0.952381	0.6875	0.714286	0.666667	0.95	0.947368	0.952381	0.6875	0.714286	0.666667	0.95	1	0.904762	0.75	0.857143	0.666667	0.975	1	0.952381	0.6875	0.571429	0.777778	0.875	1	0.761905	0.75	0.857143	0.666667
75	1	1	1	0.5625	0.428571	0.666667	1	1	1	0.375	0.428571	0.333333	1	1	1	0.625	0.714286	0.555556	0.95	0.947368	0.952381	0.625	0.714286	0.555556	0.925	1	0.857143	0.5625	0.714286	0.444444	1	1	1	0.625	0.714286	0.555556	0.95	0.894737	1	0.5625	0.285714	0.777778
76	1	1	1	0.8125	0.714286	0.888889	1	1	1	0.6875	0.714286	0.666667	1	1	1	0.8125	0.857143	0.777778	0.925	1	0.857143	0.75	0.857143	0.666667	0.9	1	0.809524	0.6875	0.857143	0.555556	1	1	1	0.75	0.714286	0.777778	0.875	1	0.761905	0.75	0.857143	0.666667
77	1	1	1	0.6875	0.714286	0.666667	1	1	1	0.625	0.857143	0.444444	1	1	1	0.6875	0.857143	0.555556	0.925	0.842105	1	0.75	0.857143	0.666667	0.925	0.894737	0.952381	0.6875	0.857143	0.555556	0.975	0.947368	1	0.75	0.857143	0.666667	0.925	0.947368	0.904762	0.5	0.714286	0.333333
78	1	1	1	0.75	0.714286	0.777778	1	1	1	0.625	0.714286	0.555556	0.975	0.947368	1	0.8125	0.857143	0.777778	0.925	0.842105	1	0.75	0.714286	0.777778	0.9	0.789474	1	0.875	0.857143	0.888889	0.95	0.894737	1	0.8125	0.857143	0.777778	0.925	0.947368	0.904762	0.5	0.714286	0.333333
79	1	1	1	0.6875	0.714286	0.666667	1	1	1	0.6875	0.857143	0.555556	0.95	0.947368	0.952381	0.5625	0.714286	0.444444	0.95	0.894737	1	0.75	0.714286	0.777778	0.95	0.947368	0.952381	0.8125	0.857143	0.777778	0.95	0.894737	1	0.75	0.714286	0.777778	0.925	0.947368	0.904762	0.5	0.714286	0.333333
80	1	1	1	0.75	0.714286	0.777778	1	1	1	0.625	0.714286	0.555556	0.975	1	0.952381	0.75	0.714286	0.777778	0.925	0.842105	1	0.8125	0.714286	0.888889	0.9	0.842105	0.952381	0.8125	0.714286	0.888889	0.9	0.842105	0.952381	0.8125	0.714286	0.888889	0.925	0.947368	0.904762	0.5	0.714286	0.333333
81	1	1	1	0.75	0.714286	0.777778	1	1	1	0.625	0.714286	0.555556	0.975	0.947368	1	0.6875	0.714286	0.666667	0.975	0.947368	1	0.75	0.714286	0.777778	0.975	0.947368	1	0.75	0.714286	0.777778	1	1	1	0.625	0.714286	0.555556	0.925	0.947368	0.904762	0.5	0.714286	0.333333
82	1	1	1	0.75	0.714286	0.777778	1	1	1	0.6875	0.714286	0.666667	1	1	1	0.75	0.714286	0.777778	0.95	0.894737	1	0.75	0.714286	0.777778	0.925	0.947368	0.904762	0.8125	0.714286	0.888889	0.95	0.894737	1	0.75	0.714286	0.777778	0.925	0.947368	0.904762	0.5	0.714286	0.333333
83	1	1	1	0.6875	0.714286	0.666667	1	1	1	0.5625	0.714286	0.444444	0.975	0.947368	1	0.625	0.714286	0.555556	0.925	0.894737	0.952381	0.6875	0.714286	0.666667	0.95	0.894737	1	0.6875	0.714286	0.666667	0.975	1	0.952381	0.625	0.714286	0.555556	0.925	0.947368	0.904762	0.5	0.714286	0.333333
84	1	1	1	0.75	0.714286	0.777778	1	1	1	0.5	0.714286	0.333333	1	1	1	0.5625	0.714286	0.444444	0.95	0.894737	1	0.6875	0.714286	0.666667	0.95	0.894737	1	0.6875	0.714286	0.666667	1	1	1	0.625	0.714286	0.555556	0.925	0.947368	0.904762	0.5	0.714286	0.333333
85	1	1	1	0.75	0.571429	0.888889	1	1	1	0.6875	0.714286	0.666667	1	1	1	0.75	0.857143	0.666667	0.975	0.947368	1	0.8125	0.714286	0.888889	0.925	0.842105	1	0.6875	0.714286	0.666667	0.975	0.947368	1	0.8125	0.714286	0.888889	0.925	0.947368	0.904762	0.5	0.714286	0.333333
86	1	1	1	0.75	0.714286	0.777778	1	1	1	0.75	0.714286	0.777778	1	1	1	0.6875	0.714286	0.666667	0.925	0.842105	1	0.75	0.714286	0.777778	0.925	0.842105	1	0.875	0.857143	0.888889	0.975	0.947368	1	0.75	0.714286	0.777778	0.9	0.789474	1	0.875	0.857143	0.888889
87	1	1	1	0.75	0.857143	0.666667	1	1	1	0.75	0.857143	0.666667	1	1	1	0.75	0.857143	0.666667	0.925	1	0.857143	0.8125	0.857143	0.777778	0.95	1	0.904762	0.8125	0.857143	0.777778	0.95	1	0.904762	0.875	0.857143	0.888889	0.875	0.947368	0.809524	0.625	0.571429	0.666667
88	1	1	1	0.8125	0.714286	0.888889	1	1	1	0.8125	0.857143	0.777778	0.95	0.947368	0.952381	0.8125	0.857143	0.777778	0.925	0.894737	0.952381	0.8125	0.857143	0.777778	0.925	0.947368	0.904762	0.8125	0.857143	0.777778	0.95	0.947368	0.952381	0.8125	0.857143	0.777778	0.925	0.947368	0.904762	0.875	0.857143	0.888889
89	1	1	1	0.8125	0.714286	0.888889	1	1	1	0.6875	0.714286	0.666667	1	1	1	0.8125	0.857143	0.777778	0.95	1	0.904762	0.75	0.714286	0.777778	0.95	1	0.904762	0.8125	0.857143	0.777778	0.975	1	0.952381	0.6875	1	0.444444	0.875	0.947368	0.809524	0.625	0.571429	0.666667
90	1	1	1	0.875	0.857143	0.888889	1	1	1	0.8125	0.857143	0.777778	0.975	1	0.952381	0.8125	0.857143	0.777778	0.95	0.947368	0.952381	0.8125	0.857143	0.777778	0.9	0.947368	0.857143	0.875	0.857143	0.888889	0.95	0.947368	0.952381	0.8125	0.857143	0.777778	0.9	0.894737	0.904762	0.875	0.714286	1
91	1	1	1	0.6875	0.714286	0.666667	1	1	1	0.75	0.857143	0.666667	0.975	0.947368	1	0.6875	0.714286	0.666667	0.95	0.947368	0.952381	0.75	0.857143	0.666667	0.95	0.947368	0.952381	0.75	0.857143	0.666667	0.95	0.947368	0.952381	0.75	0.714286	0.777778	0.875	0.947368	0.809524	0.625	0.571429	0.666667
92	1	1	1	0.6875	0.571429	0.777778	1	1	1	0.5	0.428571	0.555556	1	1	1	0.5	0.571429	0.444444	0.975	1	0.952381	0.6875	0.857143	0.555556	0.925	0.947368	0.904762	0.75	0.714286	0.777778	0.975	1	0.952381	0.5	0.428571	0.555556	0.875	0.947368	0.809524	0.625	0.571429	0.666667
93	1	1	1	0.8125	0.714286	0.888889	1	1	1	0.6875	0.714286	0.666667	1	1	1	0.75	0.714286	0.777778	1	1	1	0.6875	0.571429	0.777778	0.975	1	0.952381	0.75	0.857143	0.666667	1	1	1	0.6875	0.571429	0.777778	0.95	0.894737	1	0.75	0.571429	0.888889
94	1	1	1	0.875	0.857143	0.888889	1	1	1	0.75	0.714286	0.777778	0.975	1	0.952381	0.875	0.857143	0.888889	0.975	0.947368	1	0.875	0.857143	0.888889	0.925	0.842105	1	0.875	0.857143	0.888889	0.95	0.947368	0.952381	0.875	0.857143	0.888889	0.9	0.789474	1	0.875	0.857143	0.888889
95	1	1	1	0.8125	0.714286	0.888889	1	1	1	0.8125	0.857143	0.777778	0.925	0.947368	0.904762	0.9375	1	0.888889	0.925	0.842105	1	0.875	0.857143	0.888889	0.9	0.789474	1	0.875	0.857143	0.888889	0.95	0.894737	1	0.8125	0.714286	0.888889	0.925	0.947368	0.904762	0.875	0.857143	0.888889
96	1	1	1	0.875	0.857143	0.888889	1	1	1	0.75	0.714286	0.777778	1	1	1	0.8125	0.857143	0.777778	0.95	0.947368	0.952381	0.8125	0.714286	0.888889	0.9	0.789474	1	0.875	0.857143	0.888889	1	1	1	0.875	1	0.777778	0.9	0.789474	1	0.875	0.857143	0.888889
97	1	1	1	0.875	0.857143	0.888889	1	1	1	0.8125	0.857143	0.777778	0.925	0.894737	0.952381	0.9375	1	0.888889	0.925	0.842105	1	0.9375	1	0.888889	0.9	0.789474	1	0.9375	0.857143	1	0.95	0.894737	1	0.875	0.857143	0.888889	0.9	0.789474	1	0.875	0.857143	0.888889
98	1	1	1	0.8125	0.857143	0.777778	1	1	1	0.6875	0.714286	0.666667	1	1	1	0.875	1	0.777778	0.925	0.894737	0.952381	0.875	1	0.777778	0.875	0.842105	0.904762	0.875	0.857143	0.888889	0.975	0.947368	1	0.75	0.571429	0.888889	0.9	0.789474	1	0.875	0.857143	0.888889
99	1	1	1	0.6875	0.857143	0.555556	1	1	1	0.6875	0.857143	0.555556	0.975	0.947368	1	0.6875	0.857143	0.555556	0.95	0.894737	1	0.75	0.857143	0.666667	0.9	0.789474	1	0.875	0.857143	0.888889	0.975	0.947368	1	0.625	0.857143	0.444444	0.9	0.789474	1	0.875	0.857143	0.888889
100	1	1	1	0.875	0.857143	0.888889	1	1	1	0.75	0.714286	0.777778	1	1	1	0.875	1	0.777778	0.95	0.894737	1	0.875	0.857143	0.888889	0.9	0.789474	1	0.875	0.857143	0.888889	0.95	0.894737	1	0.8125	1	0.666667	0.9	0.789474	1	0.875	0.857143	0.888889
101	1	1	1	0.8125	0.714286	0.888889	1	1	1	0.9375	1	0.888889	0.975	1	0.952381	0.8125	0.714286	0.888889	0.875	0.842105	0.904762	0.8125	0.714286	0.888889	0.925	0.947368	0.904762	0.9375	1	0.888889	0.9	0.894737	0.904762	0.8125	0.714286	0.888889	0.925	0.947368	0.904762	0.875	0.857143	0.888889
102	1	1	1	0.875	0.714286	1	1	1	1	0.8125	0.714286	0.888889	0.95	0.947368	0.952381	0.8125	0.714286	0.888889	0.95	0.947368	0.952381	0.8125	0.714286	0.888889	0.9	0.894737	0.904762	0.8125	0.857143	0.777778	0.95	0.947368	0.952381	0.8125	0.714286	0.888889	0.85	1	0.714286	0.75	0.714286	0.777778
103	1	1	1	0.9375	0.857143	1	1	1	1	0.9375	0.857143	1	0.95	0.947368	0.952381	0.9375	0.857143	1	0.925	0.894737	0.952381	0.9375	0.857143	1	0.9	0.894737	0.904762	0.8125	0.857143	0.777778	0.925	0.894737	0.952381	0.9375	0.857143	1	0.9	0.894737	0.904762	0.875	0.714286	1
104	1	1	1	0.8125	0.714286	0.888889	1	1	1	0.9375	0.857143	1	0.975	1	0.952381	0.75	0.714286	0.777778	0.975	0.947368	1	0.8125	0.714286	0.888889	0.9	0.947368	0.857143	0.8125	0.857143	0.777778	0.975	1	0.952381	0.8125	0.714286	0.888889	0.875	0.894737	0.857143	0.6875	0.714286	0.666667
105	1	1	1	0.5625	0.571429	0.555556	1	1	1	0.625	0.714286	0.555556	1	1	1	0.625	0.714286	0.555556	0.925	0.947368	0.904762	0.75	0.714286	0.777778	0.925	0.947368	0.904762	0.75	0.714286	0.777778	0.925	0.947368	0.904762	0.8125	0.714286	0.888889	0.925	0.894737	0.952381	0.5625	0.428571	0.666667
106	1	1	1	0.8125	0.714286	0.888889	1	1	1	0.8125	0.714286	0.888889	1	1	1	0.75	0.714286	0.777778	0.925	0.842105	1	0.875	0.857143	0.888889	0.925	0.947368	0.904762	0.8125	0.857143	0.777778	0.9	0.842105	0.952381	0.8125	0.714286	0.888889	0.875	1	0.761905	0.8125	0.857143	0.777778
107	1	1	1	0.8125	0.714286	0.888889	1	1	1	0.6875	0.714286	0.666667	0.95	1	0.904762	0.8125	0.714286	0.888889	0.925	0.947368	0.904762	0.8125	0.714286	0.888889	0.95	1	0.904762	0.8125	0.714286	0.888889	0.925	0.947368	0.904762	0.75	0.714286	0.777778	0.925	0.947368	0.904762	0.875	0.857143	0.888889
108	1	1	1	0.875	0.714286	1	1	1	1	0.875	0.857143	0.888889	0.95	1	0.904762	0.8125	0.714286	0.888889	0.925	0.894737	0.952381	0.8125	0.714286	0.888889	0.9	0.894737	0.904762	0.875	0.714286	1	0.925	0.894737	0.952381	0.875	0.714286	1	0.925	0.947368	0.904762	0.875	0.857143	0.888889
109	1	1	1	0.875	0.857143	0.888889	1	1	1	0.875	0.857143	0.888889	0.925	0.947368	0.904762	0.875	0.857143	0.888889	0.9	0.894737	0.904762	0.75	0.714286	0.777778	0.925	0.947368	0.904762	0.8125	0.714286	0.888889	0.925	0.947368	0.904762	0.8125	0.714286	0.888889	0.925	0.947368	0.904762	0.875	0.857143	0.888889
110	1	1	1	0.8125	0.714286	0.888889	1	1	1	0.6875	0.857143	0.555556	1	1	1	0.5625	0.571429	0.555556	0.95	0.947368	0.952381	0.6875	0.571429	0.777778	0.95	0.947368	0.952381	0.8125	0.714286	0.888889	0.975	0.947368	1	0.5625	0.571429	0.555556	0.925	0.947368	0.904762	0.875	0.857143	0.888889
111	1	1	1	0.8125	0.714286	0.888889	1	1	1	0.875	0.857143	0.888889	0.975	1	0.952381	0.875	0.857143	0.888889	0.925	0.894737	0.952381	0.8125	0.714286	0.888889	0.95	1	0.904762	0.8125	0.714286	0.888889	0.975	1	0.952381	0.75	0.571429	0.888889	0.925	0.947368	0.904762	0.875	0.857143	0.888889
112	1	1	1	0.875	0.714286	1	1	1	1	0.8125	0.714286	0.888889	0.9	0.894737	0.904762	0.875	0.714286	1	0.95	0.947368	0.952381	0.875	0.714286	1	0.9	0.947368	0.857143	0.875	0.714286	1	0.95	0.947368	0.952381	0.875	0.714286	1	0.9	0.894737	0.904762	0.875	0.714286	1
113	1	1	1	0.6875	0.714286	0.666667	1	1	1	0.6875	0.714286	0.666667	0.975	1	0.952381	0.6875	0.714286	0.666667	0.975	1	0.952381	0.75	0.714286	0.777778	0.975	1	0.952381	0.6875	0.714286	0.666667	0.975	1	0.952381	0.75	0.714286	0.777778	0.875	0.894737	0.857143	0.6875	0.714286	0.666667
114	1	1	1	0.6875	0.428571	0.888889	1	1	1	0.5625	0.428571	0.666667	0.975	1	0.952381	0.6875	0.714286	0.666667	0.95	0.947368	0.952381	0.625	0.714286	0.555556	0.95	0.947368	0.952381	0.6875	0.714286	0.666667	1	1	1	0.5	0	0.888889	0.925	0.894737	0.952381	0.625	0.285714	0.888889
115	1	1	1	0.75	0.571429	0.888889	1	1	1	0.75	0.571429	0.888889	1	1	1	0.8125	0.714286	0.888889	1	1	1	0.8125	0.714286	0.888889	0.95	1	0.904762	0.75	0.714286	0.777778	0.975	1	0.952381	0.8125	0.714286	0.888889	0.95	0.894737	1	0.8125	0.571429	1
116	1	1	1	0.8125	0.714286	0.888889	1	1	1	0.6875	0.714286	0.666667	0.925	0.947368	0.904762	0.9375	0.857143	1	0.9	0.894737	0.904762	0.8125	0.714286	0.888889	0.9	0.947368	0.857143	0.875	0.714286	1	0.925	0.947368	0.904762	0.8125	0.714286	0.888889	0.9	0.894737	0.904762	0.875	0.714286	1
117	1	1	1	0.75	0.571429	0.888889	1	1	1	0.625	0.571429	0.666667	1	1	1	0.625	0.571429	0.666667	0.925	0.894737	0.952381	0.75	0.714286	0.777778	0.875	0.947368	0.809524	0.875	0.714286	1	0.95	0.894737	1	0.75	0.714286	0.777778	0.9	0.894737	0.904762	0.875	0.714286	1
118	1	1	1	0.9375	1	0.888889	1	1	1	0.9375	1	0.888889	0.95	0.947368	0.952381	0.875	0.857143	0.888889	0.925	0.947368	0.904762	0.9375	1	0.888889	0.875	0.947368	0.809524	0.9375	0.857143	1	0.95	1	0.904762	0.875	0.714286	1	0.9	0.894737	0.904762	0.875	0.714286	1
119	1	1	1	0.6875	0.714286	0.666667	1	1	1	0.6875	0.857143	0.555556	1	1	1	0.625	0.714286	0.555556	1	1	1	0.75	0.714286	0.777778	0.975	1	0.952381	0.75	0.714286	0.777778	1	1	1	0.6875	0.714286	0.666667	0.875	0.894737	0.857143	0.6875	0.714286	0.666667
120	1	1	1	0.8125	0.714286	0.888889	1	1	1	0.6875	0.714286	0.666667	1	1	1	0.8125	0.857143	0.777778	0.95	1	0.904762	0.8125	0.857143	0.777778	0.95	1	0.904762	0.75	0.714286	0.777778	1	1	1	0.6875	0.285714	1	0.875	1	0.761905	0.8125	0.857143	0.777778
121	1	1	1	0.625	0.428571	0.777778	1	1	1	0.5625	0.571429	0.555556	1	1	1	0.6875	0.714286	0.666667	1	1	1	0.625	0.571429	0.666667	1	1	1	0.5625	0.571429	0.555556	1	1	1	0.625	0.571429	0.666667	0.875	1	0.761905	0.8125	0.857143	0.777778
122	1	1	1	0.6875	0.714286	0.666667	1	1	1	0.625	0.857143	0.444444	0.95	0.947368	0.952381	0.6875	0.714286	0.666667	0.925	0.894737	0.952381	0.625	0.714286	0.555556	0.925	0.894737	0.952381	0.625	0.714286	0.555556	0.95	0.947368	0.952381	0.6875	0.857143	0.555556	0.925	0.947368	0.904762	0.5	0.714286	0.333333
123	1	1	1	0.625	0.571429	0.666667	1	1	1	0.625	0.857143	0.444444	0.95	0.947368	0.952381	0.6875	0.714286	0.666667	0.925	0.894737	0.952381	0.625	0.714286	0.555556	0.875	0.789474	0.952381	0.875	0.857143	0.888889	0.9	0.894737	0.904762	0.75	0.714286	0.777778	0.925	0.947368	0.904762	0.5	0.714286	0.333333
124	1	1	1	0.75	0.714286	0.777778	1	1	1	0.6875	0.857143	0.555556	0.95	0.947368	0.952381	0.5625	0.714286	0.444444	0.95	0.894737	1	0.6875	0.714286	0.666667	0.925	0.842105	1	0.75	0.714286	0.777778	0.975	0.947368	1	0.625	0.714286	0.555556	0.925	0.947368	0.904762	0.5	0.714286	0.333333
125	1	1	1	0.6875	0.714286	0.666667	1	1	1	0.6875	0.857143	0.555556	0.95	0.947368	0.952381	0.75	0.714286	0.777778	0.95	0.894737	1	0.6875	0.714286	0.666667	0.95	0.894737	1	0.75	0.714286	0.777778	0.95	0.894737	1	0.75	0.714286	0.777778	0.925	0.947368	0.904762	0.5	0.714286	0.333333
126	1	1	1	0.8125	0.714286	0.888889	1	1	1	0.5625	0.714286	0.444444	0.95	0.947368	0.952381	0.6875	0.714286	0.666667	0.95	0.894737	1	0.6875	0.714286	0.666667	0.95	0.947368	0.952381	0.625	0.714286	0.555556	0.975	0.947368	1	0.6875	0.714286	0.666667	0.925	0.947368	0.904762	0.5	0.714286	0.333333
127	1	1	1	0.625	0.714286	0.555556	1	1	1	0.5	0.714286	0.333333	0.975	0.947368	1	0.625	0.714286	0.555556	0.9	0.894737	0.904762	0.6875	0.714286	0.666667	0.925	0.947368	0.904762	0.8125	0.714286	0.888889	0.9	0.894737	0.904762	0.625	0.714286	0.555556	0.925	0.947368	0.904762	0.5	0.714286	0.333333
128	1	1	1	0.625	0.571429	0.666667	1	1	1	0.4375	0.571429	0.333333	0.95	0.947368	0.952381	0.625	0.714286	0.555556	0.875	0.894737	0.857143	0.625	0.714286	0.555556	0.875	0.894737	0.857143	0.6875	0.714286	0.666667	0.875	0.894737	0.857143	0.6875	0.714286	0.666667	0.925	0.947368	0.904762	0.5	0.714286	0.333333
129	1	1	1	0.5625	0.428571	0.666667	1	1	1	0.375	0.714286	0.111111	0.95	0.947368	0.952381	0.625	0.714286	0.555556	0.975	0.947368	1	0.625	0.714286	0.555556	0.975	0.947368	1	0.5625	0.571429	0.555556	0.975	0.947368	1	0.5625	0.714286	0.444444	0.925	0.947368	0.904762	0.5	0.714286	0.333333
130	1	1	1	0.75	0.571429	0.888889	1	1	1	0.625	0.571429	0.666667	0.975	0.947368	1	0.8125	0.714286	0.888889	0.975	0.947368	1	0.6875	0.571429	0.777778	0.95	0.894737	1	0.6875	0.571429	0.777778	0.975	0.947368	1	0.6875	0.571429	0.777778	0.925	0.947368	0.904762	0.5	0.714286	0.333333
131	1	1	1	0.6875	0.714286	0.666667	1	1	1	0.6875	0.857143	0.555556	0.975	1	0.952381	0.6875	0.714286	0.666667	0.95	0.947368	0.952381	0.6875	0.714286	0.666667	0.925	0.842105	1	0.875	0.857143	0.888889	0.975	0.947368	1	0.6875	0.714286	0.666667	0.9	0.789474	1	0.875	0.857143	0.888889
132	1	1	1	0.8125	0.857143	0.777778	1	1	1	0.75	0.857143	0.666667	0.95	0.947368	0.952381	0.6875	0.714286	0.666667	0.925	0.842105	1	0.75	0.857143	0.666667	0.95	0.894737	1	0.8125	0.857143	0.777778	0.95	0.947368	0.952381	0.75	0.857143	0.666667	0.95	0.894737	1	0.875	0.857143	0.888889
133	1	1	1	0.8125	0.857143	0.777778	1	1	1	0.75	0.857143	0.666667	0.975	0.947368	1	0.875	0.857143	0.888889	0.95	0.894737	1	0.6875	0.571429	0.777778	0.95	0.894737	1	0.8125	0.857143	0.777778	0.975	0.947368	1	0.8125	0.857143	0.777778	0.925	0.947368	0.904762	0.875	0.857143	0.888889
134	1	1	1	0.8125	0.714286	0.888889	1	1	1	0.625	0.714286	0.555556	1	1	1	0.8125	0.857143	0.777778	0.925	0.894737	0.952381	0.75	0.714286	0.777778	0.9	0.894737	0.904762	0.6875	0.857143	0.555556	1	1	1	0.625	0.714286	0.555556	0.925	0.842105	1	0.8125	0.714286	0.888889
135	1	1	1	0.875	0.857143	0.888889	1	1	1	0.6875	0.857143	0.555556	0.975	0.947368	1	0.8125	0.857143	0.777778	0.95	0.894737	1	0.8125	0.857143	0.777778	0.9	0.947368	0.857143	0.875	0.857143	0.888889	0.95	0.894737	1	0.75	0.857143	0.666667	0.9	0.894737	0.904762	0.875	0.714286	1
136	1	1	1	0.75	0.714286	0.777778	1	1	1	0.8125	0.857143	0.777778	0.95	0.947368	0.952381	0.75	0.857143	0.666667	0.925	0.894737	0.952381	0.6875	0.714286	0.666667	0.9	0.894737	0.904762	0.75	0.857143	0.666667	0.975	0.947368	1	0.75	0.714286	0.777778	0.875	1	0.761905	0.75	0.857143	0.666667
137	1	1	1	0.5	0.285714	0.666667	1	1	1	0.4375	0.571429	0.333333	0.975	1	0.952381	0.625	0.571429	0.666667	0.95	0.947368	0.952381	0.5625	0.428571	0.666667	0.9	0.894737	0.904762	0.625	0.714286	0.555556	0.95	1	0.904762	0.5	0.714286	0.333333	0.95	0.894737	1	0.5625	0.285714	0.777778
138	1	1	1	0.75	0.571429	0.888889	1	1	1	0.75	0.714286	0.777778	0.95	1	0.904762	0.6875	0.571429	0.777778	1	1	1	0.6875	0.571429	0.777778	0.925	0.947368	0.904762	0.625	0.571429	0.666667	1	1	1	0.75	0.571429	0.888889	0.875	1	0.761905	0.75	0.857143	0.666667
139	1	1	1	0.9375	1	0.888889	1	1	1	0.8125	0.857143	0.777778	1	1	1	0.875	0.857143	0.888889	0.95	0.894737	1	0.8125	0.714286	0.888889	0.925	0.842105	1	0.875	0.857143	0.888889	0.975	0.947368	1	0.875	0.857143	0.888889	0.9	0.789474	1	0.875	0.857143	0.888889
140	1	1	1	0.875	0.857143	0.888889	1	1	1	0.6875	0.857143	0.555556	0.975	0.947368	1	0.9375	1	0.888889	0.95	0.894737	1	0.8125	0.714286	0.888889	0.9	0.789474	1	0.875	0.857143	0.888889	0.975	0.947368	1	0.75	0.714286	0.777778	0.925	0.947368	0.904762	0.875	0.857143	0.888889
141	1	1	1	0.8125	0.857143	0.777778	1	1	1	0.6875	0.857143	0.555556	1	1	1	0.8125	0.857143	0.777778	0.95	0.894737	1	0.6875	0.571429	0.777778	0.9	0.842105	0.952381	0.875	0.857143	0.888889	1	1	1	0.6875	0.571429	0.777778	0.9	0.789474	1	0.875	0.857143	0.888889
142	1	1	1	0.875	0.857143	0.888889	1	1	1	0.6875	0.857143	0.555556	0.925	0.894737	0.952381	0.875	0.857143	0.888889	0.925	0.894737	0.952381	0.8125	0.714286	0.888889	0.9	0.789474	1	0.9375	0.857143	1	0.95	0.894737	1	0.875	0.714286	1	0.9	0.789474	1	0.875	0.857143	0.888889
143	1	1	1	0.8125	0.857143	0.777778	1	1	1	0.6875	0.714286	0.666667	0.95	0.947368	0.952381	0.875	1	0.777778	0.95	0.947368	0.952381	0.75	0.857143	0.666667	0.875	0.842105	0.904762	0.875	0.857143	0.888889	0.95	0.947368	0.952381	0.875	0.714286	1	0.9	0.789474	1	0.875	0.857143	0.888889
144	1	1	1	0.6875	0.714286	0.666667	1	1	1	0.625	0.857143	0.444444	1	1	1	0.75	0.857143	0.666667	0.95	0.894737	1	0.625	0.571429	0.666667	0.9	0.789474	1	0.875	0.857143	0.888889	1	1	1	0.6875	0.857143	0.555556	0.9	0.789474	1	0.875	0.857143	0.888889
145	1	1	1	0.875	0.857143	0.888889	1	1	1	0.875	0.857143	0.888889	0.95	0.947368	0.952381	0.875	0.857143	0.888889	0.975	0.947368	1	0.875	0.857143	0.888889	0.9	0.842105	0.952381	0.875	0.857143	0.888889	1	1	1	0.6875	0.571429	0.777778	0.9	0.789474	1	0.875	0.857143	0.888889
146	1	1	1	0.875	0.857143	0.888889	1	1	1	0.8125	0.857143	0.777778	0.975	0.947368	1	0.8125	0.714286	0.888889	0.925	0.842105	1	0.8125	0.714286	0.888889	0.925	0.842105	1	0.8125	0.714286	0.888889	0.975	0.947368	1	0.875	0.857143	0.888889	0.925	0.947368	0.904762	0.875	0.857143	0.888889
147	1	1	1	0.8125	0.714286	0.888889	1	1	1	0.8125	0.857143	0.777778	1	1	1	0.8125	0.857143	0.777778	0.925	0.842105	1	0.75	0.714286	0.777778	0.95	0.894737	1	0.8125	0.857143	0.777778	1	1	1	0.6875	0.714286	0.666667	0.95	0.894737	1	0.875	0.857143	0.888889
148	1	1	1	0.875	0.857143	0.888889	1	1	1	0.8125	0.857143	0.777778	0.925	0.894737	0.952381	0.875	0.714286	1	0.9	0.842105	0.952381	0.8125	0.714286	0.888889	0.925	0.894737	0.952381	0.875	0.857143	0.888889	0.925	0.894737	0.952381	0.8125	0.857143	0.777778	0.9	0.894737	0.904762	0.875	0.714286	1
149	1	1	1	0.9375	0.857143	1	1	1	1	0.8125	0.857143	0.777778	0.975	1	0.952381	0.8125	0.857143	0.777778	0.875	0.789474	0.952381	0.75	0.714286	0.777778	0.95	0.894737	1	0.875	0.857143	0.888889	0.95	0.947368	0.952381	0.8125	0.714286	0.888889	0.95	0.894737	1	0.875	0.857143	0.888889
150	1	1	1	0.5625	0.428571	0.666667	1	1	1	0.625	0.857143	0.444444	1	1	1	0.625	0.571429	0.666667	0.95	0.894737	1	0.6875	0.714286	0.666667	0.95	0.947368	0.952381	0.75	0.714286	0.777778	0.975	1	0.952381	0.625	0.714286	0.555556	0.95	0.894737	1	0.875	0.857143	0.888889
151	1	1	1	0.8125	0.714286	0.888889	1	1	1	0.8125	0.857143	0.777778	0.95	0.947368	0.952381	0.8125	0.714286	0.888889	0.925	0.894737	0.952381	0.8125	0.714286	0.888889	0.975	0.947368	1	0.8125	0.857143	0.777778	0.925	0.894737	0.952381	0.8125	0.714286	0.888889	0.95	0.894737	1	0.875	0.857143	0.888889
152	1	1	1	0.75	0.714286	0.777778	1	1	1	0.75	0.714286	0.777778	0.95	0.947368	0.952381	0.8125	0.714286	0.888889	0.95	0.894737	1	0.75	0.714286	0.777778	0.975	0.947368	1	0.75	0.714286	0.777778	1	1	1	0.75	0.714286	0.777778	0.925	0.947368	0.904762	0.875	0.857143	0.888889
153	1	1	1	0.8125	0.714286	0.888889	1	1	1	0.6875	0.857143	0.555556	0.925	0.894737	0.952381	0.875	0.857143	0.888889	0.95	0.894737	1	0.8125	0.714286	0.888889	0.925	0.894737	0.952381	0.875	0.714286	1	0.975	1	0.952381	0.8125	0.857143	0.777778	0.925	0.947368	0.904762	0.875	0.857143	0.888889
154	1	1	1	0.8125	0.714286	0.888889	1	1	1	0.875	0.857143	0.888889	0.95	0.947368	0.952381	0.875	0.857143	0.888889	0.95	0.894737	1	0.625	0.571429	0.666667	0.95	0.947368	0.952381	0.75	0.714286	0.777778	0.95	0.947368	0.952381	0.75	0.714286	0.777778	0.925	0.947368	0.904762	0.875	0.857143	0.888889
155	1	1	1	0.6875	0.571429	0.777778	1	1	1	0.5625	0.857143	0.333333	0.975	0.947368	1	0.6875	0.714286	0.666667	0.95	0.894737	1	0.6875	0.571429	0.777778	0.95	0.894737	1	0.6875	0.571429	0.777778	1	1	1	0.625	0.571429	0.666667	0.925	0.947368	0.904762	0.875	0.857143	0.888889
156	1	1	1	0.875	0.857143	0.888889	1	1	1	0.9375	1	0.888889	1	1	1	0.875	0.857143	0.888889	0.95	0.894737	1	0.75	0.571429	0.888889	0.975	0.947368	1	0.875	0.857143	0.888889	0.975	0.947368	1	0.75	0.571429	0.888889	0.925	0.947368	0.904762	0.875	0.857143	0.888889
157	1	1	1	0.8125	0.714286	0.888889	1	1	1	0.75	0.714286	0.777778	0.95	0.947368	0.952381	0.875	0.714286	1	0.95	0.947368	0.952381	0.8125	0.714286	0.888889	0.9	0.947368	0.857143	0.875	0.714286	1	0.925	0.947368	0.904762	0.8125	0.714286	0.888889	0.9	0.894737	0.904762	0.875	0.714286	1
158	1	1	1	0.75	0.714286	0.777778	1	1	1	0.6875	0.714286	0.666667	0.95	1	0.904762	0.75	0.714286	0.777778	0.925	0.842105	1	0.6875	0.714286	0.666667	1	1	1	0.6875	0.714286	0.666667	1	1	1	0.6875	0.714286	0.666667	0.925	0.842105	1	0.8125	0.714286	0.888889
159	1	1	1	0.625	0.428571	0.777778	1	1	1	0.5625	0.571429	0.555556	1	1	1	0.75	0.714286	0.777778	0.95	0.894737	1	0.625	0.571429	0.666667	0.95	1	0.904762	0.625	0.714286	0.555556	0.975	1	0.952381	0.75	0.714286	0.777778	0.95	0.894737	1	0.5625	0.285714	0.777778
160	1	1	1	0.8125	0.571429	1	1	1	1	0.6875	0.571429	0.777778	0.975	1	0.952381	0.75	0.571429	0.888889	0.925	0.894737	0.952381	0.75	0.571429	0.888889	0.975	1	0.952381	0.75	0.714286	0.777778	0.975	1	0.952381	0.75	0.571429	0.888889	0.925	0.842105	1	0.8125	0.714286	0.888889
161	1	1	1	0.8125	0.714286	0.888889	1	1	1	0.75	0.857143	0.666667	0.925	0.947368	0.904762	0.875	0.714286	1	0.9	0.894737	0.904762	0.75	0.714286	0.777778	0.9	0.894737	0.904762	0.8125	0.714286	0.888889	0.95	0.947368	0.952381	0.75	0.714286	0.777778	0.9	0.894737	0.904762	0.875	0.714286	1
162	1	1	1	0.5625	0.428571	0.666667	1	1	1	0.5625	0.571429	0.555556	0.95	0.947368	0.952381	0.75	0.714286	0.777778	0.95	0.947368	0.952381	0.75	0.714286	0.777778	0.925	0.947368	0.904762	0.8125	0.714286	0.888889	0.95	0.947368	0.952381	0.6875	0.571429	0.777778	0.9	0.894737	0.904762	0.875	0.714286	1
163	1	1	1	0.9375	1	0.888889	1	1	1	0.9375	1	0.888889	0.925	0.947368	0.904762	0.875	0.857143	0.888889	0.925	0.947368	0.904762	0.875	0.857143	0.888889	0.9	0.947368	0.857143	0.9375	0.857143	1	0.95	1	0.904762	0.875	0.857143	0.888889	0.9	0.894737	0.904762	0.875	0.714286	1
164	1	1	1	0.625	0.428571	0.777778	1	1	1	0.625	0.857143	0.444444	0.975	1	0.952381	0.6875	0.714286	0.666667	0.975	0.947368	1	0.625	0.571429	0.666667	1	1	1	0.625	0.714286	0.555556	1	1	1	0.75	0.714286	0.777778	0.95	0.894737	1	0.5625	0.285714	0.777778
165	1	1	1	0.75	0.571429	0.888889	1	1	1	0.875	0.857143	0.888889	0.9	0.947368	0.857143	0.875	0.857143	0.888889	0.9	0.894737	0.904762	0.6875	0.714286	0.666667	0.95	1	0.904762	0.75	0.857143	0.666667	0.95	0.947368	0.952381	0.8125	0.571429	1	0.875	1	0.761905	0.75	0.857143	0.666667
166	1	1	1	0.625	0.285714	0.888889	1	1	1	0.375	0.285714	0.444444	0.975	1	0.952381	0.6875	0.571429	0.777778	0.975	1	0.952381	0.5	0.428571	0.555556	0.975	1	0.952381	0.4375	0.285714	0.555556	0.975	1	0.952381	0.5	0.428571	0.555556	0.95	0.894737	1	0.5625	0.285714	0.777778
167	1	1	1	0.625	0.714286	0.555556	1	1	1	0.625	0.714286	0.555556	0.975	0.947368	1	0.6875	0.857143	0.555556	0.875	0.789474	0.952381	0.6875	0.714286	0.666667	0.9	0.789474	1	0.875	0.857143	0.888889	0.9	0.842105	0.952381	0.8125	0.714286	0.888889	0.925	0.947368	0.904762	0.5	0.714286	0.333333
168	1	1	1	0.6875	0.714286	0.666667	1	1	1	0.6875	0.857143	0.555556	0.975	0.947368	1	0.625	0.714286	0.555556	0.925	0.842105	1	0.625	0.714286	0.555556	0.95	0.894737	1	0.75	0.857143	0.666667	0.975	0.947368	1	0.6875	0.857143	0.555556	0.925	0.947368	0.904762	0.5	0.714286	0.333333
169	1	1	1	0.6875	0.714286	0.666667	1	1	1	0.625	0.857143	0.444444	1	1	1	0.625	0.714286	0.555556	0.925	0.842105	1	0.6875	0.571429	0.777778	0.9	0.842105	0.952381	0.75	0.714286	0.777778	0.95	0.947368	0.952381	0.75	0.714286	0.777778	0.925	0.947368	0.904762	0.5	0.714286	0.333333
170	1	1	1	0.75	0.714286	0.777778	1	1	1	0.5	0.714286	0.333333	1	1	1	0.625	0.714286	0.555556	0.925	0.894737	0.952381	0.75	0.714286	0.777778	0.975	1	0.952381	0.6875	0.714286	0.666667	0.975	1	0.952381	0.625	0.714286	0.555556	0.925	0.947368	0.904762	0.5	0.714286	0.333333
171	1	1	1	0.6875	0.714286	0.666667	1	1	1	0.4375	0.714286	0.222222	1	1	1	0.75	0.714286	0.777778	0.925	0.842105	1	0.8125	0.714286	0.888889	0.95	0.947368	0.952381	0.875	0.857143	0.888889	0.975	0.947368	1	0.75	0.857143	0.666667	0.925	0.947368	0.904762	0.5	0.714286	0.333333
172	1	1	1	0.625	0.714286	0.555556	1	1	1	0.5	0.714286	0.333333	0.95	0.894737	1	0.5625	0.714286	0.444444	0.9	0.842105	0.952381	0.6875	0.714286	0.666667	0.925	0.947368	0.904762	0.5625	0.714286	0.444444	0.95	0.947368	0.952381	0.6875	0.714286	0.666667	0.925	0.947368	0.904762	0.5	0.714286	0.333333
173	1	1	1	0.5	0.571429	0.444444	1	1	1	0.5625	0.857143	0.333333	0.975	0.947368	1	0.5	0.571429	0.444444	0.925	0.842105	1	0.5625	0.571429	0.555556	0.875	0.842105	0.904762	0.625	0.857143	0.444444	0.975	0.947368	1	0.5	0.714286	0.333333	0.925	0.947368	0.904762	0.5	0.714286	0.333333
174	1	1	1	0.75	0.571429	0.888889	1	1	1	0.6875	0.714286	0.666667	0.975	0.947368	1	0.75	0.714286	0.777778	0.975	0.947368	1	0.75	0.571429	0.888889	0.925	0.894737	0.952381	0.75	0.857143	0.666667	0.975	0.947368	1	0.6875	0.571429	0.777778	0.925	0.947368	0.904762	0.5	0.714286	0.333333
175	1	1	1	0.625	0.714286	0.555556	1	1	1	0.75	1	0.555556	0.975	0.947368	1	0.6875	0.857143	0.555556	0.925	0.842105	1	0.8125	0.857143	0.777778	0.9	0.789474	1	0.875	0.857143	0.888889	0.975	0.947368	1	0.6875	1	0.444444	0.925	0.947368	0.904762	0.5	0.714286	0.333333
176	1	1	1	0.75	0.857143	0.666667	1	1	1	0.625	0.857143	0.444444	0.95	0.894737	1	0.875	0.857143	0.888889	0.925	0.842105	1	0.75	0.714286	0.777778	0.9	0.789474	1	0.8125	0.714286	0.888889	0.9	0.842105	0.952381	0.6875	0.714286	0.666667	0.925	0.947368	0.904762	0.5	0.714286	0.333333
177	1	1	1	0.8125	0.714286	0.888889	1	1	1	0.6875	0.714286	0.666667	0.95	0.947368	0.952381	0.75	0.714286	0.777778	0.925	0.894737	0.952381	0.75	0.571429	0.888889	0.9	0.789474	1	0.875	0.857143	0.888889	1	1	1	0.8125	0.857143	0.777778	0.925	0.947368	0.904762	0.5	0.714286	0.333333
178	1	1	1	0.625	0.714286	0.555556	1	1	1	0.75	1	0.555556	0.975	0.947368	1	0.625	0.857143	0.444444	0.9	0.789474	1	0.8125	0.857143	0.777778	0.9	0.789474	1	0.9375	0.857143	1	0.9	0.789474	1	0.875	1	0.777778	0.925	0.947368	0.904762	0.5	0.714286	0.333333
179	1	1	1	0.5625	0.714286	0.444444	1	1	1	0.5625	0.714286	0.444444	0.975	0.947368	1	0.5625	0.857143	0.333333	0.875	0.894737	0.857143	0.75	0.714286	0.777778	0.85	0.789474	0.904762	0.875	0.857143	0.888889	0.85	0.842105	0.857143	0.75	0.714286	0.777778	0.925	0.947368	0.904762	0.5	0.714286	0.333333
180	1	1	1	0.625	0.714286	0.555556	1	1	1	0.5625	0.857143	0.333333	0.975	0.947368	1	0.5625	0.571429	0.555556	0.925	0.842105	1	0.6875	0.714286	0.666667	0.875	0.789474	0.952381	0.875	0.857143	0.888889	1	1	1	0.625	0.857143	0.444444	0.925	0.947368	0.904762	0.5	0.714286	0.333333
181	1	1	1	0.875	0.857143	0.888889	1	1	1	0.6875	0.714286	0.666667	0.975	0.947368	1	0.9375	1	0.888889	0.95	0.947368	0.952381	0.75	0.714286	0.777778	0.85	0.789474	0.904762	0.875	0.857143	0.888889	0.95	0.947368	0.952381	0.8125	0.857143	0.777778	0.925	0.947368	0.904762	0.5	0.714286	0.333333
182	1	1	1	0.625	0.714286	0.555556	1	1	1	0.625	0.857143	0.444444	0.975	0.947368	1	0.6875	0.714286	0.666667	0.925	0.842105	1	0.6875	0.714286	0.666667	0.9	0.894737	0.904762	0.6875	0.571429	0.777778	0.925	0.842105	1	0.625	0.714286	0.555556	0.925	0.947368	0.904762	0.5	0.714286	0.333333
183	1	1	1	0.8125	0.714286	0.888889	1	1	1	0.5625	0.714286	0.444444	0.975	0.947368	1	0.5625	0.714286	0.444444	0.975	0.947368	1	0.8125	0.714286	0.888889	0.925	0.842105	1	0.6875	0.714286	0.666667	0.975	0.947368	1	0.5	0.714286	0.333333	0.925	0.947368	0.904762	0.5	0.714286	0.333333
184	1	1	1	0.6875	0.714286	0.666667	1	1	1	0.625	0.857143	0.444444	1	1	1	0.625	0.714286	0.555556	0.925	0.842105	1	0.6875	0.714286	0.666667	0.95	0.947368	0.952381	0.8125	0.857143	0.777778	0.95	0.894737	1	0.625	0.714286	0.555556	0.925	0.947368	0.904762	0.5	0.714286	0.333333
185	1	1	1	0.5625	0.714286	0.444444	1	1	1	0.5625	0.857143	0.333333	1	1	1	0.5	0.714286	0.333333	0.95	0.894737	1	0.75	0.714286	0.777778	0.925	0.842105	1	0.75	0.714286	0.777778	0.95	0.894737	1	0.5625	0.714286	0.444444	0.925	0.947368	0.904762	0.5	0.714286	0.333333
186	1	1	1	0.625	0.714286	0.555556	1	1	1	0.5625	0.857143	0.333333	0.975	0.947368	1	0.5625	0.714286	0.444444	0.95	0.894737	1	0.6875	0.714286	0.666667	0.9	0.842105	0.952381	0.75	0.714286	0.777778	0.975	0.947368	1	0.625	0.714286	0.555556	0.925	0.947368	0.904762	0.5	0.714286	0.333333
187	1	1	1	0.75	0.571429	0.888889	1	1	1	0.6875	0.857143	0.555556	0.975	0.947368	1	0.625	0.714286	0.555556	0.95	0.894737	1	0.625	0.571429	0.666667	0.95	0.894737	1	0.75	0.857143	0.666667	0.975	0.947368	1	0.8125	1	0.666667	0.925	0.947368	0.904762	0.5	0.714286	0.333333
188	1	1	1	0.8125	0.714286	0.888889	1	1	1	0.625	0.714286	0.555556	1	1	1	0.8125	0.714286	0.888889	0.95	0.894737	1	0.75	0.714286	0.777778	0.925	0.894737	0.952381	0.6875	0.571429	0.777778	0.95	0.947368	0.952381	0.6875	0.714286	0.666667	0.925	0.947368	0.904762	0.5	0.714286	0.333333
189	1	1	1	0.75	0.714286	0.777778	1	1	1	0.5625	0.714286	0.444444	1	1	1	0.8125	0.714286	0.888889	0.925	0.842105	1	0.75	0.714286	0.777778	0.9	0.894737	0.904762	0.875	0.857143	0.888889	0.9	0.842105	0.952381	0.6875	0.714286	0.666667	0.925	0.947368	0.904762	0.5	0.714286	0.333333
190	1	1	1	0.8125	0.857143	0.777778	1	1	1	0.5625	0.857143	0.333333	0.95	0.947368	0.952381	0.625	0.714286	0.555556	0.9	0.894737	0.904762	0.6875	0.571429	0.777778	0.925	0.894737	0.952381	0.6875	0.571429	0.777778	0.9	0.894737	0.904762	0.75	0.857143	0.666667	0.925	0.947368	0.904762	0.5	0.714286	0.333333
191	1	1	1	0.75	0.714286	0.777778	1	1	1	0.5625	0.857143	0.333333	1	1	1	0.625	0.714286	0.555556	0.95	0.894737	1	0.625	0.571429	0.666667	0.925	0.894737	0.952381	0.75	0.571429	0.888889	0.975	0.947368	1	0.5625	0.714286	0.444444	0.925	0.947368	0.904762	0.5	0.714286	0.333333
192	1	1	1	0.8125	0.714286	0.888889	1	1	1	0.6875	0.714286	0.666667	1	1	1	0.875	0.857143	0.888889	0.925	0.842105	1	0.75	0.714286	0.777778	0.9	0.842105	0.952381	0.6875	0.571429	0.777778	0.95	0.894737	1	0.8125	0.857143	0.777778	0.925	0.947368	0.904762	0.5	0.714286	0.333333
193	1	1	1	0.8125	0.714286	0.888889	1	1	1	0.625	0.714286	0.555556	1	1	1	0.8125	0.714286	0.888889	0.975	0.947368	1	0.8125	0.714286	0.888889	0.9	0.842105	0.952381	0.75	0.714286	0.777778	0.975	0.947368	1	0.75	0.714286	0.777778	0.925	0.947368	0.904762	0.5	0.714286	0.333333
194	1	1	1	0.8125	0.714286	0.888889	1	1	1	0.625	0.714286	0.555556	1	1	1	0.6875	0.714286	0.666667	0.925	0.894737	0.952381	0.75	0.714286	0.777778	0.925	0.894737	0.952381	0.75	0.714286	0.777778	0.95	0.947368	0.952381	0.6875	0.714286	0.666667	0.925	0.947368	0.904762	0.5	0.714286	0.333333
195	1	1	1	0.8125	0.714286	0.888889	1	1	1	0.5	0.714286	0.333333	1	1	1	0.5625	0.714286	0.444444	0.975	0.947368	1	0.75	0.714286	0.777778	0.95	0.947368	0.952381	0.625	0.714286	0.555556	0.975	0.947368	1	0.625	0.714286	0.555556	0.925	0.947368	0.904762	0.5	0.714286	0.333333
196	1	1	1	0.6875	0.571429	0.777778	1	1	1	0.75	0.714286	0.777778	0.975	0.947368	1	0.75	0.714286	0.777778	0.975	0.947368	1	0.6875	0.571429	0.777778	0.9	0.842105	0.952381	0.75	0.714286	0.777778	1	1	1	0.75	0.714286	0.777778	0.925	0.947368	0.904762	0.5	0.714286	0.333333
197	1	1	1	0.625	0.714286	0.555556	1	1	1	0.5625	0.714286	0.444444	0.975	0.947368	1	0.625	0.714286	0.555556	0.925	0.894737	0.952381	0.8125	0.857143	0.777778	0.9	0.894737	0.904762	0.75	0.714286	0.777778	0.925	0.894737	0.952381	0.75	0.857143	0.666667	0.925	0.947368	0.904762	0.5	0.714286	0.333333
198	1	1	1	0.75	0.714286	0.777778	1	1	1	0.625	0.857143	0.444444	1	1	1	0.625	0.714286	0.555556	0.95	0.894737	1	0.75	0.714286	0.777778	0.925	0.894737	0.952381	0.8125	0.714286	0.888889	0.975	0.947368	1	0.625	0.714286	0.555556	0.925	0.947368	0.904762	0.5	0.714286	0.333333
199	1	1	1	0.8125	0.714286	0.888889	1	1	1	0.6875	0.857143	0.555556	0.95	0.947368	0.952381	0.75	0.714286	0.777778	0.925	0.894737	0.952381	0.75	0.857143	0.666667	0.925	0.947368	0.904762	0.8125	0.857143	0.777778	0.925	0.894737	0.952381	0.75	0.857143	0.666667	0.925	0.947368	0.904762	0.5	0.714286	0.333333
200	1	1	1	0.5625	0.714286	0.444444	1	1	1	0.625	0.857143	0.444444	1	1	1	0.625	0.714286	0.555556	0.975	0.947368	1	0.5625	0.571429	0.555556	0.925	0.894737	0.952381	0.625	0.714286	0.555556	1	1	1	0.6875	0.857143	0.555556	0.925	0.947368	0.904762	0.5	0.714286	0.333333
201	1	1	1	0.6875	0.571429	0.777778	1	1	1	0.75	0.857143	0.666667	0.975	0.947368	1	0.625	0.714286	0.555556	0.95	0.947368	0.952381	0.75	0.714286	0.777778	0.925	0.894737	0.952381	0.6875	0.714286	0.666667	1	1	1	0.625	0.714286	0.555556	0.925	0.947368	0.904762	0.5	0.714286	0.333333
202	1	1	1	0.875	0.714286	1	1	1	1	0.5625	0.857143	0.333333	1	1	1	0.5625	0.571429	0.555556	0.95	0.894737	1	0.6875	0.571429	0.777778	0.95	0.894737	1	0.75	0.714286	0.777778	1	1	1	0.625	0.571429	0.666667	0.925	0.947368	0.904762	0.5	0.714286	0.333333
203	1	1	1	0.8125	0.857143	0.777778	1	1	1	0.8125	0.714286	0.888889	0.975	0.947368	1	0.75	0.714286	0.777778	0.95	0.894737	1	0.8125	0.714286	0.888889	0.925	0.842105	1	0.875	0.857143	0.888889	0.925	0.894737	0.952381	0.75	0.714286	0.777778	0.9	0.789474	1	0.875	0.857143	0.888889
204	1	1	1	0.875	0.857143	0.888889	1	1	1	0.8125	0.714286	0.888889	0.975	0.947368	1	0.9375	1	0.888889	0.925	0.842105	1	0.8125	0.714286	0.888889	0.9	0.789474	1	0.875	0.857143	0.888889	0.975	0.947368	1	0.8125	0.714286	0.888889	0.925	0.947368	0.904762	0.875	0.857143	0.888889
205	1	1	1	0.75	0.714286	0.777778	1	1	1	0.8125	0.857143	0.777778	1	1	1	0.75	0.714286	0.777778	0.95	0.894737	1	0.6875	0.571429	0.777778	0.925	0.842105	1	0.875	0.857143	0.888889	1	1	1	0.8125	0.857143	0.777778	0.9	0.789474	1	0.875	0.857143	0.888889
206	1	1	1	0.8125	0.714286	0.888889	1	1	1	0.8125	0.714286	0.888889	0.975	0.947368	1	0.9375	1	0.888889	0.9	0.789474	1	0.8125	0.714286	0.888889	0.9	0.789474	1	0.9375	0.857143	1	0.975	0.947368	1	0.875	0.857143	0.888889	0.9	0.789474	1	0.875	0.857143	0.888889
207	1	1	1	0.8125	0.857143	0.777778	1	1	1	0.75	0.857143	0.666667	0.95	0.947368	0.952381	0.8125	1	0.666667	0.925	0.894737	0.952381	0.6875	0.857143	0.555556	0.925	0.842105	1	0.875	0.857143	0.888889	0.975	0.947368	1	0.8125	0.714286	0.888889	0.9	0.789474	1	0.875	0.857143	0.888889
208	1	1	1	0.75	0.857143	0.666667	1	1	1	0.8125	0.857143	0.777778	0.975	0.947368	1	0.75	0.857143	0.666667	0.95	0.894737	1	0.75	0.857143	0.666667	0.9	0.789474	1	0.875	0.857143	0.888889	0.975	0.947368	1	0.75	0.857143	0.666667	0.9	0.789474	1	0.875	0.857143	0.888889
209	1	1	1	0.8125	0.714286	0.888889	1	1	1	0.8125	0.714286	0.888889	1	1	1	0.8125	0.714286	0.888889	0.975	0.947368	1	0.75	0.571429	0.888889	0.925	0.842105	1	0.875	0.857143	0.888889	0.975	0.947368	1	0.75	0.571429	0.888889	0.9	0.789474	1	0.875	0.857143	0.888889
210	1	1	1	0.8125	0.714286	0.888889	1	1	1	0.75	0.714286	0.777778	0.975	0.947368	1	0.8125	0.857143	0.777778	0.9	0.789474	1	0.8125	0.714286	0.888889	0.925	0.894737	0.952381	0.8125	0.714286	0.888889	0.975	0.947368	1	0.8125	0.714286	0.888889	0.925	0.947368	0.904762	0.875	0.857143	0.888889
211	1	1	1	0.8125	0.714286	0.888889	1	1	1	0.6875	0.714286	0.666667	1	1	1	0.75	0.857143	0.666667	0.925	0.842105	1	0.75	0.714286	0.777778	0.95	0.947368	0.952381	0.75	0.857143	0.666667	1	1	1	0.75	0.714286	0.777778	0.875	0.947368	0.809524	0.625	0.571429	0.666667
212	1	1	1	0.875	0.857143	0.888889	1	1	1	0.8125	0.857143	0.777778	0.975	0.947368	1	0.8125	0.857143	0.777778	0.925	0.842105	1	0.875	0.857143	0.888889	0.95	0.947368	0.952381	0.875	0.857143	0.888889	0.975	0.947368	1	0.875	0.857143	0.888889	0.9	0.894737	0.904762	0.875	0.714286	1
213	1	1	1	0.8125	0.714286	0.888889	1	1	1	0.75	0.714286	0.777778	0.975	0.947368	1	0.6875	0.857143	0.555556	0.9	0.842105	0.952381	0.8125	0.857143	0.777778	0.925	0.894737	0.952381	0.75	0.857143	0.666667	0.925	0.947368	0.904762	0.8125	0.857143	0.777778	0.875	0.947368	0.809524	0.625	0.571429	0.666667
214	1	1	1	0.625	0.571429	0.666667	1	1	1	0.625	0.571429	0.666667	1	1	1	0.5625	0.571429	0.555556	0.9	0.894737	0.904762	0.5	0.428571	0.555556	0.9	0.947368	0.857143	0.6875	0.714286	0.666667	0.925	0.947368	0.904762	0.5625	0.571429	0.555556	0.875	0.947368	0.809524	0.625	0.571429	0.666667
215	1	1	1	0.75	0.571429	0.888889	1	1	1	0.8125	0.714286	0.888889	1	1	1	0.75	0.571429	0.888889	0.975	0.947368	1	0.75	0.571429	0.888889	0.975	0.947368	1	0.75	0.714286	0.777778	1	1	1	0.8125	0.714286	0.888889	0.95	0.894737	1	0.75	0.571429	0.888889
216	1	1	1	0.8125	0.714286	0.888889	1	1	1	0.75	0.714286	0.777778	0.95	0.947368	0.952381	0.75	0.714286	0.777778	0.925	0.842105	1	0.6875	0.571429	0.777778	0.925	0.842105	1	0.6875	0.571429	0.777778	0.95	0.947368	0.952381	0.8125	0.714286	0.888889	0.925	0.947368	0.904762	0.875	0.857143	0.888889
217	1	1	1	0.8125	0.714286	0.888889	1	1	1	0.75	0.857143	0.666667	0.95	0.947368	0.952381	0.8125	0.714286	0.888889	0.95	0.894737	1	0.8125	0.714286	0.888889	0.95	0.947368	0.952381	0.9375	0.857143	1	0.95	0.894737	1	0.875	0.857143	0.888889	0.925	0.947368	0.904762	0.875	0.857143	0.888889
218	1	1	1	0.8125	0.714286	0.888889	1	1	1	0.8125	0.714286	0.888889	0.95	0.947368	0.952381	0.875	0.857143	0.888889	0.95	0.894737	1	0.625	0.571429	0.666667	0.95	0.894737	1	0.6875	0.571429	0.777778	0.975	0.947368	1	0.625	0.571429	0.666667	0.925	0.947368	0.904762	0.875	0.857143	0.888889
219	1	1	1	0.6875	0.571429	0.777778	1	1	1	0.75	0.714286	0.777778	0.975	0.947368	1	0.625	0.428571	0.777778	0.925	0.842105	1	0.6875	0.571429	0.777778	0.925	0.842105	1	0.6875	0.571429	0.777778	0.975	0.947368	1	0.6875	0.571429	0.777778	0.925	0.947368	0.904762	0.875	0.857143	0.888889
220	1	1	1	0.875	0.857143	0.888889	1	1	1	0.875	0.857143	0.888889	1	1	1	0.875	0.857143	0.888889	0.975	0.947368	1	0.75	0.571429	0.888889	0.975	0.947368	1	0.8125	0.714286	0.888889	1	1	1	0.75	0.571429	0.888889	0.925	0.947368	0.904762	0.875	0.857143	0.888889
221	1	1	1	0.8125	0.714286	0.888889	1	1	1	0.8125	0.857143	0.777778	0.975	0.947368	1	0.8125	0.714286	0.888889	0.95	0.947368	0.952381	0.8125	0.714286	0.888889	0.95	0.947368	0.952381	0.875	0.857143	0.888889	0.95	0.947368	0.952381	0.75	0.714286	0.777778	0.9	0.894737	0.904762	0.875	0.714286	1
222	1	1	1	0.8125	0.714286	0.888889	1	1	1	0.6875	0.714286	0.666667	0.975	0.947368	1	0.8125	0.714286	0.888889	0.925	0.894737	0.952381	0.625	0.571429	0.666667	0.925	0.947368	0.904762	0.75	0.857143	0.666667	1	1	1	0.8125	0.714286	0.888889	0.875	0.947368	0.809524	0.625	0.571429	0.666667
223	1	1	1	0.6875	0.428571	0.888889	1	1	1	0.625	0.428571	0.777778	1	1	1	0.6875	0.428571	0.888889	0.925	0.894737	0.952381	0.625	0.428571	0.777778	0.925	1	0.857143	0.5625	0.571429	0.555556	0.975	1	0.952381	0.6875	0.857143	0.555556	0.875	0.947368	0.809524	0.625	0.571429	0.666667
224	1	1	1	0.75	0.571429	0.888889	1	1	1	0.625	0.571429	0.666667	1	1	1	0.6875	0.571429	0.777778	1	1	1	0.6875	0.428571	0.888889	0.975	1	0.952381	0.625	0.571429	0.666667	1	1	1	0.75	0.571429	0.888889	0.95	0.894737	1	0.75	0.571429	0.888889
225	1	1	1	0.875	0.714286	1	1	1	1	0.8125	0.857143	0.777778	0.975	1	0.952381	0.875	0.714286	1	0.925	0.894737	0.952381	0.6875	0.714286	0.666667	0.95	0.947368	0.952381	0.875	0.857143	0.888889	0.95	0.894737	1	0.8125	0.714286	0.888889	0.9	0.894737	0.904762	0.875	0.714286	1
226	1	1	1	0.75	0.571429	0.888889	1	1	1	0.6875	0.571429	0.777778	0.975	0.947368	1	0.625	0.428571	0.777778	0.925	0.894737	0.952381	0.8125	0.714286	0.888889	0.925	0.947368	0.904762	0.875	0.857143	0.888889	0.95	0.947368	0.952381	0.75	0.857143	0.666667	0.9	0.894737	0.904762	0.875	0.714286	1
227	1	1	1	0.8125	0.714286	0.888889	1	1	1	0.6875	0.714286	0.666667	0.975	1	0.952381	0.875	0.857143	0.888889	1	1	1	0.75	0.571429	0.888889	0.925	0.947368	0.904762	0.875	0.857143	0.888889	1	1	1	0.8125	0.714286	0.888889	0.9	0.894737	0.904762	0.875	0.714286	1
228	1	1	1	0.5625	0.428571	0.666667	1	1	1	0.625	0.571429	0.666667	0.975	0.947368	1	0.625	0.571429	0.666667	0.95	0.894737	1	0.5625	0.571429	0.555556	0.9	0.947368	0.857143	0.5	0.571429	0.444444	1	1	1	0.5625	0.571429	0.555556	0.875	0.947368	0.809524	0.625	0.571429	0.666667
229	1	1	1	0.8125	0.714286	0.888889	1	1	1	0.8125	0.857143	0.777778	0.975	0.947368	1	0.875	0.857143	0.888889	0.975	0.947368	1	0.75	0.571429	0.888889	0.925	0.947368	0.904762	0.625	0.571429	0.666667	1	1	1	0.6875	0.571429	0.777778	0.95	0.894737	1	0.75	0.571429	0.888889
230	1	1	1	0.625	0.428571	0.777778	1	1	1	0.6875	0.714286	0.666667	1	1	1	0.6875	0.571429	0.777778	1	1	1	0.625	0.571429	0.666667	0.95	1	0.904762	0.6875	0.571429	0.777778	0.975	1	0.952381	0.6875	0.571429	0.777778	0.95	0.894737	1	0.75	0.571429	0.888889
231	1	1	1	0.875	0.857143	0.888889	1	1	1	0.875	0.857143	0.888889	1	1	1	0.9375	1	0.888889	0.925	0.842105	1	0.875	0.857143	0.888889	0.9	0.789474	1	0.875	0.857143	0.888889	0.95	0.894737	1	0.875	0.857143	0.888889	0.925	0.947368	0.904762	0.875	0.857143	0.888889
232	1	1	1	0.9375	1	0.888889	1	1	1	0.875	0.857143	0.888889	1	1	1	0.875	0.857143	0.888889	0.975	0.947368	1	0.75	0.571429	0.888889	0.9	0.789474	1	0.875	0.857143	0.888889	1	1	1	0.875	1	0.777778	0.9	0.789474	1	0.875	0.857143	0.888889
233	1	1	1	0.875	1	0.777778	1	1	1	0.8125	1	0.666667	0.975	0.947368	1	0.875	1	0.777778	0.925	0.842105	1	1	1	1	0.9	0.789474	1	1	1	1	0.975	0.947368	1	0.75	1	0.555556	0.9	0.789474	1	0.875	0.857143	0.888889
234	1	1	1	0.875	0.857143	0.888889	1	1	1	0.8125	0.857143	0.777778	0.975	0.947368	1	0.875	1	0.777778	0.975	0.947368	1	0.9375	0.857143	1	0.9	0.789474	1	0.875	0.857143	0.888889	0.95	0.947368	0.952381	0.8125	0.857143	0.777778	0.9	0.789474	1	0.875	0.857143	0.888889
235	1	1	1	0.8125	0.857143	0.777778	1	1	1	0.6875	0.857143	0.555556	0.975	0.947368	1	0.8125	0.857143	0.777778	0.925	0.842105	1	0.9375	0.857143	1	0.925	0.842105	1	0.875	0.857143	0.888889	0.975	1	0.952381	0.6875	0.857143	0.555556	0.9	0.789474	1	0.875	0.857143	0.888889
236	1	1	1	0.875	0.857143	0.888889	1	1	1	0.9375	1	0.888889	1	1	1	0.9375	1	0.888889	0.975	0.947368	1	0.875	0.857143	0.888889	0.9	0.789474	1	0.875	0.857143	0.888889	0.975	0.947368	1	0.875	0.857143	0.888889	0.9	0.789474	1	0.875	0.857143	0.888889
237	1	1	1	0.875	0.857143	0.888889	1	1	1	0.9375	1	0.888889	0.95	0.947368	0.952381	0.875	0.857143	0.888889	0.95	0.894737	1	0.75	0.571429	0.888889	0.9	0.789474	1	0.875	0.857143	0.888889	0.975	0.947368	1	0.875	0.857143	0.888889	0.925	0.947368	0.904762	0.875	0.857143	0.888889
238	1	1	1	0.8125	0.714286	0.888889	1	1	1	0.8125	0.857143	0.777778	0.95	0.947368	0.952381	0.875	0.857143	0.888889	0.925	0.842105	1	0.8125	0.714286	0.888889	0.9	0.789474	1	0.9375	0.857143	1	0.925	0.894737	0.952381	0.875	0.857143	0.888889	0.925	0.947368	0.904762	0.875	0.857143	0.888889
239	1	1	1	0.8125	0.714286	0.888889	1	1	1	0.875	0.857143	0.888889	0.95	0.947368	0.952381	0.8125	0.714286	0.888889	0.95	0.894737	1	0.6875	0.714286	0.666667	0.9	0.789474	1	0.875	0.857143	0.888889	0.975	0.947368	1	0.6875	0.714286	0.666667	0.925	0.947368	0.904762	0.875	0.857143	0.888889
240	1	1	1	0.75	0.714286	0.777778	1	1	1	0.75	0.714286	0.777778	0.975	0.947368	1	0.8125	0.714286	0.888889	0.925	0.842105	1	0.8125	0.714286	0.888889	0.9	0.789474	1	0.875	0.857143	0.888889	1	1	1	0.6875	0.714286	0.666667	0.925	0.947368	0.904762	0.875	0.857143	0.888889
241	1	1	1	0.875	0.857143	0.888889	1	1	1	0.875	0.857143	0.888889	1	1	1	0.9375	1	0.888889	0.95	0.894737	1	0.875	0.857143	0.888889	0.9	0.789474	1	0.875	0.857143	0.888889	0.975	0.947368	1	0.875	0.857143	0.888889	0.925	0.947368	0.904762	0.875	0.857143	0.888889
242	1	1	1	0.9375	0.857143	1	1	1	1	0.9375	1	0.888889	0.95	0.894737	1	0.9375	0.857143	1	0.95	0.894737	1	0.8125	0.571429	1	0.9	0.789474	1	0.9375	0.857143	1	0.975	0.947368	1	1	1	1	0.9	0.789474	1	0.875	0.857143	0.888889
243	1	1	1	0.875	0.714286	1	1	1	1	0.6875	0.571429	0.777778	0.95	0.947368	0.952381	0.9375	0.857143	1	0.95	0.894737	1	0.6875	0.571429	0.777778	0.875	0.842105	0.904762	0.875	0.857143	0.888889	1	1	1	0.75	0.714286	0.777778	0.9	0.789474	1	0.875	0.857143	0.888889
244	1	1	1	0.8125	0.714286	0.888889	1	1	1	0.75	0.857143	0.666667	0.975	0.947368	1	0.8125	0.714286	0.888889	0.95	0.894737	1	0.75	0.571429	0.888889	0.875	0.789474	0.952381	0.875	0.857143	0.888889	1	1	1	0.75	1	0.555556	0.9	0.789474	1	0.875	0.857143	0.888889
245	1	1	1	0.875	0.857143	0.888889	1	1	1	0.8125	0.714286	0.888889	1	1	1	0.9375	1	0.888889	1	1	1	0.6875	0.428571	0.888889	0.875	0.789474	0.952381	0.875	0.857143	0.888889	1	1	1	0.75	0.857143	0.666667	0.9	0.789474	1	0.875	0.857143	0.888889
246	1	1	1	0.8125	0.857143	0.777778	1	1	1	0.75	0.857143	0.666667	0.95	0.947368	0.952381	0.875	0.857143	0.888889	0.925	0.842105	1	0.8125	0.857143	0.777778	0.9	0.789474	1	0.9375	0.857143	1	0.925	0.842105	1	0.8125	0.857143	0.777778	0.9	0.789474	1	0.875	0.857143	0.888889
247	1	1	1	0.875	0.714286	1	1	1	1	0.8125	0.857143	0.777778	0.975	0.947368	1	0.875	0.714286	1	0.95	0.894737	1	0.875	0.714286	1	0.9	0.789474	1	0.9375	0.857143	1	0.975	0.947368	1	0.8125	0.857143	0.777778	0.9	0.789474	1	0.875	0.857143	0.888889
248	1	1	1	0.875	0.857143	0.888889	1	1	1	0.8125	0.857143	0.777778	0.95	0.947368	0.952381	0.9375	1	0.888889	0.9	0.842105	0.952381	0.875	0.857143	0.888889	0.9	0.789474	1	0.9375	0.857143	1	0.95	0.947368	0.952381	0.875	0.857143	0.888889	0.9	0.789474	1	0.875	0.857143	0.888889
249	1	1	1	0.6875	0.714286	0.666667	1	1	1	0.625	0.857143	0.444444	0.975	0.947368	1	0.75	0.714286	0.777778	0.95	0.894737	1	0.6875	0.714286	0.666667	0.9	0.842105	0.952381	0.875	0.857143	0.888889	1	1	1	0.625	0.714286	0.555556	0.9	0.789474	1	0.875	0.857143	0.888889
250	1	1	1	0.875	0.857143	0.888889	1	1	1	0.75	0.857143	0.666667	0.925	0.947368	0.904762	0.875	0.857143	0.888889	0.925	0.894737	0.952381	0.75	0.857143	0.666667	0.875	0.789474	0.952381	0.875	0.857143	0.888889	0.975	1	0.952381	0.6875	0.857143	0.555556	0.9	0.789474	1	0.875	0.857143	0.888889
251	1	1	1	0.8125	0.714286	0.888889	1	1	1	0.8125	0.857143	0.777778	1	1	1	0.75	0.714286	0.777778	0.975	0.947368	1	0.75	0.571429	0.888889	0.9	0.842105	0.952381	0.875	0.857143	0.888889	0.975	0.947368	1	0.75	0.857143	0.666667	0.9	0.789474	1	0.875	0.857143	0.888889
252	1	1	1	0.875	0.714286	1	1	1	1	0.8125	0.714286	0.888889	0.975	1	0.952381	0.8125	0.714286	0.888889	0.875	0.789474	0.952381	0.8125	0.714286	0.888889	0.925	0.894737	0.952381	0.75	0.571429	0.888889	0.9	0.842105	0.952381	0.75	0.714286	0.777778	0.925	0.947368	0.904762	0.875	0.857143	0.888889
253	1	1	1	0.875	0.714286	1	1	1	1	0.875	1	0.777778	0.95	0.947368	0.952381	0.8125	0.714286	0.888889	0.9	0.842105	0.952381	0.875	0.714286	1	0.925	0.894737	0.952381	0.875	0.857143	0.888889	0.925	0.894737	0.952381	1	1	1	0.925	0.947368	0.904762	0.875	0.857143	0.888889
254	1	1	1	0.9375	0.857143	1	1	1	1	0.9375	0.857143	1	0.95	0.947368	0.952381	0.8125	0.857143	0.777778	0.9	0.842105	0.952381	0.875	0.857143	0.888889	0.9	0.894737	0.904762	0.8125	0.714286	0.888889	0.9	0.842105	0.952381	0.8125	0.857143	0.777778	0.925	0.947368	0.904762	0.875	0.857143	0.888889
255	1	1	1	0.8125	0.714286	0.888889	1	1	1	0.8125	0.857143	0.777778	1	1	1	0.875	0.857143	0.888889	0.925	0.842105	1	0.6875	0.428571	0.888889	0.925	0.894737	0.952381	0.75	0.571429	0.888889	0.975	0.947368	1	0.75	0.428571	1	0.925	0.947368	0.904762	0.875	0.857143	0.888889
256	1	1	1	0.8125	0.714286	0.888889	1	1	1	0.875	0.857143	0.888889	1	1	1	0.9375	1	0.888889	0.875	0.789474	0.952381	0.75	0.571429	0.888889	0.925	0.947368	0.904762	0.875	0.857143	0.888889	0.95	0.947368	0.952381	0.875	0.857143	0.888889	0.925	0.947368	0.904762	0.875	0.857143	0.888889
257	1	1	1	0.875	0.714286	1	1	1	1	0.875	0.714286	1	0.975	0.947368	1	0.875	0.714286	1	0.95	0.894737	1	0.875	0.714286	1	0.925	0.894737	0.952381	0.8125	0.857143	0.777778	0.925	0.894737	0.952381	0.75	0.714286	0.777778	0.9	0.894737	0.904762	0.875	0.714286	1
258	1	1	1	0.875	0.714286	1	1	1	1	0.6875	0.714286	0.666667	1	1	1	0.8125	0.714286	0.888889	0.875	0.789474	0.952381	0.75	0.714286	0.777778	0.9	0.947368	0.857143	0.8125	0.714286	0.888889	0.95	1	0.904762	0.6875	0.714286	0.666667	0.875	0.894737	0.857143	0.6875	0.714286	0.666667
259	1	1	1	0.75	0.571429	0.888889	1	1	1	0.8125	0.714286	0.888889	0.975	0.947368	1	0.75	0.714286	0.777778	0.9	0.789474	1	0.8125	0.714286	0.888889	0.875	0.842105	0.904762	0.6875	0.571429	0.777778	0.95	0.947368	0.952381	0.6875	0.714286	0.666667	0.925	0.894737	0.952381	0.625	0.285714	0.888889
260	1	1	1	0.75	0.571429	0.888889	1	1	1	0.8125	0.714286	0.888889	1	1	1	0.875	0.857143	0.888889	0.975	0.947368	1	0.75	0.571429	0.888889	0.95	0.894737	1	0.6875	0.571429	0.777778	0.975	0.947368	1	0.75	0.571429	0.888889	0.95	0.894737	1	0.8125	0.571429	1
261	1	1	1	0.875	0.714286	1	1	1	1	0.8125	0.714286	0.888889	0.975	1	0.952381	0.8125	0.714286	0.888889	0.925	0.842105	1	0.875	0.857143	0.888889	0.9	0.894737	0.904762	0.8125	0.857143	0.777778	0.95	0.947368	0.952381	0.8125	0.857143	0.777778	0.9	0.894737	0.904762	0.875	0.714286	1
262	1	1	1	0.75	0.571429	0.888889	1	1	1	0.875	0.857143	0.888889	0.975	0.947368	1	0.8125	0.714286	0.888889	0.95	0.894737	1	0.875	0.714286	1	0.925	0.894737	0.952381	0.8125	0.857143	0.777778	0.975	0.947368	1	0.8125	0.714286	0.888889	0.9	0.894737	0.904762	0.875	0.714286	1
263	1	1	1	0.9375	1	0.888889	1	1	1	0.875	0.857143	0.888889	0.95	0.947368	0.952381	0.9375	1	0.888889	0.925	0.894737	0.952381	0.9375	0.857143	1	0.925	0.894737	0.952381	0.8125	0.857143	0.777778	0.95	0.947368	0.952381	0.9375	1	0.888889	0.9	0.894737	0.904762	0.875	0.714286	1
264	1	1	1	0.6875	0.714286	0.666667	1	1	1	0.75	0.857143	0.666667	1	1	1	0.8125	0.857143	0.777778	0.975	0.947368	1	0.6875	0.714286	0.666667	0.925	0.947368	0.904762	0.75	0.571429	0.888889	1	1	1	0.6875	0.857143	0.555556	0.875	0.894737	0.857143	0.6875	0.714286	0.666667
265	1	1	1	0.8125	0.714286	0.888889	1	1	1	0.875	0.857143	0.888889	0.95	0.947368	0.952381	0.875	1	0.777778	0.95	0.894737	1	0.8125	0.714286	0.888889	0.925	0.894737	0.952381	0.75	0.571429	0.888889	0.95	0.894737	1	0.6875	0.714286	0.666667	0.875	1	0.761905	0.8125	0.857143	0.777778
266	1	1	1	0.6875	0.428571	0.888889	1	1	1	0.875	0.857143	0.888889	1	1	1	0.75	0.714286	0.777778	0.975	0.947368	1	0.75	0.571429	0.888889	0.9	0.894737	0.904762	0.625	0.428571	0.777778	0.975	1	0.952381	0.8125	0.714286	0.888889	0.875	1	0.761905	0.8125	0.857143	0.777778
267	1	1	1	0.875	0.714286	1	1	1	1	0.8125	0.714286	0.888889	0.95	0.947368	0.952381	0.875	0.714286	1	0.9	0.842105	0.952381	0.875	0.714286	1	0.9	0.842105	0.952381	0.875	0.714286	1	0.95	0.947368	0.952381	0.875	0.714286	1	0.925	0.947368	0.904762	0.875	0.857143	0.888889
268	1	1	1	0.9375	0.857143	1	1	1	1	0.8125	0.857143	0.777778	0.95	0.947368	0.952381	0.9375	0.857143	1	0.925	0.894737	0.952381	0.75	0.571429	0.888889	0.9	0.842105	0.952381	0.75	0.571429	0.888889	0.925	0.894737	0.952381	0.75	0.714286	0.777778	0.925	0.947368	0.904762	0.875	0.857143	0.888889
269	1	1	1	0.8125	0.714286	0.888889	1	1	1	0.8125	0.857143	0.777778	0.975	1	0.952381	0.875	0.857143	0.888889	0.925	0.894737	0.952381	0.6875	0.571429	0.777778	0.9	0.842105	0.952381	0.75	0.571429	0.888889	1	1	1	0.6875	0.428571	0.888889	0.925	0.947368	0.904762	0.875	0.857143	0.888889
270	1	1	1	0.8125	0.714286	0.888889	1	1	1	0.875	0.857143	0.888889	1	1	1	0.875	0.857143	0.888889	0.95	0.947368	0.952381	0.6875	0.428571	0.888889	0.9	0.842105	0.952381	0.75	0.571429	0.888889	0.975	1	0.952381	0.8125	0.714286	0.888889	0.925	0.947368	0.904762	0.875	0.857143	0.888889
271	1	1	1	0.9375	0.857143	1	1	1	1	0.9375	0.857143	1	0.9	0.894737	0.904762	0.9375	0.857143	1	0.925	0.894737	0.952381	0.8125	0.857143	0.777778	0.925	0.894737	0.952381	0.875	0.857143	0.888889	0.9	0.894737	0.904762	0.8125	0.857143	0.777778	0.925	0.947368	0.904762	0.875	0.857143	0.888889
272	1	1	1	0.875	0.714286	1	1	1	1	0.8125	0.857143	0.777778	1	1	1	0.9375	0.857143	1	0.975	0.947368	1	0.75	0.428571	1	0.925	0.894737	0.952381	0.9375	0.857143	1	0.975	0.947368	1	0.8125	0.571429	1	0.925	0.947368	0.904762	0.875	0.857143	0.888889
273	1	1	1	0.875	0.857143	0.888889	1	1	1	0.875	0.857143	0.888889	0.975	1	0.952381	0.875	0.857143	0.888889	0.925	0.894737	0.952381	0.875	0.857143	0.888889	0.875	0.842105	0.904762	0.9375	0.857143	1	0.925	0.947368	0.904762	0.9375	1	0.888889	0.925	0.947368	0.904762	0.875	0.857143	0.888889
274	1	1	1	0.8125	0.714286	0.888889	1	1	1	0.6875	0.857143	0.555556	0.975	0.947368	1	0.875	0.714286	1	0.925	0.894737	0.952381	0.6875	0.714286	0.666667	0.925	0.894737	0.952381	0.75	0.571429	0.888889	0.925	0.894737	0.952381	0.625	0.714286	0.555556	0.925	0.947368	0.904762	0.875	0.857143	0.888889
275	1	1	1	0.8125	0.714286	0.888889	1	1	1	0.875	0.857143	0.888889	1	1	1	0.875	0.857143	0.888889	0.95	0.947368	0.952381	0.75	0.714286	0.777778	0.95	0.947368	0.952381	0.75	0.714286	0.777778	0.95	0.947368	0.952381	0.6875	0.714286	0.666667	0.925	0.947368	0.904762	0.875	0.857143	0.888889
276	1	1	1	0.75	0.571429	0.888889	1	1	1	0.75	0.857143	0.666667	1	1	1	0.8125	0.714286	0.888889	0.975	0.947368	1	0.75	0.571429	0.888889	0.95	0.947368	0.952381	0.8125	0.714286	0.888889	1	1	1	0.6875	0.571429	0.777778	0.925	0.947368	0.904762	0.875	0.857143	0.888889
277	1	1	1	0.8125	0.714286	0.888889	1	1	1	0.6875	0.714286	0.666667	0.925	0.947368	0.904762	0.875	0.714286	1	0.925	0.894737	0.952381	0.75	0.714286	0.777778	0.925	0.947368	0.904762	0.875	0.857143	0.888889	0.95	0.947368	0.952381	0.75	0.714286	0.777778	0.9	0.894737	0.904762	0.875	0.714286	1
278	1	1	1	0.8125	0.571429	1	1	1	1	0.875	0.714286	1	0.975	0.947368	1	0.8125	0.714286	0.888889	0.975	0.947368	1	0.875	0.714286	1	0.875	0.894737	0.857143	0.875	0.714286	1	0.975	0.947368	1	0.8125	0.857143	0.777778	0.9	0.894737	0.904762	0.875	0.714286	1
279	1	1	1	0.875	0.714286	1	1	1	1	0.8125	0.571429	1	0.95	0.947368	0.952381	0.875	0.714286	1	0.95	0.947368	0.952381	0.8125	0.571429	1	0.925	0.947368	0.904762	0.875	0.714286	1	1	1	1	0.75	0.571429	0.888889	0.9	0.894737	0.904762	0.875	0.714286	1
280	1	1	1	0.625	0.571429	0.666667	1	1	1	0.6875	0.857143	0.555556	1	1	1	0.75	0.857143	0.666667	0.95	0.894737	1	0.5625	0.571429	0.555556	1	1	1	0.625	0.714286	0.555556	1	1	1	0.5625	0.857143	0.333333	0.875	0.894737	0.857143	0.6875	0.714286	0.666667
281	1	1	1	0.8125	0.571429	1	1	1	1	0.8125	0.571429	1	1	1	1	0.9375	0.857143	1	0.975	0.947368	1	0.75	0.571429	0.888889	0.975	1	0.952381	0.6875	0.571429	0.777778	0.975	1	0.952381	0.6875	0.571429	0.777778	0.95	0.894737	1	0.8125	0.571429	1
282	1	1	1	0.75	0.428571	1	1	1	1	0.75	0.714286	0.777778	1	1	1	0.875	0.714286	1	1	1	1	0.6875	0.428571	0.888889	0.975	1	0.952381	0.5625	0.428571	0.666667	1	1	1	0.4375	0.571429	0.333333	0.95	0.894737	1	0.8125	0.571429	1
283	1	1	1	0.8125	0.714286	0.888889	1	1	1	0.6875	0.857143	0.555556	1	1	1	0.75	0.714286	0.777778	0.975	0.947368	1	0.8125	0.857143	0.777778	0.9	0.894737	0.904762	0.875	0.857143	0.888889	0.975	0.947368	1	0.6875	0.857143	0.555556	0.9	0.894737	0.904762	0.875	0.714286	1
284	1	1	1	0.9375	0.857143	1	1	1	1	1	1	1	0.95	1	0.904762	0.9375	0.857143	1	0.925	0.947368	0.904762	0.875	0.857143	0.888889	0.925	0.947368	0.904762	0.875	0.857143	0.888889	0.95	1	0.904762	0.8125	1	0.666667	0.9	0.894737	0.904762	0.875	0.714286	1
285	1	1	1	0.75	0.428571	1	1	1	1	0.8125	0.714286	0.888889	0.95	0.947368	0.952381	0.75	0.571429	0.888889	0.95	0.947368	0.952381	0.875	0.714286	1	0.9	0.894737	0.904762	0.9375	0.857143	1	0.975	1	0.952381	0.8125	0.571429	1	0.9	0.894737	0.904762	0.875	0.714286	1
286	1	1	1	0.8125	0.571429	1	1	1	1	0.6875	0.857143	0.555556	1	1	1	0.5625	0.571429	0.555556	1	1	1	0.625	0.571429	0.666667	0.975	1	0.952381	0.5625	0.571429	0.555556	1	1	1	0.5625	0.571429	0.555556	0.875	1	0.761905	0.8125	0.857143	0.777778
287	1	1	1	0.6875	0.714286	0.666667	1	1	1	0.6875	0.857143	0.555556	1	1	1	0.6875	0.857143	0.555556	0.95	0.894737	1	0.75	0.857143	0.666667	0.95	0.894737	1	0.75	0.857143	0.666667	1	1	1	0.75	0.857143	0.666667	0.925	0.947368	0.904762	0.5	0.714286	0.333333
288	1	1	1	0.8125	0.857143	0.777778	1	1	1	0.625	0.857143	0.444444	0.975	0.947368	1	0.8125	0.857143	0.777778	0.95	0.894737	1	0.6875	0.714286	0.666667	0.925	0.842105	1	0.875	0.857143	0.888889	1	1	1	0.75	0.857143	0.666667	0.925	0.947368	0.904762	0.5	0.714286	0.333333
289	1	1	1	0.75	0.714286	0.777778	1	1	1	0.6875	0.857143	0.555556	1	1	1	0.8125	0.857143	0.777778	0.975	0.947368	1	0.8125	0.714286	0.888889	1	1	1	0.8125	0.857143	0.777778	0.975	0.947368	1	0.8125	0.714286	0.888889	0.925	0.947368	0.904762	0.5	0.714286	0.333333
290	1	1	1	0.75	0.714286	0.777778	1	1	1	0.75	0.857143	0.666667	1	1	1	0.75	0.714286	0.777778	0.95	0.894737	1	0.75	0.714286	0.777778	0.95	0.894737	1	0.8125	0.714286	0.888889	0.95	0.894737	1	0.75	0.714286	0.777778	0.925	0.947368	0.904762	0.5	0.714286	0.333333
291	1	1	1	0.75	0.714286	0.777778	1	1	1	0.5625	0.714286	0.444444	1	1	1	0.6875	0.714286	0.666667	0.975	0.947368	1	0.6875	0.714286	0.666667	1	1	1	0.6875	0.714286	0.666667	1	1	1	0.6875	0.714286	0.666667	0.925	0.947368	0.904762	0.5	0.714286	0.333333
292	1	1	1	0.75	0.714286	0.777778	1	1	1	0.625	0.857143	0.444444	0.975	0.947368	1	0.75	0.714286	0.777778	0.95	0.947368	0.952381	0.6875	0.714286	0.666667	0.925	0.947368	0.904762	0.875	0.714286	1	0.925	0.947368	0.904762	0.6875	0.714286	0.666667	0.925	0.947368	0.904762	0.5	0.714286	0.333333
293	1	1	1	0.75	0.714286	0.777778	1	1	1	0.75	0.857143	0.666667	1	1	1	0.6875	0.714286	0.666667	0.925	0.894737	0.952381	0.6875	0.714286	0.666667	0.95	0.947368	0.952381	0.6875	0.714286	0.666667	0.95	0.947368	0.952381	0.75	0.714286	0.777778	0.925	0.947368	0.904762	0.5	0.714286	0.333333
294	1	1	1	0.75	0.714286	0.777778	1	1	1	0.5	0.714286	0.333333	1	1	1	0.625	0.714286	0.555556	0.975	0.947368	1	0.6875	0.714286	0.666667	0.975	0.947368	1	0.6875	0.714286	0.666667	1	1	1	0.625	0.714286	0.555556	0.925	0.947368	0.904762	0.5	0.714286	0.333333
295	1	1	1	0.8125	0.714286	0.888889	1	1	1	0.75	0.857143	0.666667	1	1	1	0.8125	0.857143	0.777778	0.95	0.947368	0.952381	0.6875	0.714286	0.666667	0.975	0.947368	1	0.8125	0.714286	0.888889	1	1	1	0.8125	0.714286	0.888889	0.925	0.947368	0.904762	0.5	0.714286	0.333333
296	1	1	1	0.6875	0.714286	0.666667	1	1	1	0.75	0.857143	0.666667	1	1	1	0.6875	0.714286	0.666667	0.975	0.947368	1	0.6875	0.714286	0.666667	0.925	0.842105	1	0.8125	0.714286	0.888889	1	1	1	0.6875	0.714286	0.666667	0.9	0.789474	1	0.875	0.857143	0.888889
297	1	1	1	0.8125	0.857143	0.777778	1	1	1	0.75	0.857143	0.666667	1	1	1	0.8125	0.857143	0.777778	0.975	0.947368	1	0.8125	0.857143	0.777778	1	1	1	0.875	0.857143	0.888889	1	1	1	0.8125	0.857143	0.777778	0.95	0.894737	1	0.875	0.857143	0.888889
298	1	1	1	0.75	0.714286	0.777778	1	1	1	0.6875	0.857143	0.555556	0.975	0.947368	1	0.75	0.714286	0.777778	0.95	0.894737	1	0.8125	0.857143	0.777778	0.95	0.894737	1	0.6875	0.571429	0.777778	0.975	0.947368	1	0.75	0.857143	0.666667	0.925	0.947368	0.904762	0.875	0.857143	0.888889
299	1	1	1	0.75	0.714286	0.777778	1	1	1	0.625	0.857143	0.444444	1	1	1	0.8125	0.857143	0.777778	0.975	0.947368	1	0.75	0.857143	0.666667	0.95	0.947368	0.952381	0.75	0.857143	0.666667	1	1	1	0.75	0.857143	0.666667	0.925	0.842105	1	0.8125	0.714286	0.888889
300	1	1	1	0.8125	0.857143	0.777778	1	1	1	0.625	0.857143	0.444444	1	1	1	0.8125	0.857143	0.777778	0.95	0.894737	1	0.75	0.857143	0.666667	0.9	0.947368	0.857143	0.875	0.857143	0.888889	0.975	0.947368	1	0.75	0.857143	0.666667	0.9	0.894737	0.904762	0.875	0.714286	1
301	1	1	1	0.6875	0.714286	0.666667	1	1	1	0.6875	0.857143	0.555556	0.975	0.947368	1	0.75	0.857143	0.666667	0.975	0.947368	1	0.75	0.857143	0.666667	0.95	0.947368	0.952381	0.75	0.857143	0.666667	0.975	0.947368	1	0.8125	0.857143	0.777778	0.875	1	0.761905	0.75	0.857143	0.666667
302	1	1	1	0.625	0.571429	0.666667	1	1	1	0.5625	0.857143	0.333333	1	1	1	0.625	0.571429	0.666667	0.975	0.947368	1	0.6875	0.857143	0.555556	0.975	1	0.952381	0.6875	0.857143	0.555556	1	1	1	0.625	0.714286	0.555556	0.95	0.894737	1	0.5625	0.285714	0.777778
303	1	1	1	0.75	0.714286	0.777778	1	1	1	0.6875	0.857143	0.555556	1	1	1	0.6875	0.571429	0.777778	1	1	1	0.8125	0.857143	0.777778	0.95	0.947368	0.952381	0.75	0.857143	0.666667	0.975	1	0.952381	0.6875	0.714286	0.666667	0.875	1	0.761905	0.75	0.857143	0.666667
304	1	1	1	0.875	0.857143	0.888889	1	1	1	0.75	0.857143	0.666667	1	1	1	0.8125	0.857143	0.777778	0.975	0.947368	1	0.875	0.857143	0.888889	0.925	0.842105	1	0.875	0.857143	0.888889	1	1	1	0.875	0.857143	0.888889	0.9	0.789474	1	0.875	0.857143	0.888889
305	1	1	1	0.875	0.857143	0.888889	1	1	1	0.75	0.857143	0.666667	1	1	1	0.75	0.714286	0.777778	0.95	0.894737	1	0.75	0.714286	0.777778	0.9	0.789474	1	0.875	0.857143	0.888889	0.975	0.947368	1	0.75	0.714286	0.777778	0.925	0.947368	0.904762	0.875	0.857143	0.888889
306	1	1	1	0.8125	0.857143	0.777778	1	1	1	0.75	0.857143	0.666667	1	1	1	0.75	0.857143	0.666667	1	1	1	0.75	0.714286	0.777778	0.925	0.842105	1	0.875	0.857143	0.888889	1	1	1	0.8125	0.857143	0.777778	0.9	0.789474	1	0.875	0.857143	0.888889
307	1	1	1	0.6875	0.714286	0.666667	1	1	1	0.625	0.714286	0.555556	0.95	0.947368	0.952381	0.8125	0.857143	0.777778	0.95	0.894737	1	0.75	0.857143	0.666667	0.9	0.789474	1	0.9375	0.857143	1	0.975	0.947368	1	0.6875	0.714286	0.666667	0.9	0.789474	1	0.875	0.857143	0.888889
308	1	1	1	0.6875	0.714286	0.666667	1	1	1	0.6875	0.714286	0.666667	0.975	1	0.952381	0.8125	0.857143	0.777778	0.975	0.947368	1	0.75	0.857143	0.666667	0.9	0.842105	0.952381	0.875	0.857143	0.888889	1	1	1	0.8125	0.571429	1	0.9	0.789474	1	0.875	0.857143	0.888889
309	1	1	1	0.6875	0.714286	0.666667	1	1	1	0.625	0.857143	0.444444	1	1	1	0.6875	0.714286	0.666667	1	1	1	0.6875	0.714286	0.666667	0.925	0.842105	1	0.875	0.857143	0.888889	1	1	1	0.625	0.714286	0.555556	0.9	0.789474	1	0.875	0.857143	0.888889
310	1	1	1	0.8125	0.714286	0.888889	1	1	1	0.6875	0.714286	0.666667	1	1	1	0.9375	1	0.888889	1	1	1	0.8125	0.714286	0.888889	0.925	0.842105	1	0.875	0.857143	0.888889	1	1	1	0.75	0.571429	0.888889	0.9	0.789474	1	0.875	0.857143	0.888889
311	1	1	1	0.8125	0.714286	0.888889	1	1	1	0.875	0.857143	0.888889	1	1	1	0.875	0.857143	0.888889	0.95	0.894737	1	0.8125	0.714286	0.888889	0.925	0.842105	1	0.8125	0.714286	0.888889	0.975	0.947368	1	0.875	0.857143	0.888889	0.925	0.947368	0.904762	0.875	0.857143	0.888889
312	1	1	1	0.75	0.714286	0.777778	1	1	1	0.8125	0.857143	0.777778	1	1	1	0.8125	0.857143	0.777778	0.975	0.947368	1	0.8125	0.714286	0.888889	0.925	0.947368	0.904762	0.875	0.857143	0.888889	1	1	1	0.8125	0.714286	0.888889	0.95	0.894737	1	0.875	0.857143	0.888889
313	1	1	1	0.875	0.857143	0.888889	1	1	1	0.8125	0.857143	0.777778	0.975	0.947368	1	0.875	0.857143	0.888889	0.95	0.947368	0.952381	0.875	0.857143	0.888889	0.9	0.894737	0.904762	0.875	0.857143	0.888889	0.95	0.947368	0.952381	0.875	0.857143	0.888889	0.9	0.894737	0.904762	0.875	0.714286	1
314	1	1	1	0.8125	0.714286	0.888889	1	1	1	0.875	0.857143	0.888889	1	1	1	0.8125	0.714286	0.888889	0.925	0.894737	0.952381	0.75	0.714286	0.777778	0.925	0.947368	0.904762	0.875	0.857143	0.888889	0.975	1	0.952381	0.75	0.714286	0.777778	0.95	0.894737	1	0.875	0.857143	0.888889
315	1	1	1	0.625	0.571429	0.666667	1	1	1	0.625	0.857143	0.444444	1	1	1	0.75	0.857143	0.666667	0.975	0.947368	1	0.6875	0.714286	0.666667	0.95	0.947368	0.952381	0.875	0.857143	0.888889	0.975	0.947368	1	0.6875	0.714286	0.666667	0.95	0.894737	1	0.875	0.857143	0.888889
316	1	1	1	0.875	0.857143	0.888889	1	1	1	0.875	0.857143	0.888889	1	1	1	0.875	0.857143	0.888889	0.95	0.947368	0.952381	0.875	0.857143	0.888889	0.925	0.947368	0.904762	0.875	0.857143	0.888889	0.95	0.947368	0.952381	0.8125	0.714286	0.888889	0.95	0.894737	1	0.875	0.857143	0.888889
317	1	1	1	0.75	0.714286	0.777778	1	1	1	0.625	0.714286	0.555556	1	1	1	0.75	0.714286	0.777778	0.95	0.894737	1	0.75	0.714286	0.777778	1	1	1	0.75	0.714286	0.777778	0.975	0.947368	1	0.75	0.714286	0.777778	0.925	0.947368	0.904762	0.875	0.857143	0.888889
318	1	1	1	0.8125	0.714286	0.888889	1	1	1	0.75	0.857143	0.666667	0.975	0.947368	1	0.8125	0.714286	0.888889	0.925	0.894737	0.952381	0.75	0.714286	0.777778	0.9	0.894737	0.904762	0.875	0.714286	1	0.925	0.894737	0.952381	0.75	0.714286	0.777778	0.925	0.947368	0.904762	0.875	0.857143	0.888889
[truncated: 3,765 more rows]

## Sheet: S7
Table S7: Multi-label models for prediction hepatic metastasis and primary site: Performance evaluation on training and test sets, and performance validation on independent set.
[truncated: 44 more rows]

## Sheet: S8
Table S8: VST normalized counts ratio of the DPP6/SYT16 in the siNETs versus pNETs liver-metastasis samples.
[truncated: 57 more rows]
